# Supplementary material for: Augmented prediction of multi-species protein–RNA interactions using evolutionary conservation of RNA-binding proteins
Source: Nat Commun. 2026 Apr 27;17:5764. doi: 10.1038/s41467-026-72351-6 (PMC13324433; doi:10.1038/s41467-026-72351-6)
Supplement: Supplementary file 5 — Supplementary Data 3 [file 41467_2026_72351_MOESM5_ESM.xlsx]

## Sheet: fig2_f
	train	test	only sequence101nt	+ length 200nt	+ label smooth	+ predicted structure	+ protein feature	+ RNA feature
AGO2_HITS-CLIP	human	mouse	0.69	0.601	0.787	0.808	0.862	0.926
AGO2_iCLIP	human	mouse	0.745	0.851	0.866	0.861	0.887	0.937
AGO2_MiClip	human	mouse	0.77	0.876	0.873	0.833	0.812	0.91
AGO2_PAR-CLIP	human	mouse	0.556	0.858	0.83	0.818	0.842	0.955
AGO2_PureCLIP	human	mouse	0.72	0.831	0.862	0.872	0.883	0.954
CELF2_HITS-CLIP	human	mouse	0.75	0.634	0.823	0.801	0.833	0.941
ELAVL1_HITS-CLIP	human	mouse	0.63	0.674	0.831	0.828	0.811	0.938
FUS_HITS-CLIP	human	mouse	0.775	0.765	0.856	0.851	0.862	0.94
HNRNPA1_iCLIP	human	zebrafish	0.607	0.681	0.679	0.697	0.699	0.855
HNRNPA1_PureCLIP	human	zebrafish	0.571	0.692	0.729	0.733	0.747	0.877
LIN28A_HITS-CLIP	human	mouse	0.551	0.628	0.816	0.827	0.846	0.953
MBNL2_HITS-CLIP	human	mouse	0.64	0.577	0.931	0.92	0.816	0.926
PTBP1_HITS-CLIP	human	mouse	0.735	0.638	0.889	0.884	0.952	0.915
SRRM4_iCLIP	human	mouse	0.673	0.864	0.908	0.902	0.91	0.969
TAF15_HITS-CLIP	human	mouse	0.657	0.739	0.873	0.901	0.932	0.999
TARDBP_iCLIP	human	mouse	0.63	0.881	0.933	0.94	0.938	0.969
U2AF2_iCLIP	human	mouse	0.674	0.925	0.87	0.909	0.948	0.991
UPF1_HITS-CLIP	human	mouse	0.545	0.9	0.866	0.87	0.818	0.923
YTHDC2_PAR-CLIP	human	mouse	0.532	0.605	0.894	0.887	0.951	0.953

## Sheet: diff_length
			cross-species									within-speices
	train	test	101nt	200nt	320nt	400nt	500nt	1000nt	2000nt			101nt	200nt	320nt	400nt	500nt	1000nt	2000nt
seq_4_AGO2_HITS-CLIP	human	mouse	0.69	0.601	0.568	0.573	0.908	0.557	0.5505		seq_4_AGO2_HITS-CLIP	0.9529	0.85	0.7573	0.7291	0.9318	0.7685	0.9382
seq_4_AGO2_iCLIP	human	mouse	0.745	0.851	0.833	0.5	0.612	0.5565	0.5381		seq_4_AGO2_iCLIP	0.874	0.8816	0.6887	0.5	0.7013	0.6441	0.8075
seq_4_AGO2_MiClip	human	mouse	0.77	0.876	0.681	0.618	0.79	0.715	0.7011		seq_4_AGO2_MiClip	0.8707	0.8865	0.6878	0.6576	0.6892	0.6303	0.8552
seq_4_AGO2_PAR-CLIP	human	mouse	0.556	0.858	0.522	0.728	0.57	0.892	0.5		seq_4_AGO2_PAR-CLIP	0.855	0.8998	0.6113	0.6735	0.6354	0.7484	0.5
seq_4_AGO2_PureCLIP	human	mouse	0.72	0.831	0.905	0.499	0.577	0.733	0.6823		seq_4_AGO2_PureCLIP	0.7644	0.8266	0.7525	0.5458	0.8371	0.6098	0.8183
seq_4_CELF2_HITS-CLIP	human	mouse	0.75	0.634	0.609	0.651	0.807	0.573	0.56		seq_4_CELF2_HITS-CLIP	0.9734	0.909	0.8175	0.8527	0.8885	0.7876	0.7848
seq_4_ELAVL1_HITS-CLIP	human	mouse	0.63	0.674	0.568	0.589	0.634	0.749	0.791		seq_4_ELAVL1_HITS-CLIP	0.9386	0.8952	0.9235	0.658	0.9282	0.8516	0.8684
seq_4_FUS_HITS-CLIP	human	mouse	0.775	0.765	0.767	0.684	0.768	0.7165	0.6945		seq_4_FUS_HITS-CLIP	0.8412	0.8472	0.6594	0.6095	0.7499	0.6539	0.6538
seq_4_HNRNPA1_iCLIP	human	zebrafish	0.607	0.681	0.64	0.645	0.646	0.661	0.569		seq_4_HNRNPA1_iCLIP	0.9097	0.8315	0.721	0.7344	0.7541	0.7199	0.8219
seq_4_HNRNPA1_PureCLIP	human	zebrafish	0.571	0.692	0.648	0.648	0.58	0.596	0.5652		seq_4_HNRNPA1_PureCLIP	0.865	0.8472	0.6438	0.6568	0.7181	0.8026	0.8352
seq_4_LIN28A_HITS-CLIP	human	mouse	0.551	0.628	0.764	0.759	0.819	0.83	0.88		seq_4_LIN28A_HITS-CLIP	0.7971	0.8456	0.7533	0.7312	0.7422	0.7625	0.7677
seq_4_MBNL2_HITS-CLIP	human	mouse	0.64	0.577	0.885	0.903	0.641	0.634	0.701		seq_4_MBNL2_HITS-CLIP	0.8359	0.8701	0.8298	0.8547	0.73	0.7519	0.6797
seq_4_PTBP1_HITS-CLIP	human	mouse	0.735	0.638	0.878	0.645	0.542	0.5	0.519		seq_4_PTBP1_HITS-CLIP	0.8633	0.8656	0.8148	0.676	0.6321	0.5	0.5852
seq_4_SRRM4_iCLIP	human	mouse	0.673	0.864	0.564	0.783	0.732	0.737	0.6583		seq_4_SRRM4_iCLIP	0.7735	0.7141	0.7098	0.7591	0.7013	0.627	0.6904
seq_4_TAF15_HITS-CLIP	human	mouse	0.657	0.739	0.559	0.54	0.605	0.538	0.571		seq_4_TAF15_HITS-CLIP	0.7208	0.8076	0.6395	0.6009	0.6391	0.6275	0.572
seq_4_TARDBP_iCLIP	human	mouse	0.63	0.881	0.632	0.395	0.683	0.593	0.5532		seq_4_TARDBP_iCLIP	0.9232	0.9162	0.7982	0.7983	0.7486	0.7795	0.7128
seq_4_U2AF2_iCLIP	human	mouse	0.674	0.925	0.617	0.749	0.765	0.556	0.6932		seq_4_U2AF2_iCLIP	0.833	0.7302	0.8071	0.8575	0.7546	0.7576	0.6718
seq_4_UPF1_HITS-CLIP	human	mouse	0.545	0.9	0.537	0.525	0.473	0.497	0.587		seq_4_UPF1_HITS-CLIP	0.966	0.9782	0.871	0.8957	0.7322	0.6292	0.8296
seq_4_YTHDC2_PAR-CLIP	human	mouse	0.532	0.605	0.688	0.697	0.588	0.593	0.6532		seq_4_YTHDC2_PAR-CLIP	0.8063	0.6794	0.7569	0.7502	0.7723	0.7955	0.8166

## Sheet: diff_structure
	train	test	200nt only predicted structure LS	200nt only sequence LS	200nt seq+random-str SL	200nt seq+pre-str SL	200nt seq+true-str SL	200nt sequence embedding+pre-str SL
AGO2_HITS-CLIP_Human	human	mouse	0.495	0.787	0.8021	0.808	0.835	0.926
AGO2_iCLIP_Human	human	mouse	0.552	0.866	0.8394	0.861	0.823	0.937
AGO2_MiClip_Human	human	mouse	0.542	0.873	0.8099	0.833	0.803	0.91
AGO2_PAR-CLIP_Human	human	mouse	0.513	0.83	0.7799	0.818	0.837	0.955
AGO2_PureCLIP_Human	human	mouse	0.521	0.862	0.8479	0.872	0.801	0.954
CELF2_HITS-CLIP_Human	human	mouse	0.534	0.823	0.8268	0.801	0.858	0.941
ELAVL1_HITS-CLIP_Human	human	mouse	0.561	0.831	0.7888	0.828	0.984	0.938
FUS_HITS-CLIP_Human	human	mouse	0.551	0.856	0.8393	0.851	0.874	0.94
HNRNPA1_iCLIP_Human	human	zebrafish	0.552	0.679	0.672	0.697	0.757	0.855
HNRNPA1_PureCLIP_Human	human	zebrafish	0.532	0.729	0.7183	0.733	0.744	0.877
LIN28A_HITS-CLIP_Human	human	mouse	0.527	0.816	0.8332	0.827	0.843	0.953
MBNL2_HITS-CLIP_Human	human	mouse	0.562	0.931	0.7955	0.92	0.932	0.926
PTBP1_HITS-CLIP_Human	human	mouse	0.508	0.889	0.8888	0.884	0.903	0.915
SRRM4_iCLIP_Human	human	mouse	0.55	0.908	0.8699	0.902	0.955	0.969
TAF15_HITS-CLIP_Human	human	mouse	0.567	0.873	0.9162	0.901	0.909	0.999
TARDBP_iCLIP_Human	human	mouse	0.571	0.933	0.8993	0.94	0.955	0.969
U2AF2_iCLIP_Human	human	mouse	0.568	0.87	0.9405	0.909	0.937	0.991
UPF1_HITS-CLIP_Human	human	mouse	0.522	0.866	0.8095	0.87	0.867	0.923
YTHDC2_PAR-CLIP_Human	human	mouse	0.506	0.894	0.8323	0.887	0.782	0.953

## Sheet: FID of diff_block
	Input	SE block	1D Residual block	learning interaction model
AGO2_HITS-CLIP_Human	72.9459	68.3007	102.352	169.219
AGO2_HITS-CLIP_Mouse	16.7808	14.7339	46.4431	65.1183
AGO2_iCLIP_Human	12.5894	14.4906	63.0531	173.72
AGO2_iCLIP_Mouse	11.5426	14.1658	33.2624	66.1203
AGO2_MiClip_Human
AGO2_MiClip_Mouse	8.4625	11.0647	34.1114	56.8265
AGO2_PAR-CLIP_Human	117.305	124.555	216.839	252.156
AGO2_PAR-CLIP_Mouse	13.7362	17.324	26.1655	50.2026
AGO2_PureCLIP_Human	20.0733	24.3022	62.2756	322.627
AGO2_PureCLIP_Mouse	14.0032	15.8283	38.3755	76.973
CELF2_HITS-CLIP_Human	36.9645	38.3384	91.9193	111.832
CELF2_HITS-CLIP_Mouse	9.25655	14.9904	26.2826	65.6541
ELAVL1_HITS-CLIP_Human
ELAVL1_HITS-CLIP_Mouse	29.6696	25.8862	53.5179	84.701
FUS_HITS-CLIP_Human	10.8926	13.6521	64.6471	97.8621
FUS_HITS-CLIP_Mouse	8.63556	9.42902	30.6694	60.0747
HNRNPA1_iCLIP_Human	11.4833	11.3411	33.2689	88.0084
HNRNPA1_iCLIP_Zebrafish	7.11759	7.44353	18.7288	60.9079
HNRNPA1_PureCLIP_Human	11.5555	11.271	25.7184	79.6378
HNRNPA1_PureCLIP_Zebrafish	11.3109	8.79548	16.1451	66.5664
LIN28A_HITS-CLIP_Human	59.3304	73.926	102.141	148.982
LIN28A_HITS-CLIP_Mouse	12.4675	13.3296	31.8672	64.4428
MBNL2_HITS-CLIP_Human	205.045	217.467	245.762	242.897
MBNL2_HITS-CLIP_Mouse	6.55003	9.49254	34.2134	56.9253
PTBP1_HITS-CLIP_Human
PTBP1_HITS-CLIP_Mouse	8.88008	8.40348	17.1879	44.2398
SRRM4_iCLIP_Human	13.086	12.6188	49.736	101.668
SRRM4_iCLIP_Mouse	12.2045	13.95	40.3321	76.376
TAF15_HITS-CLIP_Human	214.346	212.137	226.235	219.862
TAF15_HITS-CLIP_Mouse	57.786	54.4233	67.1078	92.4114
TARDBP_iCLIP_Human	13.6972	19.1141	97.3438	141.006
TARDBP_iCLIP_Mouse	15.3099	17.415	47.8126	73.1918
U2AF2_iCLIP_Human	15.6214	20.0112	41.2661	99.6286
U2AF2_iCLIP_Mouse	17.3042	19.7563	65.1129	84.6578
UPF1_HITS-CLIP_Human
UPF1_HITS-CLIP_Mouse	10.6294	12.2247	29.3447	67.4288
YTHDC2_PAR-CLIP_Human	12.8679	17.7782	44.973	95.6875
YTHDC2_PAR-CLIP_Mouse	25.3315	20.4496	39.5836	73.3715

## Sheet: diff_UDA
	MuSIC	MuSIC_CLS	MuSIC_DANN	MuSIC_ADDA_UDA	MuSIC_ADDA_UDA_reverse
AGO2_HITS-CLIP_Human	0.926	0.844	0.636	0.769	0.784
AGO2_HITS-CLIP_Mouse	0.876	0.447	0.504	0.605	0.511
AGO2_iCLIP_Human	0.937	0.894	0.872	0.473	0.366
AGO2_iCLIP_Mouse	0.878	0.733	0.724	0.711	0.48
AGO2_MiClip_Human	0.91	0.721	0.58	0.831	0.808
AGO2_MiClip_Mouse	0.827	0.54	0.558	0.729	0.733
AGO2_PAR-CLIP_Human	0.955	0.752	0.72	0.802	0.717
AGO2_PAR-CLIP_Mouse	0.903	0.544	0.491	0.644	0.633
AGO2_PureCLIP_Human	0.954	0.813	0.753	0.662	0.473
AGO2_PureCLIP_Mouse	0.891	0.758	0.718	0.535	0.553
CELF2_HITS-CLIP_Human	0.941	0.702	0.672	0.823	0.808
CELF2_HITS-CLIP_Mouse	0.858	0.52	0.464	0.705	0.704
ELAVL1_HITS-CLIP_Human	0.938	0.703	0.653	0.722	0.827
ELAVL1_HITS-CLIP_Mouse	0.861	0.701	0.844	0.814	0.745
FUS_HITS-CLIP_Human	0.94	0.857	0.876	0.595	0.439
FUS_HITS-CLIP_Mouse	0.839	0.693	0.7	0.483	0.522
HNRNPA1_iCLIP_Human	0.855	0.724	0.731	0.545	0.58
HNRNPA1_iCLIP_Zebrafish	0.779	0.655	0.652	0.58	0.384
HNRNPA1_PureCLIP_Human	0.877	0.739	0.726	0.479	0.556
HNRNPA1_PureCLIP_Zebrafish	0.825	0.688	0.701	0.624	0.58
LIN28A_HITS-CLIP_Human	0.953	0.808	0.807	0.463	0.538
LIN28A_HITS-CLIP_Mouse	0.905	0.751	0.679	0.606	0.45
MBNL2_HITS-CLIP_Human	0.926	0.797	0.637	0.761	0.833
MBNL2_HITS-CLIP_Mouse	0.834	0.5	0.644	0.672	0.716
PTBP1_HITS-CLIP_Human	0.915	0.508	0.567	0.821	0.888
PTBP1_HITS-CLIP_Mouse	0.823	0.486	0.547	0.605	0.667
SRRM4_iCLIP_Human	0.969	0.913	0.942	0.642	0.525
SRRM4_iCLIP_Mouse	0.835	0.687	0.673	0.695	0.513
TAF15_HITS-CLIP_Human	1	0.926	0.682	0.921	0.875
TAF15_HITS-CLIP_Mouse	0.812	0.592	0.599	0.687	0.696
TARDBP_iCLIP_Human	0.969	0.948	0.952	0.721	0.637
TARDBP_iCLIP_Mouse	0.812	0.715	0.723	0.62	0.499
U2AF2_iCLIP_Human	0.991	0.941	0.906	0.419	0.404
U2AF2_iCLIP_Mouse	0.843	0.746	0.744	0.728	0.502
UPF1_HITS-CLIP_Human	0.923	0.691	0.635	0.815	0.777
UPF1_HITS-CLIP_Mouse	0.827	0.547	0.56	0.604	0.658
YTHDC2_PAR-CLIP_Human	0.953	0.856	0.708	0.453	0.345
YTHDC2_PAR-CLIP_Mouse	0.812	0.639	0.659	0.514	0.526

## Sheet: diff_pretrain
	MuSIC_RiNALMo	MuSIC_RNAFM	RiNALMo	RNAFM
AGO2_HITS-CLIP_Human	0.926	0.908	0.807	0.783
AGO2_HITS-CLIP_Mouse	0.876	0.805	0.731	0.699
AGO2_iCLIP_Human	0.937	0.875	0.821	0.798
AGO2_iCLIP_Mouse	0.878	0.813	0.704	0.682
AGO2_MiClip_Human	0.91	0.947	0.772	0.738
AGO2_MiClip_Mouse	0.827	0.81	0.715	0.694
AGO2_PAR-CLIP_Human	0.955	0.912	0.819	0.796
AGO2_PAR-CLIP_Mouse	0.903	0.812	0.739	0.718
AGO2_PureCLIP_Human	0.954	0.916	0.814	0.778
AGO2_PureCLIP_Mouse	0.891	0.842	0.73	0.704
CELF2_HITS-CLIP_Human	0.941	0.898	0.803	0.767
CELF2_HITS-CLIP_Mouse	0.858	0.787	0.732	0.701
ELAVL1_HITS-CLIP_Human	0.938	0.849	0.619	0.585
ELAVL1_HITS-CLIP_Mouse	0.861	0.843	0.766	0.727
FUS_HITS-CLIP_Human	0.94	0.906	0.815	0.779
FUS_HITS-CLIP_Mouse	0.839	0.764	0.703	0.667
HNRNPA1_iCLIP_Human	0.855	0.727	0.703	0.679
HNRNPA1_iCLIP_Zebrafish	0.779	0.754	0.659	0.636
HNRNPA1_PureCLIP_Human	0.877	0.799	0.765	0.754
HNRNPA1_PureCLIP_Zebrafish	0.825	0.79	0.703	0.671
LIN28A_HITS-CLIP_Human	0.953	0.876	0.81	0.838
LIN28A_HITS-CLIP_Mouse	0.905	0.726	0.773	0.645
MBNL2_HITS-CLIP_Human	0.926	0.859	0.792	0.816
MBNL2_HITS-CLIP_Mouse	0.834	0.803	0.701	0.599
PTBP1_HITS-CLIP_Human	0.915	0.867	0.876	0.829
PTBP1_HITS-CLIP_Mouse	0.823	0.771	0.677	0.695
SRRM4_iCLIP_Human	0.969	0.932	0.843	0.814
SRRM4_iCLIP_Mouse	0.835	0.435	0.638	0.609
TAF15_HITS-CLIP_Human	1	0.99	0.862	0.831
TAF15_HITS-CLIP_Mouse	0.812	0.79	0.721	0.664
TARDBP_iCLIP_Human	0.969	0.828	0.845	0.786
TARDBP_iCLIP_Mouse	0.812	0.72	0.649	0.691
U2AF2_iCLIP_Human	0.991	0.863	0.854	0.774
U2AF2_iCLIP_Mouse	0.843	0.747	0.687	0.657
UPF1_HITS-CLIP_Human	0.923	0.855	0.813	0.786
UPF1_HITS-CLIP_Mouse	0.827	0.747	0.717	0.691
YTHDC2_PAR-CLIP_Human	0.953	0.879	0.813	0.774
YTHDC2_PAR-CLIP_Mouse	0.812	0.791	0.677	0.657

## Sheet: diff_ML&DL
				machine learning model							deep learning model
dataset_name	training species	testing species	MuSIC	KNN	Random Forest	SVM	XGBoost	Decision Tree	Logistic Regression	Naive Bayes	BiGRU	BiLSTM	GRU	LSTM	ResNet	RNN	Transformer	VGG16	Xception
AGO2_HITS-CLIP_Mouse	Human	Mouse	0.926	0.522	0.486	0.473	0.487	0.494	0.477	0.455	0.743	0.741	0.758	0.76	0.777	0.486	0.568	0.818	0.8
AGO2_iCLIP_Mouse	Human	Mouse	0.937	0.538	0.555	0.573	0.558	0.508	0.549	0.576	0.842	0.842	0.856	0.847	0.795	0.516	0.5	0.854	0.804
AGO2_MiClip_Mouse	Human	Mouse	0.91	0.561	0.548	0.554	0.566	0.48	0.509	0.559	0.832	0.831	0.851	0.841	0.805	0.565	0.608	0.817	0.799
AGO2_PAR-CLIP_Mouse	Human	Mouse	0.955	0.536	0.527	0.5	0.503	0.527	0.473	0.498	0.798	0.809	0.761	0.775	0.734	0.51	0.559	0.793	0.753
AGO2_PureCLIP_Mouse	Human	Mouse	0.954	0.532	0.561	0.565	0.586	0.518	0.545	0.565	0.827	0.823	0.832	0.828	0.813	0.551	0.566	0.861	0.811
CELF2_HITS-CLIP_Mouse	Human	Mouse	0.941	0.527	0.53	0.538	0.537	0.494	0.522	0.539	0.786	0.776	0.75	0.792	0.77	0.522	0.596	0.813	0.817
ELAVL1_HITS-CLIP_Mouse	Human	Mouse	0.938	0.605	0.646	0.642	0.632	0.58	0.596	0.643	0.627	0.601	0.696	0.577	0.596	0.587	0.5	0.79	0.628
FUS_HITS-CLIP_Mouse	Human	Mouse	0.94	0.53	0.558	0.577	0.567	0.502	0.546	0.614	0.805	0.841	0.817	0.815	0.789	0.528	0.557	0.83	0.784
HNRNPA1_iCLIP_Danre	Human	Zebrafish	0.855	0.545	0.612	0.622	0.602	0.533	0.527	0.629	0.676	0.665	0.664	0.644	0.71	0.572	0.608	0.708	0.705
HNRNPA1_PureCLIP_Danre	Human	Zebrafish	0.877	0.536	0.581	0.587	0.593	0.527	0.575	0.616	0.653	0.654	0.671	0.67	0.664	0.536	0.5	0.727	0.672
LIN28A_HITS-CLIP_Mouse	Human	Mouse	0.953	0.527	0.534	0.555	0.558	0.505	0.541	0.559	0.787	0.803	0.795	0.785	0.762	0.581	0.595	0.806	0.758
MBNL2_HITS-CLIP_Mouse	Human	Mouse	0.926	0.545	0.559	0.583	0.586	0.503	0.558	0.587	0.753	0.824	0.805	0.784	0.803	0.608	0.593	0.815	0.788
PTBP1_HITS-CLIP_Mouse	Human	Mouse	0.915	0.569	0.551	0.554	0.553	0.542	0.552	0.562	0.871	0.845	0.852	0.8	0.851	0.591	0.532	0.866	0.774
SRRM4_iCLIP_Mouse	Human	Mouse	0.969	0.543	0.515	0.534	0.529	0.503	0.515	0.521	0.853	0.788	0.86	0.866	0.847	0.528	0.583	0.884	0.804
TAF15_HITS-CLIP_Mouse	Human	Mouse	0.999	0.494	0.515	0.508	0.501	0.52	0.512	0.455	0.808	0.484	0.813	0.485	0.686	0.493	0.486	0.854	0.659
TARDBP_iCLIP_Mouse	Human	Mouse	0.969	0.536	0.552	0.545	0.545	0.501	0.528	0.567	0.856	0.804	0.867	0.816	0.843	0.572	0.5	0.903	0.763
U2AF2_iCLIP_Mouse	Human	Mouse	0.991	0.509	0.513	0.51	0.524	0.506	0.509	0.503	0.853	0.826	0.861	0.848	0.904	0.543	0.517	0.917	0.887
UPF1_HITS-CLIP_Mouse	Human	Mouse	0.923	0.524	0.484	0.528	0.556	0.489	0.504	0.544	0.723	0.79	0.718	0.754	0.774	0.536	0.513	0.797	0.743
YTHDC2_PAR-CLIP_Mouse	Human	Mouse	0.953	0.528	0.514	0.507	0.515	0.509	0.494	0.489	0.804	0.841	0.843	0.864	0.774	0.495	0.5	0.889	0.765

## Sheet: GC_content
	Positive_GC_mean	Negative_GC_mean
AGO2_HITS-CLIP_Human_test_gc_content_distribution.tsv	47.969	47.0226
AGO2_HITS-CLIP_Human_train_gc_content_distribution.tsv	45.9416	45.2605
AGO2_HITS-CLIP_Mouse_test_gc_content_distribution.tsv	45.5712	46.5944
AGO2_HITS-CLIP_Mouse_train_gc_content_distribution.tsv	46.3267	46.5268
AGO2_MiClip_Human_test_gc_content_distribution.tsv	51.1912	53.0583
AGO2_MiClip_Human_train_gc_content_distribution.tsv	49.1245	47.6891
AGO2_MiClip_Mouse_test_gc_content_distribution.tsv	46.9276	48.2772
AGO2_MiClip_Mouse_train_gc_content_distribution.tsv	50.1593	49.0708
AGO2_PAR-CLIP_Human_test_gc_content_distribution.tsv	49.401	49.4315
AGO2_PAR-CLIP_Human_train_gc_content_distribution.tsv	54.005	53.1702
AGO2_PAR-CLIP_Mouse_test_gc_content_distribution.tsv	51.3548	52.856
AGO2_PAR-CLIP_Mouse_train_gc_content_distribution.tsv	48.3722	50.0274
AGO2_PureCLIP_Human_test_gc_content_distribution.tsv	48.989	47.3784
AGO2_PureCLIP_Human_train_gc_content_distribution.tsv	48.3247	49.2966
AGO2_PureCLIP_Mouse_test_gc_content_distribution.tsv	48.5104	48.1852
AGO2_PureCLIP_Mouse_train_gc_content_distribution.tsv	48.5899	48.0159
AGO2_iCLIP_Human_test_gc_content_distribution.tsv	49.8884	48.6272
AGO2_iCLIP_Human_train_gc_content_distribution.tsv	47.2458	46.9624
AGO2_iCLIP_Mouse_test_gc_content_distribution.tsv	45.8996	46.254
AGO2_iCLIP_Mouse_train_gc_content_distribution.tsv	48.6783	48.3173
CELF2_HITS-CLIP_Human_test_gc_content_distribution.tsv	48.645	47.9323
CELF2_HITS-CLIP_Human_train_gc_content_distribution.tsv	45.2812	43.924
CELF2_HITS-CLIP_Mouse_test_gc_content_distribution.tsv	43.494	45.3536
CELF2_HITS-CLIP_Mouse_train_gc_content_distribution.tsv	48.2612	48.545
ELAVL1_HITS-CLIP_Human_test_gc_content_distribution.tsv	46.7917	46.0116
ELAVL1_HITS-CLIP_Human_train_gc_content_distribution.tsv	40.5333	41.2069
ELAVL1_HITS-CLIP_Mouse_test_gc_content_distribution.tsv	41.5922	39.9548
ELAVL1_HITS-CLIP_Mouse_train_gc_content_distribution.tsv	48.7296	49.7778
FMR1_Fly_test_gc_content_distribution.tsv	48.0968	49.8956
FMR1_Fly_train_gc_content_distribution.tsv	47.3103	48.663
FMR1_Human_test_gc_content_distribution.tsv	48.886	48.5868
FMR1_Human_train_gc_content_distribution.tsv	49.9379	48.276
FUS_HITS-CLIP_Human_test_gc_content_distribution.tsv	45.8292	45.288
FUS_HITS-CLIP_Human_train_gc_content_distribution.tsv	43.8329	42.2237
FUS_HITS-CLIP_Mouse_test_gc_content_distribution.tsv	44.7564	43.358
FUS_HITS-CLIP_Mouse_train_gc_content_distribution.tsv	46.1131	44.4864
HNRNPA1_PureCLIP_Human_test_gc_content_distribution.tsv	44.6872	46.4444
HNRNPA1_PureCLIP_Human_train_gc_content_distribution.tsv	40.2434	40.9177
HNRNPA1_PureCLIP_Zebrafish_test_gc_content_distribution.tsv	41.361	41.0396
HNRNPA1_PureCLIP_Zebrafish_train_gc_content_distribution.tsv	44.208	45.9991
HNRNPA1_iCLIP_Human_test_gc_content_distribution.tsv	44.4768	43.76
HNRNPA1_iCLIP_Human_train_gc_content_distribution.tsv	40.5891	41.0284
HNRNPA1_iCLIP_Zebrafish_test_gc_content_distribution.tsv	41.0144	39.442
HNRNPA1_iCLIP_Zebrafish_train_gc_content_distribution.tsv	43.4616	43.9063
LIN28A_HITS-CLIP_Human_test_gc_content_distribution.tsv	47.8359	47.9698
LIN28A_HITS-CLIP_Human_train_gc_content_distribution.tsv	45.235	43.4684
LIN28A_HITS-CLIP_Mouse_test_gc_content_distribution.tsv	43.6944	45.6288
LIN28A_HITS-CLIP_Mouse_train_gc_content_distribution.tsv	48.1108	49.7043
MBNL2_HITS-CLIP_Human_test_gc_content_distribution.tsv	49.1667	47.7768
MBNL2_HITS-CLIP_Human_train_gc_content_distribution.tsv	41.3318	41.1861
MBNL2_HITS-CLIP_Mouse_test_gc_content_distribution.tsv	41.5856	41.4904
MBNL2_HITS-CLIP_Mouse_train_gc_content_distribution.tsv	48.8506	47.5998
PTBP1_HITS-CLIP_Human_test_gc_content_distribution.tsv	46.6034	48.2
PTBP1_HITS-CLIP_Human_train_gc_content_distribution.tsv	47.4115	46.299
PTBP1_HITS-CLIP_Mouse_test_gc_content_distribution.tsv	48.0008	46.4328
PTBP1_HITS-CLIP_Mouse_train_gc_content_distribution.tsv	46.6164	48.5842
RPS3_Fly_test_gc_content_distribution.tsv	56.144	54.396
RPS3_Fly_train_gc_content_distribution.tsv	47.6682	47.293
RPS3_Human_test_gc_content_distribution.tsv	47.4864	47.5852
RPS3_Human_train_gc_content_distribution.tsv	53.8882	55.8559
SRRM4_iCLIP_Human_test_gc_content_distribution.tsv	50.434	48.3736
SRRM4_iCLIP_Human_train_gc_content_distribution.tsv	47.962	46.8856
SRRM4_iCLIP_Mouse_test_gc_content_distribution.tsv	46.9568	48.8388
SRRM4_iCLIP_Mouse_train_gc_content_distribution.tsv	50.5557	49.275
TAF15_HITS-CLIP_Human_test_gc_content_distribution.tsv	47.8413	47.5101
TAF15_HITS-CLIP_Human_train_gc_content_distribution.tsv	48.5136	46.9739
TAF15_HITS-CLIP_Mouse_test_gc_content_distribution.tsv	46.7943	46.9013
TAF15_HITS-CLIP_Mouse_train_gc_content_distribution.tsv	46.5138	47.9607
TARDBP_iCLIP_Human_test_gc_content_distribution.tsv	49.4744	49.4252
TARDBP_iCLIP_Human_train_gc_content_distribution.tsv	43.3576	43.9964
TARDBP_iCLIP_Mouse_test_gc_content_distribution.tsv	43.1049	43.9932
TARDBP_iCLIP_Mouse_train_gc_content_distribution.tsv	49.5222	47.8227
U2AF2_iCLIP_Human_test_gc_content_distribution.tsv	48.6768	47.7116
U2AF2_iCLIP_Human_train_gc_content_distribution.tsv	44.2632	42.2767
U2AF2_iCLIP_Mouse_test_gc_content_distribution.tsv	43.0844	43.578
U2AF2_iCLIP_Mouse_train_gc_content_distribution.tsv	47.3604	48.6713
UPF1_Fly_test_gc_content_distribution.tsv	51.8844	52.406
UPF1_Fly_train_gc_content_distribution.tsv	44.0533	44.5163
UPF1_HITS-CLIP_Human_test_gc_content_distribution.tsv	49.6806	48.0703
UPF1_HITS-CLIP_Human_train_gc_content_distribution.tsv	41.9172	43.6358
UPF1_HITS-CLIP_Mouse_test_gc_content_distribution.tsv	42.6824	43.7408
UPF1_HITS-CLIP_Mouse_train_gc_content_distribution.tsv	46.2674	47.5945
UPF1_Human_test_gc_content_distribution.tsv	44.4124	44.8372
UPF1_Human_train_gc_content_distribution.tsv	51.6523	52.7903
YTHDC2_PAR-CLIP_Human_test_gc_content_distribution.tsv	49.3236	50.0208
YTHDC2_PAR-CLIP_Human_train_gc_content_distribution.tsv	56.6162	54.7893
YTHDC2_PAR-CLIP_Mouse_test_gc_content_distribution.tsv	55.3743	54.5164
YTHDC2_PAR-CLIP_Mouse_train_gc_content_distribution.tsv	50.0367	49.6135

## Sheet: diff_ratio
RBP_Clip	2500	5000	10000	20000	40000
AGO2_HITS-CLIP_Human	0.901	0.901	0.901	0.901	0.901
AGO2_HITS-CLIP_Mouse	0.884	0.886	0.903	0.901	0.9
AGO2_iCLIP_Human	0.943	0.939	0.937	0.937	0.937
AGO2_iCLIP_Mouse	0.871	0.881	0.881	0.878	0.878
AGO2_MiClip_Human	0.89	0.89	0.89	0.89	0.89
AGO2_MiClip_Mouse	0.822	0.821	0.825	0.829	0.813
AGO2_PAR-CLIP_Human	0.939	0.939	0.939	0.939	0.939
AGO2_PAR-CLIP_Mouse	0.897	0.895	0.893	0.892	0.893
AGO2_PureCLIP_Human	0.955	0.951	0.95	0.95	0.95
AGO2_PureCLIP_Mouse	0.893	0.89	0.894	0.892	0.892
CELF2_HITS-CLIP_Human	0.92	0.92	0.92	0.92	0.92
CELF2_HITS-CLIP_Mouse	0.894	0.887	0.883	0.888	0.878
ELAVL1_HITS-CLIP_Human	0.894	0.894	0.894	0.894	0.894
ELAVL1_HITS-CLIP_Mouse	0.87	0.87	0.87	0.87	0.87
FUS_HITS-CLIP_Human	0.925	0.932	0.931	0.932	0.929
FUS_HITS-CLIP_Mouse	0.832	0.829	0.845	0.848	0.857
HNRNPA1_iCLIP_Human	0.846	0.847	0.85	0.847	0.849
HNRNPA1_iCLIP_Zebrafish	0.808	0.8	0.799	0.805	0.798
HNRNPA1_PureCLIP_Human	0.883	0.877	0.878	0.877	0.88
HNRNPA1_PureCLIP_Zebrafish	0.806	0.805	0.811	0.809	0.805
LIN28A_HITS-CLIP_Human	0.953	0.953	0.953	0.953	0.953
LIN28A_HITS-CLIP_Mouse	0.894	0.9	0.896	0.901	0.9
MBNL2_HITS-CLIP_Human	0.937	0.937	0.937	0.937	0.937
MBNL2_HITS-CLIP_Mouse	0.851	0.859	0.861	0.859	0.859
PTBP1_HITS-CLIP_Human	0.937	0.937	0.937	0.937	0.937
PTBP1_HITS-CLIP_Mouse	0.799	0.801	0.818	0.817	0.821
SRRM4_iCLIP_Human	0.937	0.935	0.937	0.935	0.936
SRRM4_iCLIP_Mouse	0.807	0.82	0.818	0.838	0.801
TAF15_HITS-CLIP_Human	0.965	0.965	0.965	0.965	0.965
TAF15_HITS-CLIP_Mouse	0.819	0.819	0.819	0.819	0.833
TARDBP_iCLIP_Human	0.92	0.928	0.925	0.927	0.927
TARDBP_iCLIP_Mouse	0.834	0.833	0.828	0.8	0.765
U2AF2_iCLIP_Human	0.934	0.933	0.931	0.931	0.931
U2AF2_iCLIP_Mouse	0.88	0.887	0.878	0.825	0.833
UPF1_HITS-CLIP_Human	0.938	0.938	0.938	0.938	0.938
UPF1_HITS-CLIP_Mouse	0.797	0.798	0.804	0.804	0.784
YTHDC2_PAR-CLIP_Human	0.914	0.917	0.918	0.916	0.917
YTHDC2_PAR-CLIP_Mouse	0.803	0.817	0.821	0.822	0.824

## Sheet: datasets
cross-species datasets				within-species datasets
	training species	testing species			training species	testing species
AGO2_HITS-CLIP_Human	Human	Mouse		AGO2_HITS-CLIP_Human	Human	Human
AGO2_HITS-CLIP_Mouse	Mouse	Human		AGO2_HITS-CLIP_Mouse	Mouse	Mouse
AGO2_iCLIP_Human	Human	Mouse		AGO2_iCLIP_Human	Human	Human
AGO2_iCLIP_Mouse	Mouse	Human		AGO2_iCLIP_Mouse	Mouse	Mouse
AGO2_MiClip_Human	Human	Mouse		AGO2_MiClip_Human	Human	Human
AGO2_MiClip_Mouse	Mouse	Human		AGO2_MiClip_Mouse	Mouse	Mouse
AGO2_PAR-CLIP_Human	Human	Mouse		AGO2_PAR-CLIP_Human	Human	Human
AGO2_PAR-CLIP_Mouse	Mouse	Human		AGO2_PAR-CLIP_Mouse	Mouse	Mouse
AGO2_PureCLIP_Human	Human	Mouse		AGO2_PureCLIP_Human	Human	Human
AGO2_PureCLIP_Mouse	Mouse	Human		AGO2_PureCLIP_Mouse	Mouse	Mouse
CELF2_HITS-CLIP_Human	Human	Mouse		CELF2_HITS-CLIP_Human	Human	Human
CELF2_HITS-CLIP_Mouse	Mouse	Human		CELF2_HITS-CLIP_Mouse	Mouse	Mouse
ELAVL1_HITS-CLIP_Human	Human	Mouse		ELAVL1_HITS-CLIP_Human	Human	Human
ELAVL1_HITS-CLIP_Mouse	Mouse	Human		ELAVL1_HITS-CLIP_Mouse	Mouse	Mouse
FUS_HITS-CLIP_Human	Human	Mouse		FUS_HITS-CLIP_Human	Human	Human
FUS_HITS-CLIP_Mouse	Mouse	Human		FUS_HITS-CLIP_Mouse	Mouse	Mouse
HNRNPA1_iCLIP_Human	Human	Zebrafish		HNRNPA1_iCLIP_Human	Human	Human
HNRNPA1_iCLIP_Zebrafish	Zebrafish	Human		HNRNPA1_iCLIP_Zebrafish	Zebrafish	Zebrafish
HNRNPA1_PureCLIP_Human	Human	Zebrafish		HNRNPA1_PureCLIP_Human	Human	Human
HNRNPA1_PureCLIP_Zebrafish	Zebrafish	Human		HNRNPA1_PureCLIP_Zebrafish	Zebrafish	Zebrafish
LIN28A_HITS-CLIP_Human	Human	Mouse		LIN28A_HITS-CLIP_Human	Human	Human
LIN28A_HITS-CLIP_Mouse	Mouse	Human		LIN28A_HITS-CLIP_Mouse	Mouse	Mouse
MBNL2_HITS-CLIP_Human	Human	Mouse		MBNL2_HITS-CLIP_Human	Human	Human
MBNL2_HITS-CLIP_Mouse	Mouse	Human		MBNL2_HITS-CLIP_Mouse	Mouse	Mouse
PTBP1_HITS-CLIP_Human	Human	Mouse		PTBP1_HITS-CLIP_Human	Human	Human
PTBP1_HITS-CLIP_Mouse	Mouse	Human		PTBP1_HITS-CLIP_Mouse	Mouse	Mouse
SRRM4_iCLIP_Human	Human	Mouse		SRRM4_iCLIP_Human	Human	Human
SRRM4_iCLIP_Mouse	Mouse	Human		SRRM4_iCLIP_Mouse	Mouse	Mouse
TAF15_HITS-CLIP_Human	Human	Mouse		TAF15_HITS-CLIP_Human	Human	Human
TAF15_HITS-CLIP_Mouse	Mouse	Human		TAF15_HITS-CLIP_Mouse	Mouse	Mouse
TARDBP_iCLIP_Human	Human	Mouse		TARDBP_iCLIP_Human	Human	Human
TARDBP_iCLIP_Mouse	Mouse	Human		TARDBP_iCLIP_Mouse	Mouse	Mouse
U2AF2_iCLIP_Human	Human	Mouse		U2AF2_iCLIP_Human	Human	Human
U2AF2_iCLIP_Mouse	Mouse	Human		U2AF2_iCLIP_Mouse	Mouse	Mouse
UPF1_HITS-CLIP_Human	Human	Mouse		UPF1_HITS-CLIP_Human	Human	Human
UPF1_HITS-CLIP_Mouse	Mouse	Human		UPF1_HITS-CLIP_Mouse	Mouse	Mouse
YTHDC2_PAR-CLIP_Human	Human	Mouse		YTHDC2_PAR-CLIP_Human	Human	Human
YTHDC2_PAR-CLIP_Mouse	Mouse	Human		YTHDC2_PAR-CLIP_Mouse	Mouse	Mouse
FMR1_Fly	Fly	Human		FMR1_Fly	Fly	Fly
FMR1_Human	Human	Fly		FMR1_Human	Human	Human
RPS3_Fly	Fly	Human		RPS3_Fly	Fly	Fly
RPS3_Human	Human	Fly		RPS3_Human	Human	Human
UPF1_Fly	Fly	Human		UPF1_Fly	Fly	Fly
UPF1_Human	Human	Fly		UPF1_Human	Human	Human
				AARS	Human	Human
				AATF	Human	Human
				ACI	Human	Human
				AGGF1	Human	Human
				AGO2	Human	Human
				AKAP1	Human	Human
				AKAP8L	Human	Human
				ALKBH1	Human	Human
				ALKBH5	Human	Human
				ALYREF	Human	Human
				APOBEC3C	Human	Human
				AQR	Human	Human
				ATXN2	Human	Human
				BCLAF1	Human	Human
				BUD13	Human	Human
				CAPRIN1	Human	Human
				CDC40	Human	Human
				CELF2	Human	Human
				CHTOP	Human	Human
				CNBP	Human	Human
				CPEB4	Human	Human
				CPSF1	Human	Human
				CPSF2	Human	Human
				CPSF3	Human	Human
				CPSF4	Human	Human
				CPSF6	Human	Human
				CPSF7	Human	Human
				CSTF2	Human	Human
				CSTF2T	Human	Human
				DDX24	Human	Human
				DDX3	Human	Human
				DDX3X	Human	Human
				DDX51	Human	Human
				DDX55	Human	Human
				DDX59	Human	Human
				DDX6	Human	Human
				DGCR8	Human	Human
				DHX30	Human	Human
				DICER1	Human	Human
				DIS3L2	Human	Human
				DKC1	Human	Human
				DROSHA	Human	Human
				EFTUD2	Human	Human
				EIF3A	Human	Human
				EIF3B	Human	Human
				EIF3D	Human	Human
				EIF3G	Human	Human
				EIF3H	Human	Human
				EIF4A3	Human	Human
				EIF4G2	Human	Human
				ELAVL1	Human	Human
				EWSR1	Human	Human
				FAM120A	Human	Human
				FASTKD2	Human	Human
				FBL	Human	Human
				FIP1L1	Human	Human
				FMR1	Human	Human
				FTO	Human	Human
				FUBP3	Human	Human
				FUS	Human	Human
				FXR1	Human	Human
				FXR2	Human	Human
				G3BP1	Human	Human
				GEMIN5	Human	Human
				GPKOW	Human	Human
				GRSF1	Human	Human
				GRWD1	Human	Human
				GTF2F1	Human	Human
				HLTF	Human	Human
				HNRNPA1	Human	Human
				HNRNPC	Human	Human
				HNRNPD	Human	Human
				HNRNPF	Human	Human
				HNRNPH	Human	Human
				HNRNPK	Human	Human
				HNRNPL	Human	Human
				HNRNPM	Human	Human
				HNRNPU	Human	Human
				IGF2BP1	Human	Human
				IGF2BP2	Human	Human
				IGF2BP3	Human	Human
				ILF3	Human	Human
				KHSRP	Human	Human
				LARP4	Human	Human
				LARP7	Human	Human
				LIN28A	Human	Human
				LIN28B	Human	Human
				LSM11	Human	Human
				MATR3	Human	Human
				MBNL2	Human	Human
				METAP2	Human	Human
				METTL14	Human	Human
				METTL3	Human	Human
				MKRN1	Human	Human
				MOV10	Human	Human
				MTPAP	Human	Human
				NCBP2	Human	Human
				NCBP3	Human	Human
				NIP7	Human	Human
				NIPBL	Human	Human
				NKRF	Human	Human
				NOL12	Human	Human
				NOLC1	Human	Human
				NONO	Human	Human
				NOP58	Human	Human
				NUDT21	Human	Human
				NXF1	Human	Human
				PABPC4	Human	Human
				PABPN1	Human	Human
				PCBP1	Human	Human
				PCBP2	Human	Human
				PHF6	Human	Human
				PPIG	Human	Human
				PPIL4	Human	Human
				PRPF4	Human	Human
				PRPF8	Human	Human
				PTBP1	Human	Human
				PUM1	Human	Human
				PUM2	Human	Human
				QKI	Human	Human
				RBFOX1	Human	Human
				RBFOX2	Human	Human
				RBM10	Human	Human
				RBM15	Human	Human
				RBM15B	Human	Human
				RBM22	Human	Human
				RBM47	Human	Human
				RBPMS	Human	Human
				RPS3	Human	Human
				RTCB	Human	Human
				SAFB	Human	Human
				SAFB2	Human	Human
				SDAD1	Human	Human
				SDOS	Human	Human
				SERBP1	Human	Human
				SF3A3	Human	Human
				SF3B1	Human	Human
				SF3B4	Human	Human
				SLTM	Human	Human
				SMN	Human	Human
				SMNDC1	Human	Human
				SND1	Human	Human
				SRRM4	Human	Human
				SRSF1	Human	Human
				SRSF10	Human	Human
				SRSF3	Human	Human
				SRSF7	Human	Human
				SRSF9	Human	Human
				SSB	Human	Human
				STAU1	Human	Human
				SUB1	Human	Human
				SUPV3L1	Human	Human
				TAF15	Human	Human
				TARDBP	Human	Human
				TBRG4	Human	Human
				TDP43	Human	Human
				TIA1	Human	Human
				TIAL1	Human	Human
				TRA2A	Human	Human
				TROVE2	Human	Human
				U2AF1	Human	Human
				U2AF2	Human	Human
				U2AF65	Human	Human
				UCHL5	Human	Human
				UNR	Human	Human
				UPF1	Human	Human
				UTP18	Human	Human
				UTP3	Human	Human
				WDR33	Human	Human
				WDR43	Human	Human
				WRN	Human	Human
				WTAP	Human	Human
				XPO5	Human	Human
				XRCC6	Human	Human
				XRN2	Human	Human
				YBX3	Human	Human
				YTHDC1	Human	Human
				YTHDC2	Human	Human
				YTHDF1	Human	Human
				YTHDF2	Human	Human
				YTHDF3	Human	Human
				ZC3H11A	Human	Human
				ZC3H7B	Human	Human
				ZNF622	Human	Human
				ZNF800	Human	Human
				ZRANB2	Human	Human
