# Supplementary material for: Augmented prediction of multi-species protein–RNA interactions using evolutionary conservation of RNA-binding proteins
Source: Nat Commun. 2026 Apr 27;17:5764. doi: 10.1038/s41467-026-72351-6 (PMC13324433; doi:10.1038/s41467-026-72351-6)
Supplement: Supplementary file 6 — Supplementary Data 4 [file 41467_2026_72351_MOESM6_ESM.xlsx]

## Sheet: cross species performance
			AUC										AUPRC						ACC
	training species	testing species	MuSIC	PaRPI	HDRNet	PrismNet	DeepBind	GraphProt			training species	testing species	MuSIC	PaRPI	HDRNet	PrismNet	DeepBind	GraphProt	MuSIC	PaRPI	HDRNet	PrismNet	DeepBind	GraphProt
AGO2_HITS-CLIP_Human	Human	Mouse	0.926	0.576	0.6698	0.6	0.74203	0.6697		AGO2_HITS-CLIP	Human	Mouse	0.851	0.4054	0.593018	0.5455	0.5507	0.5916	0.851	0.665	0.3348	0.7066	0.6853	0.6253
AGO2_HITS-CLIP_Mouse	Mouse	Human	0.876	0.4558	0.6669	0.583	0.49795	0.6027		AGO2_iCLIP	Human	Mouse	0.709	0.5798	0.822231	0.7791	0.7772	0.804	0.709	0.5404	0.5	0.5153	0.6699	0.5992
AGO2_iCLIP_Human	Human	Mouse	0.937	0.5574	0.8084	0.755	0.78473	0.7785		AGO2_MiClip	Human	Mouse	0.872	0.2926	0.662479	0.6203	0.5917	0.6227	0.872	0.6146	0.430353	0.7398	0.684	0.6858
AGO2_iCLIP_Mouse	Mouse	Human	0.878	0.5984	0.7342	0.697	0.62919	0.7311		AGO2_PAR-CLIP	Human	Mouse	0.859	0.401	0.652368	0.5925	0.529	0.5604	0.859	0.6667	0.327393	0.6932	0.6197	0.6593
AGO2_MiClip_Human	Human	Mouse	0.91	0.4334	0.7831	0.604	0.72823	0.8612		AGO2_PureCLIP	Human	Mouse	0.805	0.5382	0.851236	0.7913	0.7405	0.7889	0.805	0.5601	0.5	0.7172	0.6742	0.5997
AGO2_MiClip_Mouse	Mouse	Human	0.827	0.5521	0.6622	0.662	0.48132	0.7238		CELF2_HITS-CLIP	Human	Mouse	0.868	0.4627	0.586548	0.5465	0.5203	0.593	0.871	0.6461	0.679944	0.7172	0.6832	0.6652
AGO2_PAR-CLIP_Human	Human	Mouse	0.955	0.5486	0.7904	0.744	0.74346	0.6263		ELAVL1_HITS-CLIP	Human	Mouse	0.701	0.6065	0.597779	0.5776	0.493	0.6731	0.701	0.6667	0.653614	0.7098	0.6216	0.6249
AGO2_PAR-CLIP_Mouse	Mouse	Human	0.903	0.5547	0.6908	0.669	0.53535	0.5794		FUS_HITS-CLIP	Human	Mouse	0.858	0.6335	0.782462	0.7517	0.7441	0.7319	0.858	0.53	0.5	0.6021	0.6842	0.6054
AGO2_PureCLIP_Human	Human	Mouse	0.954	0.5592	0.7809	0.747	0.75433	0.8199		HNRNPA1_iCLIP	Human	Zebrafish	0.645	0.5889	0.655298	0.6488	0.615	0.6683	0.648	0.5544	0.5742	0.5798	0.5813	0.569
AGO2_PureCLIP_Mouse	Mouse	Human	0.891	0.5704	0.7501	0.712	0.63575	0.7507		HNRNPA1_PureCLIP	Human	Zebrafish	0.764	0.5913	0.677731	0.626	0.642	0.6762	0.77	0.5464	0.5006	0.5909	0.5707	0.5409
CELF2_HITS-CLIP_Human	Human	Mouse	0.941	0.5997	0.7315	0.707	0.76177	0.6573		LIN28A_HITS-CLIP	Human	Mouse	0.903	0.4094	0.623228	0.5733	0.5742	0.595	0.903	0.661	0.673129	0.7355	0.6752	0.6826
CELF2_HITS-CLIP_Mouse	Mouse	Human	0.858	0.6744	0.7216	0.725	0.61327	0.8022		MBNL2_HITS-CLIP	Human	Mouse	0.895	0.4379	0.661651	0.6484	0.5508	0.6413	0.884	0.6802	0.343023	0.6698	0.6902	0.7085
ELAVL1_HITS-CLIP_Human	Human	Mouse	0.938	0.6886	0.6714	0.72	0.49444	0.8086		PTBP1_HITS-CLIP	Human	Mouse	0.899	0.4786	0.640821	0.6036	0.7011	0.5566	0.899	0.6795	0.657289	0.7348	0.7552	0.6398
ELAVL1_HITS-CLIP_Mouse	Mouse	Human	0.861	0.8218	0.833	0.895	0.45238	0.9041		SRRM4_iCLIP	Human	Mouse	0.83	0.6516	0.763113	0.6824	0.7258	0.5992	0.832	0.5916	0.5	0.6157	0.6441	0.5352
FUS_HITS-CLIP_Human	Human	Mouse	0.94	0.6227	0.7442	0.749	0.76073	0.7365		TAF15_HITS-CLIP	Human	Mouse	0.994	0.5292	0.663745	0.6425	0.4465	0.6372	0.957	0.6415	0.672956	0.7211	0.6146	0.6375
FUS_HITS-CLIP_Mouse	Mouse	Human	0.839	0.5801	0.7176	0.684	0.64862	0.7238		TARDBP_iCLIP	Human	Mouse	0.772	0.6074	0.754384	0.7063	0.7129	0.6663	0.794	0.5308	0.5023	0.5432	0.6217	0.5156
HNRNPA1_iCLIP_Human	Human	Zebrafish	0.855	0.5792	0.6619	0.644	0.6567	0.7057		U2AF2_iCLIP	Human	Mouse	0.954	0.6155	0.721599	0.7187	0.7175	0.6903	0.95	0.5808	0.5	0.6501	0.6517	0.5906
HNRNPA1_iCLIP_Zebrafish	Zebrafish	Human	0.779	0.6925	0.695	0.648	0.51558	0.7153		UPF1_HITS-CLIP	Human	Mouse	0.81	0.4761	0.633121	0.5338	0.5832	0.4708	0.83	0.6701	0.347648	0.688	0.6721	0.5509
HNRNPA1_PureCLIP_Human	Human	Zebrafish	0.877	0.5775	0.6568	0.672	0.64877	0.6919		YTHDC2_PAR-CLIP	Human	Mouse	0.686	0.4822	0.725509	0.6593	0.7128	0.6142	0.695	0.486	0.5471	0.5202	0.6566	0.5661
HNRNPA1_PureCLIP_Zebrafish	Zebrafish	Human	0.825	0.6655	0.7094	0.635	0.57891	0.7156		FMR1	Human	Fly	0.822	0.7117	0.7212	0.631	0.6231	0.4278	0.818	0.6368	0.636	0.529	0.5932	0.4472
LIN28A_HITS-CLIP_Human	Human	Mouse	0.953	0.5926	0.7732	0.717	0.76604	0.6948		RPS3	Human	Fly	0.841	0.4362	0.774	0.797	0.7709	0.8193	0.838	0.5016	0.7084	0.698	0.6712	0.6756
LIN28A_HITS-CLIP_Mouse	Mouse	Human	0.905	0.5776	0.7469	0.683	0.56229	0.7724		UPF1	Human	Fly	0.756	0.4821	0.7045	0.504	0.5612	0.5477	0.76	0.4988	0.6612	0.435	0.5064	0.5
MBNL2_HITS-CLIP_Human	Human	Mouse	0.926	0.5961	0.8488	0.823	0.74471	0.7624
MBNL2_HITS-CLIP_Mouse	Mouse	Human	0.834	0.675	0.7433	0.668	0.42519	0.7686
PTBP1_HITS-CLIP_Human	Human	Mouse	0.915	0.6616	0.5563	0.714	0.71895	0.7695
PTBP1_HITS-CLIP_Mouse	Mouse	Human	0.823	0.6096	0.6815	0.607	0.50529	0.6967
SRRM4_iCLIP_Human	Human	Mouse	0.969	0.6084	0.7004	0.665	0.73692	0.7151
SRRM4_iCLIP_Mouse	Mouse	Human	0.835	0.6589	0.713	0.709	0.59273	0.715
TAF15_HITS-CLIP_Human	Human	Mouse	1	0.6617	0.7547	0.759	0.50407	0.7235
TAF15_HITS-CLIP_Mouse	Mouse	Human	0.812	0.492	0.6776	0.608	0.554925	0.6388
TARDBP_iCLIP_Human	Human	Mouse	0.969	0.5921	0.716	0.664	0.75143	0.7009
TARDBP_iCLIP_Mouse	Mouse	Human	0.812	0.6191	0.739	0.717	0.61088	0.8217
U2AF2_iCLIP_Human	Human	Mouse	0.991	0.6087	0.7234	0.674	0.758	0.7148
U2AF2_iCLIP_Mouse	Mouse	Human	0.843	0.5117	0.7269	0.64	0.64957	0.7439
UPF1_HITS-CLIP_Human	Human	Mouse	0.923	0.6188	0.7723	0.723	0.73153	0.6495
UPF1_HITS-CLIP_Mouse	Mouse	Human	0.827	0.6045	0.605	0.615	0.55667	0.6189
YTHDC2_PAR-CLIP_Human	Human	Mouse	0.953	0.4576	0.6984	0.681	0.71211	0.6726
YTHDC2_PAR-CLIP_Mouse	Mouse	Human	0.812	0.5506	0.725	0.634	0.63239	0.6558
FMR1_Fly	Fly	Human	0.906	0.3648	0.4561	0.4134	0.3434	0.5514
FMR1_Human	Human	Fly	0.693	0.7294	0.6805	0.568	0.3076	0.606
RPS3_Fly	Fly	Human	0.859	0.4522	0.6841	0.6753	0.662	0.6189
RPS3_Human	Human	Fly	0.815	0.3749	0.6909	0.7187	0.7521	0.6984
UPF1_Fly	Fly	Human	0.831	0.858	0.424	0.3884	0.2569	0.6198
UPF1_Human	Human	Fly	0.643	0.4133	0.6844	0.4267	0.3971	0.527

## Sheet: within species performance
			AUC
	training species	testing species	MuSIC	PaRPI	HDRNet	PrismNet	DeepBind	GraphProt
AGO2_HITS-CLIP_Human	Human	Human	0.9706	0.93254	0.8821	0.891	0.762813	0.7431
AGO2_HITS-CLIP_Mouse	Mouse	Mouse	0.9588	0.92969	0.7968	0.837	0.54549	0.7571
AGO2_iCLIP_Human	Human	Human	0.9419	0.923884	0.7891	0.811	0.733101	0.7449
AGO2_iCLIP_Mouse	Mouse	Mouse	0.9687	0.936598	0.8866	0.885	0.72507	0.808
AGO2_MiClip_Human	Human	Human	0.9552	0.912033	0.8174	0.854	0.776435	0.7481
AGO2_MiClip_Mouse	Mouse	Mouse	0.924	0.880331	0.6902	0.823	0.56662	0.8438
AGO2_PAR-CLIP_Human	Human	Human	0.9621	0.922529	0.8315	0.844	0.775897	0.7729
AGO2_PAR-CLIP_Mouse	Mouse	Mouse	0.9288	0.914006	0.8973	0.838	0.58992	0.7849
AGO2_PureCLIP_Human	Human	Human	0.9464	0.917614	0.7826	0.776	0.7767	0.7434
AGO2_PureCLIP_Mouse	Mouse	Mouse	0.9671	0.927516	0.8786	0.865	0.77147	0.8395
CELF2_HITS-CLIP_Human	Human	Human	0.9261	0.897798	0.9054	0.94	0.811501	0.8974
CELF2_HITS-CLIP_Mouse	Mouse	Mouse	0.9205	0.881077	0.8791	0.813	0.57434	0.7928
ELAVL1_HITS-CLIP_Human	Human	Human	0.9859	0.970963	0.9884	0.976	0.738107	0.9539
ELAVL1_HITS-CLIP_Mouse	Mouse	Mouse	0.985	0.942481	0.7639	0.752	0.53084	0.8667
FUS_HITS-CLIP_Human	Human	Human	0.8972	0.862441	0.7913	0.768	0.708523	0.735
FUS_HITS-CLIP_Mouse	Mouse	Mouse	0.9684	0.936951	0.8636	0.835	0.76416	0.8031
HNRNPA1_iCLIP_Human	Human	Human	0.9388	0.919289	0.8567	0.885	0.769208	0.8036
HNRNPA1_iCLIP_Zebrafish	Zebrafish	Zebrafish	0.9508	0.910883	0.8368	0.799	0.64638	0.7402
HNRNPA1_PureCLIP_Human	Human	Human	0.9205	0.881695	0.8899	0.848	0.741638	0.7483
HNRNPA1_PureCLIP_Zebrafish	Zebrafish	Zebrafish	0.9563	0.926243	0.8442	0.79	0.6811	0.7725
LIN28A_HITS-CLIP_Human	Human	Human	0.9426	0.920879	0.8273	0.828	0.779481	0.7599
LIN28A_HITS-CLIP_Mouse	Mouse	Mouse	0.9364	0.899045	0.8721	0.859	0.72074	0.7562
MBNL2_HITS-CLIP_Human	Human	Human	0.9309	0.904258	0.8118	0.828	0.76571	0.7895
MBNL2_HITS-CLIP_Mouse	Mouse	Mouse	0.8841	0.851683	0.8462	0.734	0.57402	0.6296
PTBP1_HITS-CLIP_Human	Human	Human	0.9304	0.886283	0.7935	0.791	0.776894	0.745
PTBP1_HITS-CLIP_Mouse	Mouse	Mouse	0.9692	0.946663	0.7625	0.828	0.51344	0.7595
SRRM4_iCLIP_Human	Human	Human	0.9557	0.931211	0.7767	0.84	0.754358	0.7535
SRRM4_iCLIP_Mouse	Mouse	Mouse	0.999	0.964672	0.8708	0.848	0.75503	0.8195
TAF15_HITS-CLIP_Human	Human	Human	0.8845	0.862486	0.8111	0.775	0.633052	0.7519
TAF15_HITS-CLIP_Mouse	Mouse	Mouse	0.9722	0.946241	0.8176	0.755	0.49847	0.7377
TARDBP_iCLIP_Human	Human	Human	0.9558	0.920438	0.8566	0.885	0.75583	0.8572
TARDBP_iCLIP_Mouse	Mouse	Mouse	0.9993	0.971935	0.8927	0.872	0.77825	0.8264
U2AF2_iCLIP_Human	Human	Human	0.9579	0.925974	0.8978	0.911	0.757427	0.8597
U2AF2_iCLIP_Mouse	Mouse	Mouse	0.999	0.972665	0.8793	0.866	0.75008	0.8318
UPF1_HITS-CLIP_Human	Human	Human	0.9307	0.912146	0.9156	0.935	0.755088	0.9081
UPF1_HITS-CLIP_Mouse	Mouse	Mouse	0.925	0.890305	0.7784	0.792	0.55303	0.7714
YTHDC2_PAR-CLIP_Human	Human	Human	0.945	0.925643	0.8563	0.878	0.758907	0.7461
YTHDC2_PAR-CLIP_Mouse	Mouse	Mouse	0.9987	0.962774	0.8812	0.851	0.75505	0.8164
FMR1_Fly	Fly	Fly	0.9956	0.982832	1	1	0.9017	0.9689
FMR1_Human	Human	Human	0.9632	0.941072	0.8978	0.832	0.6374	0.7788
RPS3_Fly	Fly	Fly	0.9999	0.998555	0.9927	1	0.9436	0.9874
RPS3_Human	Human	Human	0.9818	0.938794	0.9568	0.946	0.7624	0.8462
UPF1_Fly	Fly	Fly	1	0.980001	0.9712	1	0.951	0.998
UPF1_Human	Human	Human	0.9806	0.967839	0.9444	0.96	0.6712	0.9549
AARS	Human	Human	0.949	0.818761	0.8192	0.789	0.64552	0.6774
AATF	Human	Human	0.946	0.870977	0.8667	0.881	0.62834	0.6593
ACI	Human	Human		0.84471	0.8869	0.84	0.65171	0.7027
AGGF1	Human	Human	0.972	0.886122	0.8916	0.908	0.61803	0.7544
AGO2	Human	Human	0.967	0.903014	0.9143	0.875	0.64135	0.7396
AKAP1	Human	Human	0.957	0.904158	0.8831	0.885	0.74317	0.7823
AKAP8L	Human	Human	0.946	0.893062	0.8555	0.868	0.64737	0.6758
ALKBH1	Human	Human	0.955	0.887521	0.8793	0.79	0.6545	0.6904
ALKBH5	Human	Human	0.915	0.807098	0.7839	0.727	0.61084	0.5692
ALYREF	Human	Human	0.955	0.908499	0.8007	0.766	0.60506	0.5749
APOBEC3C	Human	Human	0.968	0.949395	0.8545	0.869	0.69282	0.6809
AQR	Human	Human	0.979	0.859404	0.9275	0.892	0.72499	0.6469
ATXN2	Human	Human	0.966	0.82306	0.9228	0.886	0.59485	0.7183
BCLAF1	Human	Human	0.993	0.928051	0.89	0.941	0.72585	0.8303
BUD13	Human	Human	0.988	0.902158	0.9063	0.882	0.72653	0.7114
CAPRIN1	Human	Human	0.943	0.860184	0.8422	0.795	0.62389	0.6289
CDC40	Human	Human	0.971	0.788824	0.8435	0.857	0.67808	0.6155
CELF2	Human	Human	0.978	0.939137	0.901	0.939	0.58906	0.8165
CHTOP	Human	Human	0.928	0.876402	0.8227	0.744	0.64705	0.5927
CNBP	Human	Human	0.93	0.899117	0.8513	0.86	0.5856	0.5881
CPEB4	Human	Human	0.942	0.821275	0.8457	0.835	0.60428	0.615
CPSF1	Human	Human	0.93	0.789104	0.7663	0.754	0.62874	0.652
CPSF2	Human	Human	0.913	0.906974	0.8571	0.787	0.6196	0.6346
CPSF3	Human	Human	0.924	0.829574	0.7718	0.711	0.61526	0.5891
CPSF4	Human	Human	0.918	0.821734	0.7476	0.721	0.6252	0.5368
CPSF6	Human	Human	0.973	0.96124	0.9287	0.883	0.60295	0.7025
CPSF7	Human	Human	0.976	0.93273	0.9265	0.901	0.61443	0.7431
CSTF2	Human	Human	0.957	0.931309	0.8754	0.866	0.61763	0.7443
CSTF2T	Human	Human	0.964	0.931885	0.9153	0.927	0.65264	0.7412
DDX24	Human	Human	0.985	0.869805	0.919	0.881	0.7516	0.6936
DDX3	Human	Human	0.98	0.918958	0.8866	0.903	0.66408	0.72
DDX3X	Human	Human	0.988	0.957501	0.9006	0.92	0.67335	0.744
DDX51	Human	Human	0.953	0.872542	0.8614	0.871	0.60546	0.6969
DDX55	Human	Human	0.948	0.95006	0.8921	0.85	0.68416	0.7024
DDX59	Human	Human	0.95	0.807624	0.856	0.852	0.67469	0.6968
DDX6	Human	Human	0.922	0.947733	0.8721	0.843	0.66712	0.7015
DGCR8	Human	Human	0.957	0.946814	0.8648	0.818	0.6541	0.6966
DHX30	Human	Human	0.944	0.907036	0.82	0.83	0.62871	0.7034
DICER1	Human	Human	0.915	0.876039	0.7739	0.718	0.6019	0.5935
DIS3L2	Human	Human	0.932	0.907687	0.855	0.817	0.67293	0.6033
DKC1	Human	Human	0.978	0.820859		0.942	0.75077	0.6596
DROSHA	Human	Human	0.939	0.945046	0.8743	0.868	0.6326	0.744
EFTUD2	Human	Human	0.973	0.856356	0.9092	0.9	0.5943	0.7632
EIF3A	Human	Human	0.961	0.896485	0.8824	0.849	0.63788	0.7382
EIF3B	Human	Human	0.943	0.90958	0.8809	0.845	0.59527	0.7262
EIF3D	Human	Human	0.959	0.823462	0.8857	0.862	0.6096	0.734
EIF3G	Human	Human	0.954	0.928932	0.8317	0.815	0.60372	0.6916
EIF3H	Human	Human	0.977	0.835564	0.8558	0.831	0.69886	0.694
EIF4A3	Human	Human	0.951	0.892621	0.7648	0.756	0.64888	0.5702
EIF4G2	Human	Human	0.952	0.970022	0.9007	0.907	0.69661	0.7129
ELAVL1	Human	Human	0.986	0.95479	0.975	0.981	0.63802	0.9088
EWSR1	Human	Human	0.91	0.951449	0.8703	0.892	0.68575	0.6924
FAM120A	Human	Human	0.942	0.943449	0.8594	0.854	0.71089	0.7607
FASTKD2	Human	Human	0.972	0.894704	0.8296	0.802	0.64774	0.6793
FBL	Human	Human	0.958	0.897167	0.8265	0.856	0.68512	0.7083
FIP1L1	Human	Human	0.957	0.739922	0.8528	0.809	0.60788	0.6387
FMR1	Human	Human	0.966	0.934473	0.8922	0.843	0.62611	0.7262
FTO	Human	Human	0.958	0.889744	0.9066	0.891	0.66933	0.748
FUBP3	Human	Human	0.962	0.926083	0.9318	0.93	0.63237	0.8449
FUS	Human	Human	0.954	0.954965	0.932	0.904	0.63289	0.6684
FXR1	Human	Human	0.952	0.973852	0.9301	0.908	0.67629	0.6971
FXR2	Human	Human	0.989	0.917021	0.8487	0.884	0.69903	0.7021
G3BP1	Human	Human	0.99	0.872338	0.9404	0.919	0.77565	0.7239
GEMIN5	Human	Human	0.964	0.951103	0.9368	0.91	0.62112	0.7627
GPKOW	Human	Human	0.955	0.911703	0.8382	0.871	0.69371	0.6618
GRSF1	Human	Human	0.967	0.942166	0.9198	0.935	0.63977	0.7389
GRWD1	Human	Human	0.993	0.947931	0.9516	0.934	0.76608	0.7786
GTF2F1	Human	Human	0.978	0.955491	0.9385	0.928	0.65986	0.7813
HLTF	Human	Human	0.964	0.946486	0.8591	0.824	0.7285	0.7178
HNRNPA1	Human	Human	0.918	0.954155	0.8345	0.862	0.67834	0.7428
HNRNPC	Human	Human	0.987	0.942991	0.9035	0.938	0.61974	0.834
HNRNPD	Human	Human	0.899	0.95659	0.9148	0.894	0.68036	0.7109
HNRNPF	Human	Human	0.921	0.942072	0.7425	0.704	0.58982	0.5393
HNRNPH	Human	Human	0.958	0.938704	0.8969	0.932	0.69606	0.7873
HNRNPK	Human	Human	0.975	0.94499	0.9384	0.936	0.6905	0.846
HNRNPL	Human	Human	0.979	0.957192	0.9579	0.951	0.71998	0.7875
HNRNPM	Human	Human	0.93	0.946367	0.9007	0.885	0.63421	0.766
HNRNPU	Human	Human	0.908	0.938188	0.8138	0.753	0.67181	0.6807
IGF2BP1	Human	Human	0.96	0.954094	0.908	0.887	0.67543	0.7623
IGF2BP2	Human	Human	0.971	0.940683	0.94	0.939	0.66424	0.8195
IGF2BP3	Human	Human	0.946	0.958312	0.924	0.918	0.63664	0.8135
ILF3	Human	Human	0.961	0.954463	0.8889	0.879	0.73087	0.6066
KHSRP	Human	Human	0.945	0.913882	0.9282	0.923	0.65767	0.7967
LARP4	Human	Human	0.961	0.913808	0.8218	0.903	0.68303	0.7383
LARP7	Human	Human	0.945	0.958686	0.8568	0.88	0.70052	0.5749
LIN28A	Human	Human	0.917	0.897151	0.811	0.769	0.67679	0.6196
LIN28B	Human	Human	0.972	0.913357	0.9423	0.935	0.69809	0.7783
LSM11	Human	Human	0.966	0.948461	0.8777	0.823	0.70299	0.6882
MATR3	Human	Human	0.958	0.931458	0.9183	0.89	0.56862	0.7619
MBNL2	Human	Human	0.899	0.853044	0.8263	0.824	0.66491	0.7252
METAP2	Human	Human	0.984	0.944386	0.9474	0.92	0.77084	0.7703
METTL14	Human	Human	0.964	0.921969	0.7931	0.889	0.69003	0.5329
METTL3	Human	Human	0.963	0.868905	0.9267	0.875	0.62565	0.647
MKRN1	Human	Human	0.964	0.887462	0.8161	0.832	0.67095	0.6417
MOV10	Human	Human	0.934	0.920593	0.879	0.865	0.67548	0.7933
MTPAP	Human	Human	0.98	0.884832	0.8152	0.825	0.66716	0.711
NCBP2	Human	Human	0.981	0.927278	0.9495	0.954	0.64801	0.7894
NCBP3	Human	Human	0.949	0.923714	0.8573	0.8	0.65646	0.696
NIP7	Human	Human	0.962	0.824449	0.829	0.839	0.64651	0.5126
NIPBL	Human	Human	0.953	0.905955	0.8052	0.784	0.67317	0.6884
NKRF	Human	Human	0.935	0.891448	0.8964	0.893	0.59869	0.7102
NOL12	Human	Human	0.976	0.889213	0.8718	0.854	0.72421	0.7191
NOLC1	Human	Human	0.971	0.887761	0.9138	0.874	0.68518	0.7129
NONO	Human	Human	0.923	0.925244	0.843	0.82	0.61467	0.7291
NOP58	Human	Human	0.966	0.966082	0.9447	0.919	0.73607	0.7506
NUDT21	Human	Human	0.96	0.730123	0.8029	0.812	0.63962	0.6823
NXF1	Human	Human	0.912	0.867658	0.7783	0.793	0.56182	0.528
PABPC4	Human	Human	0.936	0.949074	0.8118	0.905	0.67484	0.6993
PABPN1	Human	Human	0.974	0.816054				0.728
PCBP1	Human	Human	0.975	0.947771	0.9399	0.937	0.70455	0.7871
PCBP2	Human	Human	0.973	0.953191	0.9318	0.939	0.6963	0.8461
PHF6	Human	Human	0.94	0.894894	0.8483	0.831	0.62545	0.6143
PPIG	Human	Human	0.988	0.90149	0.9577	0.932	0.77725	0.7418
PPIL4	Human	Human	0.984	0.925091	0.8852	0.901	0.63833	0.6544
PRPF4	Human	Human	0.972	0.857201	0.9191	0.918	0.65403	0.7913
PRPF8	Human	Human	0.929	0.87469	0.9197	0.876	0.65143	0.7113
PTBP1	Human	Human	0.957	0.942776	0.9557	0.93	0.67519	0.8163
PUM1	Human	Human	0.978	0.923744	0.8662	0.884	0.73985	0.7329
PUM2	Human	Human	0.96	0.977192	0.946	0.95	0.84054	0.7267
QKI	Human	Human	0.897	0.859752	0.8928	0.851	0.599	0.6378
RBFOX1	Human	Human	0.946	0.927415	0.9503	0.924	0.7142	0.814
RBFOX2	Human	Human	0.935	0.893453	0.8756	0.87	0.66788	0.7003
RBM10	Human	Human	0.975	0.927173	0.9336	0.871	0.68689	0.5457
RBM15	Human	Human	0.935	0.809851	0.8628	0.768	0.63558	0.6227
RBM15B	Human	Human	0.952	0.835844	0.8558	0.798	0.64451	0.6669
RBM22	Human	Human	0.924	0.929439	0.8311	0.788	0.59873	0.5804
RBM47	Human	Human	0.904	0.824081	0.8311	0.794	0.65739	0.6979
RBPMS	Human	Human	0.954	0.974488	0.9358	0.938	0.68443	0.7392
RPS3	Human	Human	0.99	0.939399	0.9621	0.926	0.78837	0.7777
RTCB	Human	Human	0.937	0.773809	0.7986	0.755	0.62973	0.6715
SAFB	Human	Human	0.966	0.914809	0.8654	0.914	0.6224	0.6182
SAFB2	Human	Human	0.963	0.959848	0.8529	0.881	0.55246	0.6238
SDAD1	Human	Human	0.974	0.905268	0.8909	0.84	0.71029	0.7265
SDOS	Human	Human	0.915	0.883771	0.8289	0.77	0.57063	0.5907
SERBP1	Human	Human	0.987	0.910011	0.9155	0.893	0.64965	0.6955
SF3A3	Human	Human	0.924	0.844618	0.8119	0.826	0.67816	0.6691
SF3B1	Human	Human	0.938	0.742251	0.8585	0.809	0.65313	0.6863
SF3B4	Human	Human	0.963	0.861262	0.9221	0.87	0.65469	0.7095
SLTM	Human	Human	0.956	0.929215	0.8648	0.829	0.6438	0.712
SMN	Human	Human	0.963	0.866894	0.9544	0.921	0.70971	0.758
SMNDC1	Human	Human	0.949	0.908608	0.8733	0.86	0.68273	0.6258
SND1	Human	Human	0.991	0.94825	0.9054	0.96	0.7962	0.8065
SRRM4	Human	Human	0.959	0.855086	0.8644	0.81	0.63335	0.6625
SRSF1	Human	Human	0.975	0.932196	0.874	0.947	0.65514	0.7828
SRSF10	Human	Human	0.948	0.899283	0.8876	0.854	0.68166	0.6998
SRSF3	Human	Human	0.965	0.914116	0.9187	0.915	0.73084	0.7018
SRSF7	Human	Human	0.938	0.880421	0.8761	0.854	0.70761	0.6672
SRSF9	Human	Human	0.95	0.916189	0.8688	0.888	0.66123	0.6617
SSB	Human	Human	0.945	0.905842	0.8486	0.859	0.65936	0.7327
STAU1	Human	Human	0.958	0.856207	0.8732	0.83	0.70278	0.6804
SUB1	Human	Human	0.963	0.883246	0.8562	0.914	0.66338	0.7609
SUPV3L1	Human	Human	0.951	0.851048	0.8325	0.806	0.67685	0.6903
TAF15	Human	Human	0.943	0.986304	0.919	0.921	0.70314	0.6321
TARDBP	Human	Human	0.98	0.954463	0.9372	0.95	0.67014	0.8503
TBRG4	Human	Human	0.923	0.829437	0.8367	0.762	0.67143	0.6535
TDP43	Human	Human	0.932	0.845745	0.899	0.861	0.71414	0.7355
TIA1	Human	Human	0.933	0.962413	0.921	0.903	0.68092	0.7703
TIAL1	Human	Human	0.929	0.930971	0.9165	0.899	0.66702	0.7665
TRA2A	Human	Human	0.979	0.955634	0.9317	0.928	0.73908	0.8372
TROVE2	Human	Human	0.96	0.957171	0.8635	0.88	0.70353	0.6199
U2AF1	Human	Human	0.943	0.910444	0.8513	0.878	0.70114	0.6371
U2AF2	Human	Human	0.967	0.916254	0.9537	0.887	0.74478	0.7628
U2AF65	Human	Human	0.95	0.92911	0.9006	0.832	0.68837	0.7125
UCHL5	Human	Human	0.991	0.955057	0.9143	0.953	0.76418	0.8208
UNR	Human	Human		0.853299	0.8668	0.831	0.68036	0.701
UPF1	Human	Human	0.968	0.983385	0.9632	0.926	0.60975	0.8183
UTP18	Human	Human	0.958	0.867614	0.839	0.837	0.68244	0.623
UTP3	Human	Human	0.949	0.767324	0.8384	0.846	0.67932	0.6822
WDR33	Human	Human	0.941	0.913846	0.9051	0.91	0.7138	0.6926
WDR43	Human	Human	0.959	0.860839	0.8595	0.827	0.71517	0.6831
WRN	Human	Human	0.929	0.842704	0.8089	0.807	0.65385	0.6563
WTAP	Human	Human	0.926	0.909705	0.7256	0.864	0.59913	0.5038
XPO5	Human	Human	0.926	0.921675	0.8736	0.894	0.71089	0.6357
XRCC6	Human	Human	0.944	0.891745	0.852	0.799	0.64767	0.6428
XRN2	Human	Human	0.94	0.94599	0.8961	0.884	0.65355	0.7234
YBX3	Human	Human	0.991	0.945332	0.9925	0.988	0.80671	0.8131
YTHDC1	Human	Human	0.962	0.909374	0.9091	0.859	0.62413	0.6948
YTHDC2	Human	Human	0.928	0.87864	0.783	0.789	0.62639	0.5826
YTHDF1	Human	Human	0.949	0.860386	0.9075	0.807	0.65384	0.6946
YTHDF2	Human	Human	0.929	0.78977	0.8031	0.755	0.64197	0.6874
YTHDF3	Human	Human	0.926	0.896051	0.849	0.771	0.6811	0.6627
ZC3H11A	Human	Human	0.927	0.891631	0.8718	0.852	0.70626	0.7495
ZC3H7B	Human	Human	0.944	0.94053	0.9054	0.91	0.60813	0.8116
ZNF622	Human	Human	0.991	0.916639	0.9495	0.937	0.76974	0.7867
ZNF800	Human	Human	0.98	0.956247	0.886	0.905	0.73587	0.7283
ZRANB2	Human	Human	0.929	0.856896	0.8483	0.845	0.64126	0.6714

## Sheet: FID of different methods
	MuSIC_FID	PaRPI_FID	HDRNet_FID	PrismNet_FID	DeepBind_FID	GraphProt_FID
AGO2_HITS-CLIP_Human	222.282	83.5364	26.301	0.0797491	0.205996	0.0316058
AGO2_HITS-CLIP_Mouse	551.477	34.604	10.735	0.998597	0.00367967	0.00165476
AGO2_iCLIP_Human	108.31	86.5507	205.796	1.19949	0.200978	0.00216982
AGO2_iCLIP_Mouse	151.388	40.7598	52.8165	0.641967	0.0674027	0.0016745
AGO2_MiClip_Human	595.908	54.9092	497.332	0.525268	0.442373	0.714532
AGO2_MiClip_Mouse	202.319	68.1357	4.03562	7.18141	0.00273075	0.00186661
AGO2_PAR-CLIP_Human	992.15	98.164	35.649	0.462795	0.250999	0.0609378
AGO2_PAR-CLIP_Mouse	950.379	19.1751	38.5576	4.41543	0.00440149	0.00178267
AGO2_PureCLIP_Human	1049.33	51.5486	57.9626	0.725502	0.166666	0.00182031
AGO2_PureCLIP_Mouse	810.682	55.7555	47.3171	0.794407	0.0501802	0.00150991
CELF2_HITS-CLIP_Human	654.35	66.8015	51.5215	0.393634	0.18386	0.0103639
CELF2_HITS-CLIP_Mouse	414.596	148.848	48.9565	5.12616	0.0220236	0.00203445
ELAVL1_HITS-CLIP_Human	175.388	267.244	54.1516	1.2273	0.436389	1.29432
ELAVL1_HITS-CLIP_Mouse	345.104	938.949	29.3689	84.9079	0.107526	0.0113848
FUS_HITS-CLIP_Human	227.265	81.6274	141.318	2.35279	0.226661	0.00210926
FUS_HITS-CLIP_Mouse	447.888	21.9661	40.1371	1.17771	0.0790812	0.00152195
HNRNPA1_iCLIP_Human	26.5939	46.4332	114.793	0.227821	0.0881855	0.00205223
HNRNPA1_iCLIP_Zebrafish	99.8513	139.632	121.124	0.820468	0.0264861	0.00219847
HNRNPA1_PureCLIP_Human	43.8483	30.7147	7.29995	0.618171	0.0659544	0.00203234
HNRNPA1_PureCLIP_Zebrafish	36.4732	94.8118	123.529	0.907647	0.0319326	0.00172257
LIN28A_HITS-CLIP_Human	406.969	41.3011	62.7868	0.504957	0.227034	0.00380555
LIN28A_HITS-CLIP_Mouse	521.543	22.879	29.0886	1.01853	0.0271226	0.00153727
MBNL2_HITS-CLIP_Human	86.3343	80.4779	178.909	4.13677	0.23141	0.195347
MBNL2_HITS-CLIP_Mouse	34.2475	105.451	20.3588	7.09636	0.00471991	0.00188697
PTBP1_HITS-CLIP_Human	549.689	124.107	269.261	1.41718	0.370334	0.955523
PTBP1_HITS-CLIP_Mouse	495.703	50.5117	8.62712	2.43251	0.00261707	0.00179029
SRRM4_iCLIP_Human	68.8814	104.119	33.4789	0.196741	0.186592	0.00215449
SRRM4_iCLIP_Mouse	4.92565	139.215	19.9911	2.42226	0.0330958	0.00256214
TAF15_HITS-CLIP_Human	45.692	175.858	90.7933	16.0935	0.0252669	0.196046
TAF15_HITS-CLIP_Mouse	79.0375	16.8987	26.864	5.27252	0.00445235	0.0166631
TARDBP_iCLIP_Human	42.1139	62.4993	82.8076	0.303419	0.26689	0.00212942
TARDBP_iCLIP_Mouse	139.915	371.409	293.565	0.597226	0.100214	0.0023688
U2AF2_iCLIP_Human	579.833	64.1995	18.3227	0.15919	0.229954	0.00181135
U2AF2_iCLIP_Mouse	25.9402	71.0513	48.0153	0.268294	0.0614727	0.00185294
UPF1_HITS-CLIP_Human	722.385	69.5563	143.873	0.535718	0.237614	0.619596
UPF1_HITS-CLIP_Mouse	692.005	32.4728	4.21274	0.907669	0.00261393	0.00173683
YTHDC2_PAR-CLIP_Human	84.581	40.3849	17.5226	0.49863	0.0919459	0.00175536
YTHDC2_PAR-CLIP_Mouse	433.271	20.1072	45.4306	0.430037	0.0427959	0.00154157
FMR1_Fly	177.09	108.578	37.586	0.314186	0.0530304	0.00228826
FMR1_Human	111.053	173.767	257.697	0.259848	0.122843	0.00291829
RPS3_Fly	325.421	42.7864	120.253	1.15273	0.0532495	0.0015417
RPS3_Human	1763.78	68.1132	443.272	0.64962	0.617226	0.00219783
UPF1_Fly	0.00328011	790.788	14.8929	2.66718	0.434645	0.00564855
UPF1_Human	175.888	46.6838	30.2278	0.320335	0.117916	0.00606932

## Sheet: overlap ratio clip sites
RBP	species	MuSIC_0.9	MuSIC_0.8	MuSIC_0.7	MuSIC_0.6	PrismNet_0.9	PrismNet_0.8	PrismNet_0.7	PrismNet_0.6	DeepBind_0.9	DeepBind_0.8	DeepBind_0.7	DeepBind_0.6	GraphProt_0.9	GraphProt_0.8	GraphProt_0.7	GraphProt_0.6	motif
AGO2	Mouse	0.116728	0.146024	0.153833	0.160701	0.0110801	0.0127444	0.0139338	0.0150103	0.0030488	0.00581863	0.0109713	0.0152084	0.00935031	0.0120234	0.0134299	0.014496	0.00748151
CELF2	Mouse	0.194347	0.29107	0.313578	0.327228
CPSF6	Mouse	0.152578	0.229686	0.247177	0.262661	0.00754625	0.00974751	0.0115498	0.0126521	0.00980777	0.019875	0.0300246	0.038809	0.00558387	0.0088791	0.010912	0.0124229
ELAVL1	Mouse	0.00931613	0.160146	0.187872	0.200706	0.00475729	0.00577257	0.00577057	0.00678736	0.00476234	0.00780476	0.0149104	0.0196451	0.00340141	0.00577416	0.00577144	0.00678806	0.0453909
FAM120A	Mouse		0.119112	0.140314	0.156869	0.0154805	0.0181358	0.020152	0.0219859	0.00374768	0.00951783	0.0184984	0.0247329	0.0119021	0.016853	0.0194197	0.0213449
FMR1	Mouse	0.180997	0.265448	0.274882	0.28506	0.0102472	0.0143834	0.0143818	0.0146249	0.00806602	0.0126752	0.0253129	0.033328	0.00540566	0.0138982	0.0143823	0.0143815	0.0854736
FUS	Mouse	0.30738	0.360524	0.373379	0.383514	0.0130658	0.0151283	0.0164203	0.0174656	0.0058588	0.00868697	0.0134473	0.0169347	0.0113006	0.0142688	0.0158576	0.0169867	0.0411484
LIN28A	Mouse	0.153088	0.193176	0.199336	0.204742	0.0145451	0.0194876	0.0223079	0.0244547	0.0125679	0.0159377	0.0201226	0.022726	0.0106622	0.0174649	0.0210899	0.0235161	0.0370893
MBNL2	Mouse	0.229587	0.273193	0.283019	0.294113
PTBP1	Mouse	0.165068	0.254254	0.279244	0.301316	0.0394486	0.0522884	0.0642507	0.070565	0.0304228	0.0426	0.0540914	0.0656036	0.0232027	0.0459745	0.0572499	0.0674071	0.0766209
RBFOX1	Mouse	0.00167109	0.0683	0.093726	0.117366													0.0213875
RBFOX2	Mouse		0.195011	0.226536	0.25245	0.0528383	0.0676349	0.084536	0.0948886	0.0464732	0.0558007	0.0727151	0.0859981	0.0392802	0.060469	0.0774598	0.0892663
RBM10	Mouse	0.0164584	0.086659	0.145303	0.180784	0.158101	0.162776	0.165865	0.168287	0.154231	0.159281	0.163375	0.166259	0.151698	0.160944	0.164544	0.166685
SRRM4	Mouse	0.208542	0.243402	0.259014	0.273287	0.0613254	0.0810058	0.0917639	0.097536	0.0106449	0.0176366	0.0287893	0.0366405	0.0425334	0.0733411	0.0877546	0.0948625
SRSF1	Mouse	0.155292	0.262497	0.29322	0.318131	0.0401996	0.0580354	0.0737811	0.0866742	0.00860365	0.0165411	0.0307288	0.0408858	0.0252864	0.0510964	0.0655114	0.0788476	0.246378
SRSF3	Mouse	0.196846	0.276569	0.28882	0.300444	0.0310712	0.0394331	0.0472182	0.0575866	0.0276066	0.0324561	0.0404102	0.0484168	0.0245118	0.0350369	0.0431302	0.0507756	0.12259
SRSF7	Mouse	0.170165	0.259962	0.269719	0.278511	0.021404	0.0322947	0.0449327	0.0566682	0.0176097	0.0236011	0.03457	0.0470044	0.0141206	0.0266203	0.0384064	0.0500567	0.0705055
TAF15	Mouse	0	0.138859	0.184483	0.199416	0.0191328	0.0264811	0.0329872	0.0424775	0.00274027	0.00654581	0.0137785	0.018781	0.0155127	0.0226661	0.0298278	0.0389476
TARDBP	Mouse		0.1976	0.251491	0.281211	0.126398	0.157753	0.170934	0.184132					0.0957503	0.143775	0.164307	0.1791	0.0587319
U2AF2	Mouse	0.0696666	0.255441	0.287397	0.303821	0.0472511	0.0671267	0.0816651	0.0931307	0.0370726	0.0533341	0.070632	0.0836663	0.0309197	0.0595552	0.075261	0.0876037	0.0163227
UPF1	Mouse	0.189297	0.249169	0.261405	0.269994	0.00770395	0.0152785	0.0259992	0.0301502	0.00561724	0.00953731	0.0157924	0.0273011	0.00350879	0.0108316	0.0234025	0.0291232
YTHDC2	Mouse			0.341274	0.34151	0.193397	0.217899	0.232177	0.240229	0.179491	0.200608	0.221258	0.234402	0.165806	0.207764	0.225835	0.236649
Hnrnpa1	Zebrafish	0.0197852	0.117842	0.197724	0.291368	0.0723015	0.0822566	0.0915173	0.0972496	0.00291307	0.00905243	0.0270666	0.0514182	0.0640458	0.0777902	0.0870376	0.0944739
Fmr1	Fly	0.219821	0.261293	0.259324	0.271768	0.247278	0.251795	0.252392	0.252583	0.223319	0.221095	0.228009	0.238954	0.230848	0.250689	0.252536	0.252439	0.349974
Upf1	Fly	0.157161	0.17163	0.184655	0.199641	0.185456	0.188236	0.181977	0.187993	0.222266	0.20576	0.210664	0.212967	0.171586	0.179039	0.185079	0.182737
Rps3	Fly	0.183274	0.183263	0.183336	0.183336	0.149773	0.161075	0.166601	0.169987	0.14609	0.153453	0.162354	0.167168	0.141837	0.15686	0.164186	0.168357
