# Supplementary material for: Augmented prediction of multi-species protein–RNA interactions using evolutionary conservation of RNA-binding proteins
Source: Nat Commun. 2026 Apr 27;17:5764. doi: 10.1038/s41467-026-72351-6 (PMC13324433; doi:10.1038/s41467-026-72351-6)
Supplement: Supplementary file 7 — Supplementary Data 5 [file 41467_2026_72351_MOESM7_ESM.xlsx]

## Sheet: Species genome version
Abbreviation	Scientific name	species ID	Common name	genome version	gtf version	transcript version
HUMAN	Homo sapiens	9606	Human	Homo_sapiens.GRCh38	Homo_sapiens.GRCh38	Homo_sapiens.GRCh38
PONAB	Pongo abelii	9601	Chimpanzee	Pongo_abelii.Susie_PABv2	Pongo_abelii.Susie_PABv2	Pongo_abelii.Susie_PABv2
MACFA	Macaca fascicularis	9541	Macaque	Macaca_fascicularis.Macaca_fascicularis_6.0	Macaca_fascicularis.Macaca_fascicularis_6.0	Macaca_fascicularis.Macaca_fascicularis_6.0
MOUSE	Mus musculus	10090	Mouse	Mus_musculus.GRCm39	Mus_musculus.GRCm39	Mus_musculus.GRCm39
RAT	Rattus norvegicus	10116	Rat	Rattus_norvegicus.mRatBN7.2	Rattus_norvegicus.mRatBN7.2	Rattus_norvegicus.mRatBN7.2
CHICK	Gallus gallus	9031	Chicken	Gallus_gallus.bGalGal1.mat.broiler.GRCg7b	Gallus_gallus.bGalGal1.mat.broiler.GRCg7b	Gallus_gallus.bGalGal1.mat.broiler.GRCg7b
XENLA	Xenopus laevis	8355	African frogs	Xenopus_laevis_v10.1	Xenopus_laevis_v10.1	Xenopus_laevis_v10.1
DANRE	Danio rerio	7955	Zebrafish	Danio_rerio.GRCz11	Danio_rerio.GRCz11	Danio_rerio.GRCz11
DROME	Drosophila melanogaster	7227	Fruit fly	Drosophila_melanogaster.BDGP6.46	Drosophila_melanogaster.BDGP6.46	Drosophila_melanogaster.BDGP6.46
ARATH	Arabidopsis thaliana	3702	A. thaliana	Arabidopsis_thaliana.TAIR10	Arabidopsis_thaliana.TAIR10	Arabidopsis_thaliana.TAIR10
YEAST	Saccharomyces cerevisiae	559292	Budding yeast	Saccharomyces_cerevisiae.R64-1-1	Saccharomyces_cerevisiae.R64-1-1	Saccharomyces_cerevisiae.R64-1-1

## Sheet: RBP conservation & AUC
protein	RBP conservation score	predicted AUC
AGO2_ARATH	47.2688	0.739446
AGO2_CHICK	97.6193	0.899469
AGO2_DANRE	94.1505	0.888445
AGO2_DROME	51.0727	0.751536
AGO2_MACFA	98.0611	0.900873
AGO2_MOUSE	98.4423	0.902085
AGO2_PONAB	90.984	0.878381
AGO2_RAT	98.0034	0.90069
AGO2_XENLA	96.9874	0.897461
AKAP1_ARATH	43.1925	0.726491
AKAP1_CHICK	72.8026	0.820597
AKAP1_DANRE	71.0011	0.814872
AKAP1_DROME	45.4652	0.733714
AKAP1_MACFA	90.7064	0.877499
AKAP1_MOUSE	83.3322	0.854062
AKAP1_PONAB	92.3192	0.882625
AKAP1_RAT	82.5234	0.851492
AKAP1_XENLA	68.5893	0.807207
AKAP8L_CHICK	75.7657	0.830015
AKAP8L_DANRE	60.1241	0.780303
AKAP8L_MACFA	89.6616	0.874178
AKAP8L_MOUSE	91.1913	0.87904
AKAP8L_PONAB	93.7312	0.887112
AKAP8L_RAT	90.8154	0.877845
AKAP8L_XENLA	64.6247	0.794607
ALYREF_ARATH	55.8315	0.76666
ALYREF_CHICK	80.1513	0.843953
ALYREF_DANRE	76.2517	0.831559
ALYREF_DROME	60.9095	0.782799
ALYREF_MACFA	81.0838	0.846917
ALYREF_MOUSE	88.5151	0.870534
ALYREF_PONAB	85.2451	0.860142
ALYREF_RAT	86.4855	0.864084
ALYREF_XENLA	75.6656	0.829697
ALYREF_YEAST	42.891	0.725533
ATXN2_CHICK	82.8009	0.852374
ATXN2_DANRE	66.4197	0.800311
ATXN2_DROME	43.1937	0.726495
ATXN2_MACFA	91.2103	0.8791
ATXN2_MOUSE	86.4694	0.864033
ATXN2_PONAB	85.5877	0.861231
ATXN2_RAT	88.9701	0.871981
ATXN2_XENLA	75.6671	0.829701
CELF2_ARATH	53.388	0.758894
CELF2_CHICK	94.313	0.888961
CELF2_DANRE	90.4919	0.876817
CELF2_DROME	64.7296	0.79494
CELF2_MACFA	94.0879	0.888246
CELF2_MOUSE	95.6343	0.893161
CELF2_PONAB	95.5435	0.892872
CELF2_RAT	95.4563	0.892595
CELF2_XENLA	92.4851	0.883152
CELF2_YEAST	44.5637	0.730849
CNBP_ARATH	40.8937	0.719185
CNBP_CHICK	84.1302	0.856599
CNBP_DANRE	75.3021	0.828541
CNBP_DROME	41.2748	0.720396
CNBP_MACFA	89.0673	0.87229
CNBP_MOUSE	87.7948	0.868245
CNBP_PONAB	90.0924	0.875548
CNBP_RAT	93.2464	0.885571
CNBP_XENLA	83.0698	0.853228
CNBP_YEAST	46.6206	0.737386
CPEB4_ARATH	40.4513	0.717779
CPEB4_CHICK	93.2907	0.885712
CPEB4_DANRE	85.8839	0.862172
CPEB4_DROME	76.1014	0.831082
CPEB4_MACFA	94.5246	0.889634
CPEB4_MOUSE	94.6926	0.890168
CPEB4_PONAB	77.6606	0.836037
CPEB4_RAT	94.0013	0.887971
CPEB4_XENLA	92.1594	0.882117
CPEB4_YEAST	39.7195	0.715453
CPSF2_ARATH	60.9932	0.783065
CPSF2_CHICK	92.6836	0.883783
CPSF2_DANRE	90.9889	0.878397
CPSF2_DROME	71.9927	0.818023
CPSF2_MACFA	96.4628	0.895794
CPSF2_MOUSE	96.8043	0.896879
CPSF2_PONAB	87.0391	0.865843
CPSF2_RAT	96.472	0.895823
CPSF2_XENLA	92.4391	0.883006
CPSF2_YEAST	43.8915	0.728713
CPSF6_CHICK	93.4167	0.886113
CPSF6_DANRE	84.3137	0.857182
CPSF6_DROME	61.974	0.786182
CPSF6_MOUSE	94.464	0.889441
CPSF6_PONAB	94.0228	0.888039
CPSF6_RAT	93.6837	0.886961
CPSF6_XENLA	88.3224	0.869922
CPSF7_CHICK	83.8706	0.855773
CPSF7_DANRE	60.5778	0.781745
CPSF7_MOUSE	93.8221	0.887401
CPSF7_PONAB	93.3937	0.886039
CPSF7_RAT	93.4362	0.886175
CPSF7_XENLA	65.9516	0.798824
CSTF2_ARATH	61.7541	0.785483
CSTF2_CHICK	86.0026	0.862549
CSTF2_DANRE	80.4071	0.844766
CSTF2_DROME	69.7903	0.811024
CSTF2_MACFA	90.8002	0.877797
CSTF2_MOUSE	92.5862	0.883473
CSTF2_PONAB	94.3658	0.889129
CSTF2_RAT	89.9746	0.875173
CSTF2_XENLA	82.5376	0.851537
CSTF2_YEAST	51.2228	0.752013
CSTF2T_ARATH	60.9545	0.782942
CSTF2T_CHICK	84.1459	0.856648
CSTF2T_DANRE	80.4157	0.844793
CSTF2T_DROME	69.3222	0.809536
CSTF2T_MACFA	83.368	0.854176
CSTF2T_MOUSE	89.85	0.874777
CSTF2T_PONAB	91.9765	0.881536
CSTF2T_RAT	89.913	0.874977
CSTF2T_XENLA	79.8768	0.84308
CSTF2T_YEAST	50.2491	0.748918
DDX21_ARATH	48.3405	0.742852
DDX21_CHICK	70.8384	0.814355
DDX21_DANRE	72.0573	0.818229
DDX21_MACFA	92.9912	0.88476
DDX21_MOUSE	85.7728	0.861819
DDX21_PONAB	94.3085	0.888947
DDX21_RAT	85.388	0.860596
DDX21_XENLA	60.4265	0.781264
DDX24_ARATH	51.5534	0.753064
DDX24_CHICK	65.9857	0.798932
DDX24_DANRE	70.049	0.811846
DDX24_DROME	61.6529	0.785162
DDX24_MACFA	92.8638	0.884355
DDX24_MOUSE	87.1198	0.8661
DDX24_PONAB	95.0923	0.891438
DDX24_RAT	88.2466	0.869681
DDX24_XENLA	72.6356	0.820067
DDX24_YEAST	47.6492	0.740655
DDX3_ARATH	66.0795	0.79923
DDX3_CHICK	92.733	0.88394
DDX3_DANRE	84.3088	0.857166
DDX3_DROME	71.3802	0.816077
DDX3_MACFA	92.5505	0.88336
DDX3_MOUSE	95.6599	0.893242
DDX3_PONAB	96.1385	0.894763
DDX3_RAT	90.8722	0.878026
DDX3_XENLA	89.6843	0.87425
DDX3_YEAST	68.8654	0.808084
DDX3X_ARATH	66.0795	0.79923
DDX3X_CHICK	92.463	0.883082
DDX3X_DANRE	84.6825	0.858354
DDX3X_DROME	71.3802	0.816077
DDX3X_MACFA	95.0166	0.891197
DDX3X_MOUSE	95.6599	0.893242
DDX3X_PONAB	96.1385	0.894763
DDX3X_RAT	86.6354	0.864561
DDX3X_XENLA	89.5151	0.873713
DDX3X_YEAST	68.8654	0.808084
DDX42_ARATH	60.3518	0.781026
DDX42_CHICK	88.4533	0.870338
DDX42_DANRE	81.6522	0.848723
DDX42_DROME	68.9632	0.808395
DDX42_MACFA	93.943	0.887785
DDX42_MOUSE	93.3422	0.885876
DDX42_PONAB	94.7684	0.890409
DDX42_RAT	92.8739	0.884388
DDX42_YEAST	55.6151	0.765972
DDX51_ARATH	54.4851	0.762381
DDX51_CHICK	71.5838	0.816724
DDX51_DANRE	68.013	0.805375
DDX51_DROME	54.0782	0.761088
DDX51_MACFA	92.1504	0.882088
DDX51_MOUSE	83.6788	0.855164
DDX51_PONAB	94.9998	0.891144
DDX51_RAT	75.9836	0.830707
DDX51_XENLA	70.3734	0.812877
DDX51_YEAST	48.0227	0.741842
DDX55_ARATH	60.9439	0.782908
DDX55_CHICK	89.2963	0.873017
DDX55_DANRE	83.0506	0.853167
DDX55_DROME	63.0855	0.789715
DDX55_MACFA	95.7323	0.893472
DDX55_MOUSE	92.5624	0.883397
DDX55_PONAB	93.8077	0.887355
DDX55_RAT	91.1769	0.878994
DDX55_XENLA	84.6762	0.858334
DDX55_YEAST	54.3432	0.76193
DDX6_ARATH	79.8675	0.843051
DDX6_CHICK	97.6457	0.899553
DDX6_DANRE	93.7337	0.88712
DDX6_DROME	81.7766	0.849118
DDX6_MACFA	96.9282	0.897273
DDX6_MOUSE	96.9913	0.897473
DDX6_PONAB	97.3508	0.898616
DDX6_RAT	97.2354	0.898249
DDX6_XENLA	95.564	0.892937
DDX6_YEAST	76.7384	0.833106
DGCR8_CHICK	87.1868	0.866313
DGCR8_DANRE	82.5306	0.851515
DGCR8_DROME	57.6587	0.772467
DGCR8_MACFA	92.5874	0.883477
DGCR8_MOUSE	93.4367	0.886176
DGCR8_PONAB	93.2904	0.885711
DGCR8_RAT	91.6608	0.880532
DGCR8_XENLA	84.557	0.857955
DHX30_ARATH	57.1187	0.770751
DHX30_CHICK	84.1584	0.856688
DHX30_DANRE	67.9783	0.805265
DHX30_DROME	53.677	0.759813
DHX30_MACFA	95.0127	0.891185
DHX30_MOUSE	95.2312	0.891879
DHX30_PONAB	96.3544	0.895449
DHX30_RAT	95.3728	0.892329
DHX30_XENLA	71.4861	0.816413
DHX30_YEAST	52.3943	0.755736
DICER1_ARATH	41.3586	0.720663
DICER1_CHICK	91.7255	0.880738
DICER1_DANRE	85.9252	0.862303
DICER1_DROME	55.4362	0.765404
DICER1_MACFA	93.1041	0.885119
DICER1_MOUSE	92.3811	0.882821
DICER1_PONAB	94.1372	0.888403
DICER1_RAT	91.0875	0.87871
DICER1_XENLA	88.5098	0.870518
DKC1_ARATH	74.3565	0.825536
DKC1_CHICK	88.9319	0.871859
DKC1_DANRE	87.4479	0.867143
DKC1_DROME	79.0055	0.840311
DKC1_MOUSE	93.928	0.887738
DKC1_PONAB	97.2784	0.898386
DKC1_RAT	89.6541	0.874154
DKC1_XENLA	88.2329	0.869638
DKC1_YEAST	74.8769	0.82719
DROSHA_CHICK	91.2758	0.879308
DROSHA_DANRE	87.63	0.867721
DROSHA_DROME	64.7683	0.795063
DROSHA_MACFA	94.7173	0.890246
DROSHA_MOUSE	94.525	0.889635
DROSHA_PONAB	94.5653	0.889763
DROSHA_RAT	93.8582	0.887516
DROSHA_XENLA	87.7724	0.868174
EIF3B_ARATH	47.5916	0.740472
EIF3B_CHICK	88.2823	0.869795
EIF3B_DANRE	88.4039	0.870181
EIF3B_DROME	66.784	0.801469
EIF3B_MACFA	93.2493	0.885581
EIF3B_MOUSE	91.8595	0.881163
EIF3B_RAT	92.1386	0.882051
EIF3B_XENLA	87.744	0.868084
EIF3B_YEAST	49.4267	0.746305
EIF3G_ARATH	60.0308	0.780006
EIF3G_CHICK	90.439	0.876649
EIF3G_DANRE	89.0682	0.872292
EIF3G_DROME	60.2534	0.780714
EIF3G_MACFA	94.6539	0.890045
EIF3G_MOUSE	94.4993	0.889554
EIF3G_PONAB	94.3485	0.889074
EIF3G_RAT	93.3981	0.886054
EIF3G_XENLA	89.4492	0.873503
EIF3G_YEAST	51.2695	0.752161
EIF4A3_ARATH	86.2997	0.863493
EIF4A3_CHICK	97.1367	0.897935
EIF4A3_DANRE	96.1009	0.894644
EIF4A3_DROME	91.4697	0.879925
EIF4A3_MACFA	97.7645	0.899931
EIF4A3_MOUSE	97.6782	0.899657
EIF4A3_PONAB	97.1698	0.898041
EIF4A3_RAT	97.814	0.900088
EIF4A3_XENLA	95.5148	0.892781
EIF4A3_YEAST	73.9662	0.824295
ELAVL1_ARATH	50.5611	0.74991
ELAVL1_CHICK	92.7873	0.884112
ELAVL1_DANRE	86.8812	0.865342
ELAVL1_DROME	72.8967	0.820896
ELAVL1_MACFA	94.8296	0.890603
ELAVL1_MOUSE	96.732	0.896649
ELAVL1_PONAB	95.1106	0.891496
ELAVL1_RAT	96.7507	0.896709
ELAVL1_XENLA	90.7759	0.87772
ELAVL1_YEAST	50.0699	0.748349
EWSR1_ARATH	52.7078	0.756732
EWSR1_CHICK	84.6976	0.858402
EWSR1_DANRE	64.6407	0.794657
EWSR1_DROME	56.5976	0.769095
EWSR1_MACFA	81.4569	0.848102
EWSR1_MOUSE	89.1708	0.872618
EWSR1_PONAB	91.5843	0.880289
EWSR1_RAT	79.6078	0.842226
EWSR1_XENLA	69.3332	0.809571
EWSR1_YEAST	41.3345	0.720586
FMR1_CHICK	91.786	0.88093
FMR1_DANRE	80.9101	0.846364
FMR1_DROME	61.3589	0.784227
FMR1_MACFA	95.0314	0.891245
FMR1_MOUSE	94.1452	0.888428
FMR1_PONAB	95.5221	0.892804
FMR1_RAT	94.154	0.888456
FMR1_XENLA	89.5343	0.873774
FUBP3_ARATH	45.4267	0.733592
FUBP3_CHICK	85.5044	0.860966
FUBP3_DANRE	77.0824	0.834199
FUBP3_DROME	52.0343	0.754592
FUBP3_MACFA	93.0117	0.884826
FUBP3_MOUSE	89.4845	0.873616
FUBP3_PONAB	93.4166	0.886112
FUBP3_RAT	90.4856	0.876797
FUBP3_XENLA	85.1144	0.859727
FUBP3_YEAST	42.6616	0.724804
FUS_ARATH	49.798	0.747484
FUS_CHICK	71.5407	0.816587
FUS_DANRE	75.867	0.830337
FUS_MACFA	91.202	0.879074
FUS_MOUSE	92.1153	0.881977
FUS_PONAB	85.3428	0.860452
FUS_RAT	91.7358	0.88077
FUS_XENLA	78.416	0.838438
FXR1_CHICK	90.2671	0.876103
FXR1_DANRE	81.6479	0.848709
FXR1_DROME	61.6639	0.785196
FXR1_MACFA	94.0839	0.888233
FXR1_MOUSE	94.4114	0.889274
FXR1_PONAB	95.6114	0.893088
FXR1_RAT	93.361	0.885936
FXR1_XENLA	89.4039	0.873359
FXR2_CHICK	76.6555	0.832842
FXR2_DANRE	75.3253	0.828615
FXR2_DROME	61.0574	0.783269
FXR2_MACFA	95.0464	0.891292
FXR2_MOUSE	92.4859	0.883154
FXR2_PONAB	94.9014	0.890831
FXR2_RAT	94.6364	0.889989
FXR2_XENLA	76.1113	0.831113
G3BP1_ARATH	42.3246	0.723733
G3BP1_CHICK	86.4136	0.863856
G3BP1_DANRE	76.6097	0.832697
G3BP1_DROME	50.7432	0.750489
G3BP1_MACFA	91.5515	0.880185
G3BP1_MOUSE	91.2112	0.879103
G3BP1_PONAB	95.4014	0.89242
G3BP1_RAT	90.8151	0.877844
G3BP1_XENLA	81.1514	0.847131
G3BP1_YEAST	40.6561	0.71843
GRSF1_ARATH	49.1977	0.745577
GRSF1_CHICK	64.4512	0.794055
GRSF1_DANRE	57.6017	0.772286
GRSF1_DROME	50.5227	0.749788
GRSF1_MACFA	91.0336	0.878539
GRSF1_MOUSE	82.1477	0.850298
GRSF1_PONAB	83.9285	0.855957
GRSF1_RAT	86.5792	0.864382
GRSF1_XENLA	63.2872	0.790356
GRSF1_YEAST	35.0345	0.700563
HNRNPA1_ARATH	52.4725	0.755985
HNRNPA1_CHICK	89.2422	0.872845
HNRNPA1_DANRE	77.274	0.834808
HNRNPA1_DROME	64.2476	0.793408
HNRNPA1_MACFA	95.5839	0.893001
HNRNPA1_MOUSE	95.9262	0.894088
HNRNPA1_PONAB	95.624	0.893128
HNRNPA1_RAT	95.4867	0.892692
HNRNPA1_XENLA	83.4333	0.854384
HNRNPA1_YEAST	50.4821	0.749659
HNRNPA2B1_ARATH	51.1917	0.751914
HNRNPA2B1_CHICK	94.3011	0.888924
HNRNPA2B1_DANRE	75.6312	0.829587
HNRNPA2B1_DROME	63.526	0.791115
HNRNPA2B1_MACFA	95.7241	0.893446
HNRNPA2B1_MOUSE	95.8109	0.893722
HNRNPA2B1_PONAB	95.5217	0.892803
HNRNPA2B1_RAT	95.4483	0.892569
HNRNPA2B1_XENLA	83.4166	0.854331
HNRNPA2B1_YEAST	51.7982	0.753842
HNRNPC_ARATH	41.2127	0.720199
HNRNPC_CHICK	92.3209	0.88263
HNRNPC_DANRE	74.3072	0.825379
HNRNPC_DROME	55.0356	0.764131
HNRNPC_MACFA	95.1916	0.891754
HNRNPC_MOUSE	93.6243	0.886772
HNRNPC_PONAB	95.263	0.891981
HNRNPC_RAT	92.4463	0.883029
HNRNPC_XENLA	84.8578	0.858911
HNRNPC_YEAST	45.4478	0.733659
HNRNPD_ARATH	50.2518	0.748927
HNRNPD_CHICK	89.5368	0.873782
HNRNPD_DANRE	82.6716	0.851963
HNRNPD_DROME	55.1305	0.764432
HNRNPD_MACFA	93.1521	0.885272
HNRNPD_MOUSE	93.0529	0.884957
HNRNPD_PONAB	93.4555	0.886236
HNRNPD_RAT	92.6112	0.883553
HNRNPD_XENLA	84.62	0.858155
HNRNPD_YEAST	53.6836	0.759834
HNRNPF_ARATH	53.4294	0.759026
HNRNPF_CHICK	79.7724	0.842749
HNRNPF_DANRE	75.3737	0.828769
HNRNPF_DROME	55.0945	0.764318
HNRNPF_MACFA	93.3541	0.885914
HNRNPF_MOUSE	92.2156	0.882295
HNRNPF_PONAB	92.9835	0.884736
HNRNPF_RAT	92.3989	0.882878
HNRNPF_XENLA	75.6429	0.829624
HNRNPF_YEAST	41.1559	0.720018
HNRNPH1_ARATH	52.4321	0.755856
HNRNPH1_CHICK	86.3325	0.863598
HNRNPH1_DANRE	81.2236	0.847361
HNRNPH1_DROME	54.0642	0.761043
HNRNPH1_MACFA	89.2353	0.872824
HNRNPH1_MOUSE	92.9676	0.884685
HNRNPH1_PONAB	92.0908	0.881899
HNRNPH1_RAT	92.41	0.882913
HNRNPH1_XENLA	81.3241	0.84768
HNRNPH1_YEAST	38.9807	0.713105
HNRNPK_ARATH	41.3784	0.720725
HNRNPK_CHICK	91.9264	0.881376
HNRNPK_DANRE	79.4452	0.841709
HNRNPK_DROME	56.6881	0.769382
HNRNPK_MACFA	94.0556	0.888143
HNRNPK_MOUSE	94.478	0.889486
HNRNPK_PONAB	93.8141	0.887376
HNRNPK_RAT	94.4564	0.889417
HNRNPK_XENLA	89.8535	0.874788
HNRNPK_YEAST	44.8508	0.731761
HNRNPL_ARATH	50.9317	0.751088
HNRNPL_CHICK	91.9473	0.881443
HNRNPL_DANRE	81.8508	0.849354
HNRNPL_DROME	62.689	0.788454
HNRNPL_MACFA	92.6336	0.883624
HNRNPL_MOUSE	94.9421	0.890961
HNRNPL_PONAB	94.0738	0.888201
HNRNPL_RAT	93.6382	0.886817
HNRNPL_XENLA	89.5368	0.873782
HNRNPM_ARATH	46.8121	0.737995
HNRNPM_CHICK	81.7364	0.84899
HNRNPM_DANRE	70.0383	0.811812
HNRNPM_DROME	51.3773	0.752504
HNRNPM_MACFA	91.3325	0.879489
HNRNPM_MOUSE	91.6704	0.880563
HNRNPM_PONAB	91.4823	0.879965
HNRNPM_RAT	91.5299	0.880116
HNRNPM_XENLA	71.7709	0.817318
HNRNPM_YEAST	47.1182	0.738968
IGF2BP1_CHICK	90.9411	0.878245
IGF2BP1_DANRE	82.454	0.851271
IGF2BP1_MACFA	94.4871	0.889515
IGF2BP1_MOUSE	95.1002	0.891463
IGF2BP1_PONAB	94.9829	0.89109
IGF2BP1_RAT	95.567	0.892947
IGF2BP1_XENLA	81.6031	0.848567
IGF2BP2_CHICK	87.3038	0.866685
IGF2BP2_DANRE	82.1536	0.850317
IGF2BP2_MACFA	91.8642	0.881178
IGF2BP2_MOUSE	93.1457	0.885251
IGF2BP2_PONAB	94.3564	0.889099
IGF2BP2_RAT	93.2874	0.885702
IGF2BP2_XENLA	75.7187	0.829865
IGF2BP3_CHICK	85.8277	0.861993
IGF2BP3_DANRE	80.0845	0.843741
IGF2BP3_DROME	48.9249	0.74471
IGF2BP3_MACFA	86.5877	0.864409
IGF2BP3_MOUSE	91.7886	0.880938
IGF2BP3_PONAB	94.2505	0.888763
IGF2BP3_RAT	92.3399	0.88269
IGF2BP3_XENLA	83.3453	0.854104
ILF3_CHICK	87.2932	0.866651
ILF3_DANRE	79.0173	0.840349
ILF3_MACFA	93.7778	0.88726
ILF3_MOUSE	91.4674	0.879918
ILF3_PONAB	93.7881	0.887293
ILF3_RAT	91.6422	0.880473
ILF3_XENLA	79.9276	0.843242
IMP3_DROME	48.9249	0.74471
IMP3_XENLA	71.6965	0.817082
KHDRBS1_ARATH	51.1389	0.751746
KHDRBS1_CHICK	89.1088	0.872422
KHDRBS1_DANRE	74.8093	0.826975
KHDRBS1_DROME	59.6695	0.778858
KHDRBS1_MACFA	92.3357	0.882677
KHDRBS1_MOUSE	93.6692	0.886915
KHDRBS1_PONAB	94.1555	0.888461
KHDRBS1_RAT	93.8806	0.887587
KHDRBS1_XENLA	82.1917	0.850437
KHDRBS1_YEAST	44.5529	0.730815
KHSRP_ARATH	46.0851	0.735684
KHSRP_CHICK	86.0909	0.86283
KHSRP_DANRE	79.4529	0.841733
KHSRP_DROME	47.2334	0.739334
KHSRP_MACFA	87.2994	0.866671
KHSRP_MOUSE	93.5767	0.886621
KHSRP_PONAB	91.8007	0.880977
KHSRP_RAT	93.6705	0.886919
KHSRP_XENLA	81.1398	0.847094
LARP4_ARATH	45.2515	0.733035
LARP4_CHICK	80.3575	0.844608
LARP4_DANRE	72.545	0.819778
LARP4_DROME	56.8417	0.769871
LARP4_MACFA	91.4924	0.879997
LARP4_MOUSE	87.7163	0.867996
LARP4_PONAB	92.6398	0.883644
LARP4_RAT	79.0253	0.840374
LARP4_XENLA	76.7857	0.833256
LARP4_YEAST	46.6554	0.737497
LARP7_ARATH	44.0094	0.729087
LARP7_CHICK	81.6768	0.848801
LARP7_DANRE	71.9656	0.817937
LARP7_DROME	51.6315	0.753312
LARP7_MACFA	95.7131	0.893411
LARP7_MOUSE	88.6368	0.870921
LARP7_PONAB	94.4554	0.889414
LARP7_RAT	88.1678	0.869431
LARP7_XENLA	77.6422	0.835978
LARP7_YEAST	51.4937	0.752874
LIN28A_ARATH	45.7979	0.734771
LIN28A_CHICK	87.4586	0.867177
LIN28A_DANRE	79.6387	0.842324
LIN28A_DROME	56.5113	0.768821
LIN28A_MACFA	95.3852	0.892369
LIN28A_MOUSE	96.2125	0.894998
LIN28A_PONAB	95.3705	0.892322
LIN28A_RAT	96.5379	0.896033
LIN28A_XENLA	78.1876	0.837712
LIN28B_ARATH	47.034	0.7387
LIN28B_CHICK	87.3329	0.866777
LIN28B_DANRE	77.611	0.835879
LIN28B_DROME	57.5343	0.772072
LIN28B_MACFA	94.8725	0.89074
LIN28B_MOUSE	90.204	0.875902
LIN28B_PONAB	95.6458	0.893197
LIN28B_RAT	88.2702	0.869756
LIN28B_XENLA	85.2803	0.860254
LSM11_CHICK	73.0078	0.821249
LSM11_DANRE	63.2189	0.790139
LSM11_DROME	49.4764	0.746463
LSM11_MACFA	88.9945	0.872058
LSM11_MOUSE	90.5476	0.876994
LSM11_PONAB	93.277	0.885669
LSM11_RAT	89.8191	0.874679
LSM11_XENLA	67.8315	0.804798
MATR3_CHICK	81.3748	0.847841
MATR3_DANRE	48.5179	0.743416
MATR3_DROME	35.3886	0.701689
MATR3_MACFA	91.1579	0.878934
MATR3_MOUSE	92.5038	0.883211
MATR3_PONAB	91.7702	0.88088
MATR3_RAT	93.1143	0.885152
MATR3_XENLA	66.8657	0.801729
NCBP2_ARATH	76.1479	0.831229
NCBP2_CHICK	87.1223	0.866108
NCBP2_DANRE	87.9589	0.868767
NCBP2_DROME	82.9753	0.852928
NCBP2_MACFA	98.3908	0.901921
NCBP2_MOUSE	98.7251	0.902984
NCBP2_PONAB	98.6212	0.902654
NCBP2_RAT	98.7185	0.902963
NCBP2_XENLA	90.7269	0.877564
NCBP2_YEAST	69.3083	0.809492
NIP7_ARATH	77.701	0.836165
NIP7_CHICK	89.433	0.873452
NIP7_DANRE	88.1359	0.869329
NIP7_DROME	79.2651	0.841136
NIP7_MACFA	97.7682	0.899943
NIP7_MOUSE	98.0021	0.900686
NIP7_PONAB	99.3035	0.904822
NIP7_RAT	97.8169	0.900097
NIP7_XENLA	93.7554	0.887189
NIP7_YEAST	71.5082	0.816483
NONO_ARATH	43.3133	0.726875
NONO_CHICK	90.9314	0.878214
NONO_DANRE	77.8829	0.836744
NONO_DROME	57.2873	0.771287
NONO_MACFA	93.6468	0.886844
NONO_MOUSE	97.2234	0.898211
NONO_PONAB	97.4923	0.899066
NONO_RAT	96.7022	0.896555
NONO_XENLA	84.0799	0.856439
NONO_YEAST	43.6221	0.727857
NOP58_ARATH	66.4486	0.800403
NOP58_CHICK	83.0458	0.853152
NOP58_DANRE	83.9769	0.856111
NOP58_DROME	74.5132	0.826034
NOP58_MACFA	96.6984	0.896542
NOP58_MOUSE	94.6085	0.8899
NOP58_PONAB	94.6807	0.89013
NOP58_RAT	94.5163	0.889607
NOP58_XENLA	83.7416	0.855363
NOP58_YEAST	66.7546	0.801376
NXF1_CHICK	79.1442	0.840752
NXF1_DANRE	66.9504	0.801998
NXF1_DROME	45.4103	0.73354
NXF1_MACFA	93.6752	0.886934
NXF1_MOUSE	89.4553	0.873523
NXF1_PONAB	95.2819	0.892041
NXF1_RAT	89.6894	0.874267
NXF1_XENLA	63.8014	0.79199
PABPC4_ARATH	65.0609	0.795993
PABPC4_CHICK	91.541	0.880151
PABPC4_DANRE	88.9681	0.871974
PABPC4_DROME	72.9718	0.821135
PABPC4_MACFA	95.368	0.892314
PABPC4_MOUSE	93.9191	0.887709
PABPC4_PONAB	95.6574	0.893234
PABPC4_RAT	95.7364	0.893485
PABPC4_XENLA	89.0421	0.872209
PABPC4_YEAST	66.7964	0.801508
PABPN1_ARATH	64.8977	0.795474
PABPN1_CHICK	62.0921	0.786557
PABPN1_DANRE	79.5118	0.841921
PABPN1_DROME	73.3066	0.822199
PABPN1_MACFA	83.7612	0.855426
PABPN1_MOUSE	94.6622	0.890071
PABPN1_PONAB	94.9048	0.890842
PABPN1_RAT	91.0837	0.878698
PABPN1_XENLA	84.8355	0.85884
PABPN1_YEAST	51.6253	0.753292
PCBP1_ARATH	48.0786	0.74202
PCBP1_CHICK	85.1093	0.85971
PCBP1_DANRE	82.42	0.851163
PCBP1_DROME	63.1378	0.789881
PCBP1_MACFA	94.5645	0.889761
PCBP1_MOUSE	95.5767	0.892978
PCBP1_PONAB	94.5195	0.889618
PCBP1_RAT	94.5742	0.889791
PCBP1_XENLA	73.3281	0.822267
PCBP1_YEAST	49.094	0.745247
PCBP2_ARATH	47.8493	0.741291
PCBP2_CHICK	80.3973	0.844735
PCBP2_DANRE	87.8226	0.868334
PCBP2_DROME	64.3432	0.793712
PCBP2_MACFA	94.1794	0.888537
PCBP2_MOUSE	94.5952	0.889858
PCBP2_PONAB	92.5174	0.883255
PCBP2_RAT	89.1782	0.872642
PCBP2_XENLA	77.1672	0.834469
PCBP2_YEAST	48.5484	0.743513
PHF6_ARATH	48.4215	0.74311
PHF6_CHICK	88.2742	0.869769
PHF6_DANRE	80.7887	0.845979
PHF6_MACFA	95.639	0.893176
PHF6_MOUSE	94.4043	0.889251
PHF6_PONAB	97.0524	0.897668
PHF6_RAT	94.5267	0.889641
PHF6_XENLA	83.6101	0.854945
PRKRA_ARATH	45.2672	0.733085
PRKRA_CHICK	65.9144	0.798705
PRKRA_DANRE	65.6423	0.797841
PRKRA_DROME	56.9683	0.770273
PRKRA_MACFA	95.7639	0.893573
PRKRA_MOUSE	95.3173	0.892153
PRKRA_PONAB	94.8389	0.890633
PRKRA_RAT	94.834	0.890617
PRKRA_XENLA	71.7689	0.817312
PRPF8_ARATH	84.7217	0.858478
PRPF8_CHICK	97.1752	0.898058
PRPF8_DANRE	96.607	0.896252
PRPF8_DROME	92.5172	0.883254
PRPF8_MACFA	97.3429	0.898591
PRPF8_MOUSE	97.3305	0.898552
PRPF8_PONAB	97.9356	0.900475
PRPF8_RAT	96.7619	0.896744
PRPF8_XENLA	96.874	0.897101
PRPF8_YEAST	76.2829	0.831658
PTBP1_ARATH	56.9432	0.770193
PTBP1_CHICK	91.7884	0.880938
PTBP1_DANRE	82.7773	0.852299
PTBP1_DROME	68.8848	0.808146
PTBP1_MACFA	91.0349	0.878543
PTBP1_MOUSE	93.0998	0.885105
PTBP1_PONAB	92.5483	0.883353
PTBP1_RAT	93.6105	0.886728
PTBP1_XENLA	84.4689	0.857675
PTBP1_YEAST	46.1514	0.735895
PUM1_ARATH	57.5519	0.772128
PUM1_CHICK	93.6892	0.886979
PUM1_DANRE	83.4964	0.854584
PUM1_DROME	65.5883	0.797669
PUM1_MACFA	90.2508	0.876051
PUM1_MOUSE	94.0544	0.888139
PUM1_PONAB	90.8353	0.877909
PUM1_RAT	93.734	0.887121
PUM1_XENLA	91.1563	0.878929
PUM1_YEAST	52.2895	0.755403
PUM2_ARATH	57.6995	0.772597
PUM2_CHICK	92.9186	0.88453
PUM2_DANRE	71.7445	0.817235
PUM2_DROME	67.1939	0.802772
PUM2_MACFA	94.205	0.888618
PUM2_MOUSE	93.9848	0.887918
PUM2_PONAB	92.4287	0.882973
PUM2_RAT	87.3647	0.866878
PUM2_XENLA	86.0368	0.862658
PUM2_YEAST	52.6846	0.756659
QKI_ARATH	56.8555	0.769915
QKI_CHICK	94.683	0.890137
QKI_DANRE	91.7058	0.880675
QKI_DROME	71.066	0.815078
QKI_MACFA	95.1943	0.891762
QKI_MOUSE	95.662	0.893249
QKI_PONAB	93.2385	0.885546
QKI_RAT	95.491	0.892705
QKI_XENLA	92.3881	0.882844
QKI_YEAST	45.858	0.734963
RBFOX1_ARATH	45.878	0.735026
RBFOX1_CHICK	86.1744	0.863095
RBFOX1_DANRE	89.4627	0.873546
RBFOX1_DROME	70.0383	0.811812
RBFOX1_MACFA	90.9197	0.878177
RBFOX1_MOUSE	94.3341	0.889028
RBFOX1_PONAB	93.4085	0.886087
RBFOX1_RAT	83.1594	0.853513
RBFOX1_XENLA	88.9051	0.871774
RBFOX1_YEAST	41.3205	0.720542
RBFOX2_ARATH	45.1381	0.732675
RBFOX2_CHICK	90.7052	0.877495
RBFOX2_DANRE	75.3301	0.82863
RBFOX2_DROME	70.1311	0.812107
RBFOX2_MACFA	92.2391	0.88237
RBFOX2_MOUSE	94.2658	0.888811
RBFOX2_PONAB	81.3867	0.847879
RBFOX2_RAT	92.5559	0.883377
RBFOX2_XENLA	85.5959	0.861257
RBFOX2_YEAST	42.7538	0.725097
RBM10_ARATH	38.8927	0.712826
RBM10_CHICK	57.2875	0.771288
RBM10_DANRE	60.5851	0.781768
RBM10_DROME	43.685	0.728056
RBM10_MACFA	78.7826	0.839603
RBM10_MOUSE	87.6456	0.867771
RBM10_PONAB	83.1319	0.853426
RBM10_RAT	84.003	0.856194
RBM10_XENLA	59.1482	0.777201
RBM10_YEAST	39.613	0.715115
RBM15_ARATH	39.2168	0.713855
RBM15_CHICK	73.442	0.82263
RBM15_DANRE	70.1442	0.812148
RBM15_DROME	52.3635	0.755638
RBM15_MACFA	83.401	0.854281
RBM15_MOUSE	89.0081	0.872101
RBM15_PONAB	89.1472	0.872544
RBM15_RAT	88.8359	0.871554
RBM15_XENLA	65.6948	0.798007
RBM15_YEAST	36.5222	0.705292
RBM15B_ARATH	39.2358	0.713916
RBM15B_CHICK	76.6603	0.832858
RBM15B_DANRE	74.696	0.826615
RBM15B_DROME	53.7125	0.759926
RBM15B_MACFA	59.7913	0.779245
RBM15B_MOUSE	89.8649	0.874824
RBM15B_PONAB	90.7726	0.877709
RBM15B_RAT	90.5243	0.87692
RBM15B_XENLA	68.4271	0.806691
RBM15B_YEAST	35.8492	0.703153
RBM22_ARATH	58.5867	0.775417
RBM22_CHICK	94.0031	0.887976
RBM22_DANRE	86.556	0.864308
RBM22_DROME	68.8054	0.807894
RBM22_MACFA	96.4624	0.895793
RBM22_MOUSE	96.6022	0.896237
RBM22_PONAB	96.1707	0.894865
RBM22_RAT	95.9213	0.894073
RBM22_XENLA	90.4821	0.876786
RBM47_ARATH	48.2152	0.742454
RBM47_CHICK	90.6041	0.877174
RBM47_DANRE	84.437	0.857574
RBM47_DROME	60.2632	0.780745
RBM47_MACFA	69.391	0.809755
RBM47_MOUSE	92.5735	0.883433
RBM47_PONAB	95.0092	0.891174
RBM47_RAT	92.3611	0.882758
RBM47_XENLA	87.0774	0.865965
RBM47_YEAST	44.4414	0.73046
RBM5_ARATH	39.8145	0.715755
RBM5_CHICK	80.7664	0.845908
RBM5_DANRE	68.0299	0.805429
RBM5_DROME	42.8105	0.725277
RBM5_MACFA	87.3668	0.866885
RBM5_MOUSE	89.6992	0.874298
RBM5_PONAB	87.4064	0.867011
RBM5_RAT	88.9719	0.871986
RBM5_XENLA	75.0306	0.827678
RBM5_YEAST	38.0997	0.710305
RBPMS_ARATH	52.102	0.754807
RBPMS_CHICK	88.7438	0.871261
RBPMS_DANRE	79.6882	0.842481
RBPMS_DROME	63.92	0.792367
RBPMS_MACFA	91.4028	0.879712
RBPMS_MOUSE	93.8507	0.887492
RBPMS_PONAB	87.6694	0.867847
RBPMS_RAT	93.8615	0.887526
RBPMS_XENLA	84.8207	0.858793
RBPMS_YEAST	42.1251	0.723099
RPS3_CHICK	96.6801	0.896485
RPS3_DANRE	95.7526	0.893537
RPS3_DROME	87.0497	0.865877
RPS3_MACFA	89.135	0.872505
RPS3_MOUSE	98.1932	0.901293
RPS3_PONAB	97.773	0.899958
RPS3_RAT	98.2592	0.901503
RPS3_XENLA	97.2947	0.898438
RPS3_YEAST	79.0266	0.840378
SAFB_CHICK	74.1473	0.824871
SAFB_DANRE	69.3122	0.809504
SAFB_DROME	60.0104	0.779942
SAFB_MACFA	82.8614	0.852566
SAFB_MOUSE	85.433	0.860739
SAFB_PONAB	90.8716	0.878024
SAFB_RAT	85.2445	0.86014
SAFB_XENLA	71.5227	0.81653
SAFB_YEAST	40.4221	0.717686
SAFB2_CHICK	79.1832	0.840876
SAFB2_DANRE	72.973	0.821139
SAFB2_DROME	60.3928	0.781157
SAFB2_MACFA	91.829	0.881067
SAFB2_MOUSE	81.5046	0.848254
SAFB2_PONAB	92.5176	0.883255
SAFB2_RAT	80.0607	0.843665
SAFB2_XENLA	73.2829	0.822124
SERBP1_ARATH	32.4741	0.692426
SERBP1_CHICK	55.6854	0.766196
SERBP1_DANRE	58.2424	0.774323
SERBP1_DROME	37.1908	0.707416
SERBP1_MACFA	75.5959	0.829475
SERBP1_MOUSE	82.2652	0.850671
SERBP1_PONAB	73.5899	0.8231
SERBP1_RAT	79.0462	0.840441
SERBP1_XENLA	58.2576	0.774371
SF3A3_ARATH	59.3673	0.777898
SF3A3_CHICK	90.9056	0.878132
SF3A3_DANRE	89.0713	0.872302
SF3A3_DROME	77.4401	0.835336
SF3A3_MACFA	94.2741	0.888838
SF3A3_MOUSE	94.4018	0.889244
SF3A3_PONAB	91.6761	0.880581
SF3A3_RAT	93.5396	0.886503
SF3A3_XENLA	88.673	0.871037
SF3B4_ARATH	73.735	0.823561
SF3B4_CHICK	91.5373	0.88014
SF3B4_DANRE	85.8026	0.861914
SF3B4_DROME	81.3146	0.84765
SF3B4_MACFA	91.0876	0.87871
SF3B4_MOUSE	91.8442	0.881115
SF3B4_PONAB	83.5372	0.854714
SF3B4_RAT	91.7559	0.880834
SF3B4_XENLA	84.1897	0.856788
SF3B4_YEAST	53.391	0.758904
SFPQ_CHICK	85.1847	0.85995
SFPQ_DANRE	75.2965	0.828523
SFPQ_DROME	56.3028	0.768158
SFPQ_MACFA	72.4413	0.819449
SFPQ_MOUSE	94.1412	0.888415
SFPQ_PONAB	95.3545	0.892271
SFPQ_RAT	93.2042	0.885437
SFPQ_XENLA	79.5482	0.842036
SLBP_CHICK	81.6796	0.84881
SLBP_DANRE	73.7912	0.823739
SLBP_DROME	55.7513	0.766405
SLBP_MACFA	94.9658	0.891036
SLBP_MOUSE	92.3503	0.882724
SLBP_PONAB	94.886	0.890782
SLBP_RAT	89.4862	0.873621
SLBP_XENLA	73.5984	0.823127
SLBP_YEAST	28.2379	0.678963
SLTM_CHICK	83.6111	0.854949
SLTM_DANRE	71.4213	0.816207
SLTM_DROME	57.833	0.773021
SLTM_MACFA	92.655	0.883692
SLTM_MOUSE	89.7055	0.874318
SLTM_PONAB	92.5004	0.8832
SLTM_RAT	90.8179	0.877853
SLTM_XENLA	76.0353	0.830871
SMN_ARATH	60.79	0.782419
SMN_CHICK	90.0844	0.875522
SMN_DANRE	87.7006	0.867946
SMN_DROME	67.9709	0.805241
SMN_MACFA	92.228	0.882335
SMN_MOUSE	91.6339	0.880447
SMN_PONAB	91.5109	0.880056
SMN_RAT	92.1007	0.88193
SMN_XENLA	87.8839	0.868528
SMN_YEAST	51.8085	0.753874
SMNDC1_ARATH	48.0266	0.741855
SMNDC1_CHICK	90.4692	0.876745
SMNDC1_DANRE	81.6607	0.84875
SMNDC1_DROME	56.0234	0.76727
SMNDC1_MACFA	93.2698	0.885646
SMNDC1_MOUSE	92.561	0.883393
SMNDC1_PONAB	92.815	0.8842
SMNDC1_RAT	92.664	0.883721
SMNDC1_XENLA	83.6457	0.855059
SND1_CHICK	45.3796	0.733442
SND1_DANRE	85.7466	0.861736
SND1_DROME	63.6576	0.791533
SND1_MACFA	97.5102	0.899122
SND1_MOUSE	95.2332	0.891886
SND1_PONAB	97.8069	0.900065
SND1_RAT	94.5017	0.889561
SND1_XENLA	86.7908	0.865054
SRSF1_ARATH	64.8766	0.795407
SRSF1_CHICK	86.9438	0.865541
SRSF1_DANRE	92.5284	0.883289
SRSF1_DROME	70.8947	0.814534
SRSF1_MACFA	94.0637	0.888169
SRSF1_MOUSE	96.0168	0.894376
SRSF1_PONAB	92.663	0.883717
SRSF1_RAT	94.1926	0.888579
SRSF1_XENLA	92.2921	0.882539
SRSF1_YEAST	43.7442	0.728244
SRSF10_ARATH	57.6637	0.772483
SRSF10_CHICK	87.8456	0.868407
SRSF10_DANRE	77.1204	0.83432
SRSF10_DROME	56.4218	0.768536
SRSF10_MACFA	89.8685	0.874836
SRSF10_MOUSE	94.1146	0.888331
SRSF10_PONAB	87.8976	0.868572
SRSF10_RAT	94.5126	0.889596
SRSF10_XENLA	83.7699	0.855453
SRSF10_YEAST	44.7319	0.731383
SRSF3_ARATH	55.3874	0.765249
SRSF3_CHICK	92.1898	0.882213
SRSF3_DANRE	89.0523	0.872242
SRSF3_DROME	69.6932	0.810715
SRSF3_MACFA	92.1908	0.882217
SRSF3_MOUSE	93.345	0.885885
SRSF3_PONAB	92.6364	0.883633
SRSF3_RAT	84.6585	0.858278
SRSF3_XENLA	91.3881	0.879666
SRSF3_YEAST	45.5148	0.733872
SRSF7_ARATH	56.1817	0.767773
SRSF7_CHICK	88.6391	0.870929
SRSF7_DANRE	82.1128	0.850187
SRSF7_DROME	64.6718	0.794756
SRSF7_MACFA	69.7602	0.810928
SRSF7_MOUSE	91.6667	0.880551
SRSF7_PONAB	92.2123	0.882285
SRSF7_RAT	90.2932	0.876186
SRSF7_XENLA	88.5216	0.870555
SRSF7_YEAST	46.1891	0.736015
SRSF9_ARATH	63.3186	0.790456
SRSF9_CHICK	75.5342	0.829279
SRSF9_DANRE	77.3435	0.835029
SRSF9_DROME	69.6285	0.810509
SRSF9_MACFA	92.7066	0.883856
SRSF9_MOUSE	93.5427	0.886513
SRSF9_PONAB	93.6985	0.887008
SRSF9_RAT	92.6057	0.883535
SRSF9_XENLA	78.6859	0.839295
SRSF9_YEAST	44.2393	0.729818
SSB_CHICK	81.5947	0.84854
SSB_DANRE	69.6796	0.810672
SSB_MACFA	49.6027	0.746864
SSB_MOUSE	85.7339	0.861695
SSB_PONAB	96.5587	0.896099
SSB_RAT	85.757	0.861769
SSB_XENLA	72.93	0.821002
SSB_YEAST	45.0648	0.732442
STAU1_ARATH	40.4714	0.717843
STAU1_CHICK	85.2345	0.860108
STAU1_DANRE	73.3543	0.822351
STAU1_DROME	52.7966	0.757015
STAU1_MACFA	92.5895	0.883484
STAU1_MOUSE	86.3674	0.863709
STAU1_PONAB	93.0973	0.885098
STAU1_RAT	86.8583	0.865269
STAU1_XENLA	81.1385	0.84709
STAU2_ARATH	38.439	0.711383
STAU2_CHICK	83.5098	0.854627
STAU2_DANRE	80.7995	0.846013
STAU2_DROME	53.2003	0.758298
STAU2_MACFA	92.2649	0.882452
STAU2_MOUSE	91.1737	0.878984
STAU2_PONAB	92.349	0.882719
STAU2_RAT	91.2842	0.879335
STAU2_XENLA	75.3956	0.828838
SUGP2_ARATH	44.2222	0.729764
SUGP2_CHICK	67.3112	0.803145
SUGP2_DANRE	47.4381	0.739984
SUGP2_DROME	38.9601	0.71304
SUGP2_MACFA	82.622	0.851805
SUGP2_MOUSE	80.3929	0.844721
SUGP2_PONAB	90.2544	0.876062
SUGP2_RAT	79.8802	0.843091
SUGP2_XENLA	51.7691	0.753749
SUPV3L1_ARATH	56.8458	0.769884
SUPV3L1_CHICK	80.8447	0.846156
SUPV3L1_DANRE	81.3395	0.847729
SUPV3L1_DROME	73.3449	0.822321
SUPV3L1_MACFA	95.5039	0.892746
SUPV3L1_MOUSE	91.0527	0.8786
SUPV3L1_PONAB	96.6796	0.896483
SUPV3L1_RAT	91.2182	0.879125
SUPV3L1_XENLA	81.7155	0.848924
SUPV3L1_YEAST	52.183	0.755065
TAF15_ARATH	51.5905	0.753181
TAF15_CHICK	77.5543	0.835699
TAF15_DANRE	71.0876	0.815147
TAF15_DROME	56.9576	0.770239
TAF15_MACFA	84.2073	0.856844
TAF15_MOUSE	91.2138	0.879111
TAF15_PONAB	84.8997	0.859044
TAF15_RAT	83.8924	0.855843
TAF15_XENLA	71.6347	0.816886
TARBP2_ARATH	41.8024	0.722073
TARBP2_CHICK	81.457	0.848103
TARBP2_DANRE	80.9379	0.846453
TARBP2_DROME	55.1369	0.764452
TARBP2_MACFA	95.6645	0.893257
TARBP2_MOUSE	93.5296	0.886471
TARBP2_PONAB	94.7898	0.890477
TARBP2_RAT	93.9093	0.887678
TARBP2_XENLA	82.0121	0.849867
TARDBP_ARATH	38.2452	0.710768
TARDBP_CHICK	89.6997	0.8743
TARDBP_DANRE	71.2781	0.815752
TARDBP_DROME	61.7446	0.785453
TARDBP_MACFA	88.4379	0.870289
TARDBP_MOUSE	82.5387	0.85154
TARDBP_PONAB	93.3131	0.885783
TARDBP_RAT	90.0918	0.875546
TARDBP_XENLA	79.7655	0.842727
TARDBP_YEAST	41.21	0.72019
TDP43_ARATH	38.2452	0.710768
TDP43_CHICK	89.6997	0.8743
TDP43_DANRE	80.6486	0.845533
TDP43_DROME	61.7446	0.785453
TDP43_MACFA	88.4379	0.870289
TDP43_MOUSE	82.5387	0.85154
TDP43_PONAB	92.9741	0.884706
TDP43_RAT	90.0918	0.875546
TDP43_XENLA	81.4835	0.848187
TDP43_YEAST	41.21	0.72019
TIA1_ARATH	52.4686	0.755972
TIA1_CHICK	92.3142	0.882609
TIA1_DANRE	83.2684	0.85386
TIA1_DROME	58.4957	0.775128
TIA1_MACFA	91.7065	0.880677
TIA1_MOUSE	95.2937	0.892078
TIA1_PONAB	94.8081	0.890535
TIA1_RAT	92.4404	0.88301
TIA1_XENLA	88.2784	0.869782
TIA1_YEAST	51.1499	0.751781
TIAL1_ARATH	52.4288	0.755846
TIAL1_CHICK	94.849	0.890665
TIAL1_DANRE	86.177	0.863104
TIAL1_DROME	61.405	0.784374
TIAL1_MACFA	94.9814	0.891086
TIAL1_MOUSE	92.5651	0.883406
TIAL1_PONAB	92.0013	0.881614
TIAL1_RAT	91.9668	0.881505
TIAL1_XENLA	84.3901	0.857424
TIAL1_YEAST	52.2548	0.755293
TRA2A_ARATH	53.1952	0.758282
TRA2A_CHICK	91.5366	0.880137
TRA2A_DANRE	86.2378	0.863297
TRA2A_DROME	59.3362	0.777799
TRA2A_MACFA	93.4487	0.886215
TRA2A_MOUSE	92.9928	0.884765
TRA2A_PONAB	92.1888	0.88221
TRA2A_RAT	89.4474	0.873498
TRA2A_XENLA	84.3828	0.857401
TRA2A_YEAST	47.462	0.74006
TROVE2_CHICK	86.4885	0.864094
TROVE2_DANRE	66.6729	0.801116
TROVE2_DROME	40.514	0.717978
TROVE2_MACFA	97.7041	0.899739
TROVE2_MOUSE	92.4482	0.883035
TROVE2_PONAB	97.0173	0.897556
TROVE2_RAT	92.6183	0.883575
TROVE2_XENLA	82.1108	0.85018
TROVE2_YEAST	33.4402	0.695497
U2AF1_ARATH	64.6484	0.794682
U2AF1_CHICK	96.472	0.895823
U2AF1_DANRE	94.2996	0.888919
U2AF1_DROME	81.0661	0.84686
U2AF1_MACFA	95.5065	0.892754
U2AF1_MOUSE	49.9677	0.748024
U2AF1_PONAB	96.6511	0.896392
U2AF1_RAT	94.917	0.890881
U2AF1_XENLA	94.3831	0.889184
U2AF1_YEAST	42.213	0.723378
U2AF2_ARATH	57.3849	0.771597
U2AF2_CHICK	39.1541	0.713656
U2AF2_DANRE	90.0113	0.87529
U2AF2_DROME	77.9872	0.837075
U2AF2_MACFA	94.1592	0.888473
U2AF2_MOUSE	95.5049	0.892749
U2AF2_PONAB	93.167	0.885319
U2AF2_RAT	95.6759	0.893293
U2AF2_XENLA	92.0387	0.881733
U2AF2_YEAST	39.7999	0.715709
U2AF65_ARATH	57.3849	0.771597
U2AF65_CHICK	39.1541	0.713656
U2AF65_DANRE	90.0113	0.87529
U2AF65_DROME	77.9872	0.837075
U2AF65_MACFA	94.1592	0.888473
U2AF65_MOUSE	95.5049	0.892749
U2AF65_PONAB	93.167	0.885319
U2AF65_RAT	95.6759	0.893293
U2AF65_XENLA	92.0387	0.881733
U2AF65_YEAST	39.7999	0.715709
UPF1_ARATH	74.3327	0.82546
UPF1_CHICK	95.3836	0.892364
UPF1_DANRE	94.6819	0.890134
UPF1_DROME	78.5724	0.838935
UPF1_MOUSE	96.6165	0.896282
UPF1_PONAB	96.2601	0.89515
UPF1_RAT	96.8909	0.897154
UPF1_XENLA	95.2566	0.89196
UPF1_YEAST	69.6056	0.810437
WRN_ARATH	49.5713	0.746764
WRN_CHICK	70.5509	0.813441
WRN_DANRE	64.5239	0.794286
WRN_DROME	50.7574	0.750534
WRN_MACFA	90.3743	0.876443
WRN_MOUSE	79.2724	0.841159
WRN_PONAB	92.7621	0.884032
WRN_RAT	76.704	0.832997
WRN_XENLA	68.3889	0.80657
WRN_YEAST	47.4769	0.740108
XRN2_ARATH	61.433	0.784463
XRN2_CHICK	87.8932	0.868558
XRN2_DANRE	82.0313	0.849928
XRN2_DROME	71.6168	0.816829
XRN2_MACFA	95.86	0.893878
XRN2_MOUSE	95.3187	0.892158
XRN2_PONAB	96.0371	0.894441
XRN2_RAT	94.6594	0.890062
XRN2_XENLA	83.7926	0.855526
XRN2_YEAST	58.9276	0.7765
YBX3_ARATH	48.5981	0.743671
YBX3_CHICK	84.3422	0.857272
YBX3_DANRE	78.0885	0.837397
YBX3_DROME	67.6715	0.80429
YBX3_MACFA	94.0005	0.887968
YBX3_MOUSE	90.0329	0.875358
YBX3_PONAB	93.9551	0.887824
YBX3_RAT	90.486	0.876798
YBX3_XENLA	80.6506	0.84554
YTHDC1_ARATH	51.567	0.753107
YTHDC1_CHICK	88.2103	0.869566
YTHDC1_DANRE	79.6677	0.842416
YTHDC1_DROME	57.7445	0.77274
YTHDC1_MACFA	94.4261	0.889321
YTHDC1_MOUSE	94.0008	0.887969
YTHDC1_PONAB	94.6723	0.890103
YTHDC1_RAT	93.6194	0.886757
YTHDC1_XENLA	84.8435	0.858866
YTHDC2_CHICK	85.8135	0.861948
YTHDC2_MACFA	94.7179	0.890248
YTHDC2_MOUSE	94.3873	0.889198
YTHDC2_PONAB	94.8468	0.890658
YTHDC2_RAT	94.5032	0.889566
YTHDC2_XENLA	87.7647	0.86815
YTHDF1_ARATH	57.1434	0.770829
YTHDF1_CHICK	90.3415	0.876339
YTHDF1_DANRE	84.1416	0.856635
YTHDF1_DROME	62.3244	0.787296
YTHDF1_MACFA	94.2205	0.888667
YTHDF1_MOUSE	92.4723	0.883111
YTHDF1_PONAB	94.6495	0.890031
YTHDF1_RAT	91.5928	0.880316
YTHDF1_XENLA	86.6111	0.864483
YTHDF1_YEAST	52.3373	0.755555
YTHDF2_ARATH	59.3424	0.777818
YTHDF2_CHICK	91.2727	0.879299
YTHDF2_DANRE	84.4112	0.857492
YTHDF2_DROME	61.6364	0.785109
YTHDF2_MACFA	95.6146	0.893098
YTHDF2_MOUSE	95.8221	0.893758
YTHDF2_PONAB	90.4546	0.876699
YTHDF2_RAT	94.3117	0.888957
YTHDF2_XENLA	81.678	0.848805
YTHDF2_YEAST	53.0582	0.757846
YTHDF3_ARATH	58.177	0.774115
YTHDF3_CHICK	92.8674	0.884367
YTHDF3_DANRE	87.5404	0.867437
YTHDF3_DROME	61.9749	0.786185
YTHDF3_MACFA	94.0865	0.888241
YTHDF3_MOUSE	94.5987	0.889869
YTHDF3_PONAB	95.1089	0.891491
YTHDF3_RAT	94.0219	0.888036
YTHDF3_XENLA	90.9945	0.878415
YTHDF3_YEAST	52.4739	0.755989
ZC3H11A_CHICK	73.139	0.821666
ZC3H11A_DANRE	60.8581	0.782635
ZC3H11A_MACFA	89.9213	0.875004
ZC3H11A_MOUSE	83.1099	0.853356
ZC3H11A_PONAB	89.2067	0.872733
ZC3H11A_RAT	83.0263	0.85309
ZC3H11A_XENLA	63.6515	0.791514
ZC3H8_ARATH	38.9288	0.71294
ZC3H8_CHICK	51.6898	0.753497
ZC3H8_DANRE	57.6833	0.772545
ZC3H8_DROME	42.5121	0.724329
ZC3H8_MACFA	80.3212	0.844493
ZC3H8_MOUSE	68.5268	0.807008
ZC3H8_PONAB	75.9532	0.830611
ZC3H8_RAT	61.4108	0.784392
ZC3H8_XENLA	50.7354	0.750464
ZC3H8_YEAST	37.8225	0.709424
ZNF800_ARATH	41.5486	0.721266
ZNF800_CHICK	85.4791	0.860886
ZNF800_DANRE	63.6363	0.791465
ZNF800_DROME	43.7615	0.728299
ZNF800_MACFA	90.816	0.877847
ZNF800_MOUSE	91.5089	0.880049
ZNF800_PONAB	92.2463	0.882393
ZNF800_RAT	92.0353	0.881722
ZNF800_XENLA	68.2453	0.806113
ZNF800_YEAST	42.3274	0.723742

## Sheet: in vitro validation
motif validation sequence
	generate motif	control sequence
TRA2A-Mouse	biotin-AGAAGAAGAGAAGAAGAGAAGAAG	biotin-UUUUUUUUUUUUUUUUUUUUUUUU
TRA2A-Zebrafish	biotin-AGAAGAAGAGAAGAAGAGAAGAAG	biotin-UUUUUUUUUUUUUUUUUUUUUUUU
HNRNPK-Mouse	biotin-CCUCCCCCCCUCCCCCCCUCCCCC	biotin-AGAAGAAGAGAAGAAGAGAAGAAG
HNRNPK-Zebrafish	biotin-CCUCCCCCCCUCCCCCCCUCCCCC	biotin-AGAAGAAGAGAAGAAGAGAAGAAG
RBP_name	RBP_Sequence
zebrafish myc-Tra2a	ATGGAACAGAAGCTGATCTCCGAAGAAGACCTGGGCGGAGGAGGCAGC TCCGACACCGAGGAGCAGCAGTTCCAGAGACGGGAGAGCCGGAGCGCCAGTAAGAGCGACAGAGGCAGCCCCGCCCAGCCTAAGATGGAGAGCAGAAGCGGGAGCCCTTCCCCTAGCCGGGCCAGCAAGCGGTCCGACAGCAGATCCCGATCCAGAAGCAAGTCCCGGTCCAGAAGCAGAAGACACAGCAACCGGCGGTACTCCAGAAGCAGATCCCACTCCCACCGGAAGAAGTCCAGAAGCCGGTCCTACAGCCCCGAGTCACGGAGACGGAGATCCAGAAGCGCCTCCCCCAACTCCAACAGACGGAAGCACGCCGGCAGCCGGAGCAGCTACTCCCACGACTCCAA…
zebrafish myc-Hnrnpk	ATGGAACAGAAGCTGATCTCCGAAGAAGACCTGGGCGGAGGAGGCAGC GATCCTGAGAACGATCCACAGGAGGAGGAGACCTTCTCCAACAAGGAGAGCAACGGCAAGCGATCCGCCGACGACTCCGAGGAGGAAAAGCCTTACAAGCGGAGCCGGAACAGCGACGAGATGGTGGAGCTGAGAATCCTACTGCAGAGCAAGAACGCCGGGGCCGTGATCGGCAAGGGCGGCAAGAACATCAAGGCCCTGAGGACCGACTACAACGCCACAGTGAGCGTGCCTGACAGCTCCGGGCCCGAGAGAATCCTGAGCGTGTCCGCCGACATCCCCACCGTGGCCGAGATCCTGCTGAAGATCATCCCTACTCTGGAGGAGTACCAGCACCACAAGGGGGTGGA…
mouse myc-Tra2a	ATGGAACAGAAGCTGATCTCCGAAGAAGACCTGGGCGGAGGAGGCAGCAGTGATGTAGAGGAGAACAACTTCGAGGGCAGAGAGTCTCGCTCTCAGTCAAAATCTCCAACGGGAACTCCTGCTCGTGTAAAATCAGAGAGCAGGTCAGGATCTCGTAGTCCATCACGGGTGTCCAAACATTCTGAATCCCATTCTCGATCAAGATCAAAGTCCAGGTCAAGGTCAAGGAGGCATTCGCATAGACGCTACACTCGATCCAGGTCACACTCTCATAGGAGACGATCTCGGAGTAGGTCCTATACACCCGAGTATAGGCGGCGGAGGAGCCGGAGTCACTCTCCAATGTCTAATCGCAGAAGGCATACTGGAAGCAGGGCAAACCCAGATCCCAACACTTGC…
mouse myc-Hnrnpk	ATGGAACAGAAGCTGATCTCCGAAGAAGACCTGGGCGGAGGAGGCAGC GAGACCGAACAGCCAGAAGAAACCTTCCCCAACACCGAAACCAATGGTGAATTTGGTAAACGCCCTGCAGAAGATATGGAAGAGGAGCAAGCCTTTAAAAGATCTAGAAATACTGATGAGATGGTTGAATTGCGCATTTTGCTTCAGAGCAAGAATGCTGGAGCAGTGATTGGAAAAGGAGGCAAGAATATTAAGGCTCTCCGTACAGACTACAATGCCAGTGTTTCAGTCCCAGACAGCAGTGGCCCCGAGCGCATACTGAGTATCAGTGCTGATATTGAGACGATTGGAGAAATTCTGAAGAAAATCATCCCTACCTTGGAAGAGGGCCTGCAGTTGCCATCACCCAC…
	primer sequences used for RBP cloning
ZebTra2a-BamHF	CACCATGGAACAGAAGCTGATCTCCGAAGAAGACCTGGGCGGAGGAGGCAGC TCCGACACCGAGGAGCAGC
ZebTra2a-NheR	AACTAGAAGGCACAGTCGAGGCTAGCTCAATACCGCCGAGGCGAG
ZebHnrnpk-BamHF	CACCATGGAACAGAAGCTGATCTCCGAAGAAGACCTGGGCGGAGGAGGCAGC GATCCTGAGAACGATCCACAGGA
ZebHnrnpk-NheR	AACTAGAAGGCACAGTCGAGGCTAGCTCAATTCTGGCGACCCAGAAG
MouTra2a-BamHF	CACCATGGAACAGAAGCTGATCTCCGAAGAAGACCTGGGCGGAGGAGGCAGC AGTGATGTAGAGGAGAACAACTTCGAG
MouTra2a-NheR	AACTAGAAGGCACAGTCGAGGCTAGCTCAATAGCGTCTTGGACTATAGGAACG
MouHnrnpk-BamHF	CACCATGGAACAGAAGCTGATCTCCGAAGAAGACCTGGGCGGAGGAGGCAGC GAGACCGAACAGCCAGAAGAAACC
MouHnrnpk-NheR	AACTAGAAGGCACAGTCGAGGCTAGCTTAGAAAAACTTTCCAGAATACTGCTTCAC
PCR-F for Tra2a and Hnrnpk	cacaagtttgtacattcgaaggatccCACCATGGAACAGAAGCTGATCTC

## Sheet: HUMAN motif
name	length	E_value	site1_A	site1_C	site1_G	site1_U	site2_A	site2_C	site2_G	site2_U	site3_A	site3_C	site3_G	site3_U	site4_A	site4_C	site4_G	site4_U	site5_A	site5_C	site5_G	site5_U	site6_A	site6_C	site6_G	site6_U	site7_A	site7_C	site7_G	site7_U	site8_A	site8_C	site8_G	site8_U
AARS_HUMAN_1	8	6.9e-220	0.001618	0	0.998382	0	0	0.166667	0.833333	0	0.621359	0	0.26699	0.11165	0	0	1	0	0.116505	0.449838	0.433657	0	0.555556	0	0.086839	0.357605	0	0	1	0	0.106796	0.297195	0.596009	0
AARS_HUMAN_2	8	1.8e-106	0.252395	0	0.708333	0.039272	0	0.114943	0.885057	0	0.284962	0.708812	0.006226	0	0.499042	0.06705	0.066571	0.367337	0	0	1	0	0.423372	0.083333	0.288314	0.204981	0.13841	0	0.841475	0.020115	0.152778	0.086686	0.760536	0
AARS_HUMAN_3	8	1.3e-82	0.330796	0.038754	0.228374	0.402076	0	0.301038	0.698962	0	0.150865	0.656055	0.19308	0	0.154325	0	0	0.845675	0	0	1	0	0	0.361938	0.638062	0	0.642215	0	0	0.357785	0	0	1	0
AATF_HUMAN_1	8	5.2e-139	0.433416	0	0.213352	0.353232	0	0	1	0	0.108442	0.462381	0.429177	0	0.496291	0	0.079477	0.424232	0	0	1	0	0	0.72236	0.27764	0	0.347227	0	0	0.652773	0	0	1	0
AATF_HUMAN_2	8	2.3e-79	0	0.388795	0.611205	0	0.216335	0.345933	0.282821	0.154911	0	0.373945	0.311509	0.314546	0	0.835302	0.164698	0	0	1	0	0	0.161323	0	0	0.838677	0	0	1	0	0	0.411407	0.588593	0
AATF_HUMAN_3	8	5.7e-45	0	0	1	0	0	0	1	0	0.319607	0.599906	0.080487	0	0.345812	0.101076	0.234441	0.318671	0	0	1	0	0.397754	0.079551	0.281235	0.24146	0	0	1	0	0.113243	0.180627	0.70613	0
AGGF1_HUMAN_1	8	9.6e-62	0.536374	0	0.17067	0.292956	0.094804	0.013626	0.891455	0.000115	0.437182	0.265704	0.293995	0.003118	0.728637	0	0.122171	0.149192	0.068707	0.036374	0.888684	0.006236	0.333256	0.592148	0.074596	0	0.43649	0	0	0.56351	0.005081	0.001386	0.937875	0.055658
AGGF1_HUMAN_2	8	3.2e-21	0	0.667921	0.332079	0	0	1	0	0	0.581765	0	0	0.418235	0	0	0.72982	0.27018	0	0.657047	0.342953	0	0	1	0	0	0	0	0	1	0	0.273526	0.726474	0
AGGF1_HUMAN_3	8	0.001	0.338511	0	0.253286	0.408204	0	0	1	0	0	0	1	0	0.416965	0.583035	0	0	0.423736	0	0.009558	0.566706	0	0	1	0	0.485464	0	0.15452	0.360016	0	0	1	0
AGO2_HUMAN_1	8	5.3e-52	0.52102	0	0	0.47898	0	0	1	0	0.380952	0.251245	0.367802	0	1	0	0	0	0.24746	0	0.75254	0	0.566049	0.32636	0.107591	0	0.550309	0	0	0.449691	0	0	1	0
AGO2_HUMAN_2	8	1.4e-07	0.421549	0	0.578451	0	1	0	0	0	0.519072	0	0.480928	0	0.287456	0	0.712544	0	1	0	0	0	0.645694	0	0.354306	0	0.578057	0	0.421943	0	1	0	0	0
AGO2_HUMAN_3	8	4.6e-09	0	1	0	0	0.666992	0.006179	0	0.326829	0.089106	0	0.523252	0.387642	0	0.847154	0.152846	0	0.076098	0.923902	0	0	0.140163	0	0	0.859837	0	0	1	0	0.305366	0.092683	0.584065	0.017886
AKAP1_HUMAN_1	8	3.2e-66	0	0.625168	0.163939	0.210893	0	0.676147	0	0.323853	0	0.657097	0	0.342903	0	1	0	0	0.385565	0	0	0.614435	0	0.366515	0.539039	0.094446	0	1	0	0	0	0.600483	0	0.399517
AKAP1_HUMAN_2	8	7.9e-52	0.224182	0	0.461824	0.313994	0	0.317011	0.654676	0.028313	0	0.938501	0.061499	0	0.313066	0	0	0.686934	0	0	1	0	0.207473	0	0.664423	0.128104	0.217684	0	0.782316	0	0.260617	0.138547	0.600835	0
AKAP1_HUMAN_3	8	9e-46	0	0.994552	0	0.005448	0	1	0	0	0.380145	0	0	0.619855	0	0	1	0	0	0	0.645278	0.354722	0	0.538136	0.461864	0	0	0.700363	0	0.299637	0	0.651332	0	0.348668
AKAP8L_HUMAN_1	8	3.4e-141	0.420577	0	0.247741	0.331682	0.011658	0	0.985136	0.003206	0.19761	0.190906	0.611484	0	0.697464	0	0.220635	0.0819	0.043719	0.000291	0.95599	0	0.187992	0.480618	0.33139	0	0.557272	0	0.054503	0.388225	0.00408	0.004663	0.989799	0.001457
AKAP8L_HUMAN_2	8	1.3e-81	0	0.54489	0.45511	0	0	1	0	0	0.249577	0	0	0.750423	0	0	1	0	0	0.531903	0.468097	0	0.328628	0	0.189159	0.482213	0	0	1	0	0	0.379447	0.620553	0
AKAP8L_HUMAN_3	8	7e-42	0	0	1	0	0.825271	0	0.174729	0	0.361303	0	0.638697	0	0.164857	0	0.835143	0	1	0	0	0	0.508391	0	0.491609	0	0	0	1	0	0.683119	0.316881	0	0
ALKBH1_HUMAN_1	8	5.8e-63	0.479351	0	0.294669	0.22598	0	0.313211	0.686789	0	0.219448	0.780552	0	0	0.409187	0	0	0.590813	0	0	1	0	0	0.53445	0.46555	0	0.55236	0	0	0.44764	0	0	1	0
ALKBH1_HUMAN_2	8	2.9e-22	0	1	0	0	0	1	0	0	0.512666	0	0	0.487334	0	0	1	0	0	0.52304	0.47696	0	0.306634	0.693366	0	0	0	1	0	0	0.264656	0.481303	0	0.254041
ALKBH1_HUMAN_3	8	3.5e-12	0.309375	0	0.690625	0	0	0	1	0	1	0	0	0	0	0	1	0	0	0	1	0	1	0	0	0	0	0	1	0	0	0.474219	0.525781	0
ALKBH5_HUMAN_1	8	5.2e-71	0	0.562931	0.437069	0	0.664926	0	0	0.335074	0	0	1	0	0.208279	0.310833	0.480888	0	1	0	0	0	0.17341	0	0.82659	0	0.081671	0.297408	0.620921	0	0.619056	0.321089	0	0.059855
ALKBH5_HUMAN_2	8	3.9e-49	0.406884	0	0.27663	0.316486	0	0.294022	0.705978	0	0.210507	0.789493	0	0	0.303986	0.127355	0	0.568659	0	0.433152	0.532065	0.034783	0	1	0	0	0.359239	0	0	0.640761	0	0	1	0
ALKBH5_HUMAN_3	8	6.7e-40	0	0.51451	0.193382	0.292107	0	1	0	0	0.413344	0	0	0.586656	0	0.389748	0.460808	0.149444	0	1	0	0	0	1	0	0	0.328451	0	0	0.671549	0	0.317331	0.682669	0
ALYREF_HUMAN_1	8	4.3e-63	0.581485	0	0	0.418515	0	0	1	0	0.339762	0	0.660238	0	1	0	0	0	0.306975	0	0.693025	0	0.505304	0	0.494696	0	1	0	0	0	0.409193	0	0.590807	0
ALYREF_HUMAN_2	8	9.3e-56	0.462024	0	0	0.537976	0	0	1	0	0.42266	0.309362	0.267979	0	0.630583	0	0.129952	0.239465	0	0	1	0	0.366641	0.633359	0	0	0.153419	0	0	0.846581	0	0	1	0
ALYREF_HUMAN_3	8	1.5e-15	0	1	0	0	0.223602	0.416149	0	0.360248	0	0	0	1	0	1	0	0	0	0	0	1	0	0	0	1	0	1	0	0	0.718012	0.281988	0	0
APOBEC3C_HUMAN_1	8	1.8e-74	0.519722	0	0.203544	0.276735	0	0	1	0	0.176123	0.459608	0.364269	0	0.43514	0	0	0.56486	0	0	1	0	0	0.413837	0.586163	0	0.684455	0	0	0.315545	0	0	1	0
APOBEC3C_HUMAN_2	8	3.1e-15	0	0.541788	0.458212	0	0	1	0	0	0	0	0	1	0	0.47107	0.52893	0	0	1	0	0	0.35301	0	0	0.64699	0	0	1	0	0	0.295149	0.590883	0.113968
APOBEC3C_HUMAN_3	8	2.9e-10	0.306424	0	0.328993	0.364583	0	0	1	0	0	0	1	0	0	0.59809	0.40191	0	0	1	0	0	0	1	0	0	0.605035	0	0	0.394965	0	0	1	0
AQR_HUMAN_1	8	6.5e-216	0.633552	0	0	0.366448	0	0	1	0	0.117151	0.16776	0.715089	0	0.596064	0	0	0.403936	0	0	1	0	0.262418	0.220244	0.517338	0	0.763824	0	0	0.236176	0.034677	0	0.965323	0
AQR_HUMAN_2	8	1.6e-72	0	0.859459	0.140541	0	0.367568	0	0	0.632432	0	0	1	0	0	0.598198	0.401802	0	0.209009	0.630631	0	0.16036	0	1	0	0	0.432432	0	0	0.567568	0	0	1	0
AQR_HUMAN_3	8	2.7e-72	0	0.527778	0.472222	0	0	1	0	0	0.626543	0	0	0.373457	0	0	1	0	0	0.425926	0.503086	0.070988	0	1	0	0	0	0	0	1	0	0	1	0
ATXN2_HUMAN_1	8	7.2e-29	1	0	0	0	0.379155	0	0.620845	0	0.442521	0	0.557479	0	0.979224	0	0.020776	0	0.675208	0	0.324792	0	0.453947	0	0.546053	0	1	0	0	0	0.68144	0	0.31856	0
ATXN2_HUMAN_2	8	1.2e-15	0	1	0	0	0	1	0	0	0	1	0	0	0.302183	0	0	0.697817	0	0.324017	0.422707	0.253275	0	1	0	0	0	0.620087	0	0.379913	0	1	0	0
ATXN2_HUMAN_3	8	2e-13	0.256818	0.743182	0	0	0.338182	0	0	0.661818	0	0	1	0	0.655909	0.261818	0.082273	0	1	0	0	0	0.274091	0	0.725909	0	1	0	0	0	0.491818	0	0	0.508182
BCLAF1_HUMAN_1	8	9.3e-81	0.578453	0.355748	0.065799	0	0.730055	0	0	0.269945	0	0	1	0	1	0	0	0	0.637744	0	0.362256	0	0.529525	0	0.470475	0	1	0	0	0	0.385153	0	0.273319	0.341528
BCLAF1_HUMAN_2	8	7.8e-19	0.360889	0.243259	0.395852	0	0.561481	0	0	0.438519	0	0	1	0	0.346074	0	0.653926	0	1	0	0	0	0.53363	0	0.46637	0	0.450074	0	0.549926	0	1	0	0	0
BCLAF1_HUMAN_3	8	1.3e-11	0.217822	0	0	0.782178	0	0	0	1	0	0.132426	0	0.867574	0	0	0	1	0.061881	0.319307	0	0.618812	1	0	0	0	1	0	0	0	0.82302	0	0	0.17698
BUD13_HUMAN_1	8	1.7e-72	0.434882	0	0.13506	0.430058	0	0	1	0	0.227088	0.269612	0.5033	0	0.82394	0	0	0.17606	0	0	1	0	0.332826	0.423712	0.243463	0	0.549759	0	0	0.450241	0	0	1	0
BUD13_HUMAN_2	8	2.1e-42	0	0.549613	0.450387	0	0.35092	0.125847	0.201597	0.321636	0	0.322241	0.458858	0.218901	0	0.976041	0.023959	0	0	1	0	0	0.345232	0	0	0.654768	0	0	1	0	0.178727	0.232454	0.588819	0
BUD13_HUMAN_3	8	2.2e-06	0	0	1	0	0.613878	0	0.288163	0.097959	0	0	1	0	0.178776	0	0.821224	0	1	0	0	0	0.723265	0	0.276735	0	0	0	1	0	1	0	0	0
CAPRIN1_HUMAN_1	8	9.6e-96	0.57199	0	0	0.42801	0	0	1	0	0.434555	0.312827	0.252618	0	0.520942	0	0	0.479058	0	0	1	0	0.243455	0.641361	0.115183	0	0.282723	0	0	0.717277	0	0	1	0
CAPRIN1_HUMAN_2	8	1.3e-46	0	0.956612	0.043388	0	0.53719	0.020661	0	0.442149	0.024793	0.014463	0.107438	0.853306	0	1	0	0	0.849174	0	0	0.150826	0.154959	0.095041	0.126033	0.623967	0	1	0	0	0.845041	0	0	0.154959
CAPRIN1_HUMAN_3	8	4.5e-24	0	0	0.682353	0.317647	0	0.356863	0.643137	0	1	0	0	0	0.615686	0	0.384314	0	0	0	1	0	1	0	0	0	0.717647	0	0.282353	0	0	0	1	0
CDC40_HUMAN_1	8	2.3e-96	0.014032	0.63144	0.354528	0	0.466126	0	0	0.533874	0	0	1	0	0	0.462399	0.537601	0	0.657312	0	0	0.342688	0	0	1	0	0.072353	0.269458	0.658189	0	0.54396	0.267485	0.117957	0.070599
CDC40_HUMAN_2	8	2.2e-45	0	0	1	0	0.475461	0	0.524539	0	0.412316	0	0.587684	0	0	0	1	0	0.513598	0.486402	0	0	0.493904	0	0.157862	0.348234	0	0	1	0	0.390747	0.274773	0.33448	0
CDC40_HUMAN_3	8	1.5e-46	0	0.503297	0.344689	0.152015	0	0.939927	0	0.060073	0	1	0	0	0.424908	0	0	0.575092	0	0	1	0	0	0.435165	0.480586	0.084249	0	0.826007	0	0.173993	0	0.711722	0	0.288278
CELF2_HUMAN_1	8	2.6e-44	0.455948	0	0.544052	0	1	0	0	0	0.587855	0	0.412145	0	0.236934	0	0.763066	0	1	0	0	0	0.666003	0	0.333997	0	0.53559	0	0.46441	0	1	0	0	0
CELF2_HUMAN_2	8	3.7e-30	0	1	0	0	0.494118	0	0	0.505882	0	0.359358	0.640642	0	0	1	0	0	0	0	0	1	0	0	0.55508	0.44492	0	1	0	0	0	0.382888	0	0.617112
CELF2_HUMAN_3	8	3.9e-11	0	0	0	1	0	0	0	1	0	0	0	1	0.018868	0	0.388365	0.592767	0.061321	0.231918	0	0.706761	0.06761	0.140723	0.131289	0.660377	0	0	0.227987	0.772013	0	0	0	1
CHTOP_HUMAN_1	8	1.3e-157	0.396458	0	0.237057	0.366485	0	0.091281	0.908719	0	0.089237	0.689373	0.22139	0	0.339237	0	0.018392	0.642371	0	0	1	0	0	0.735014	0.264986	0	0.433924	0	0	0.566076	0	0	1	0
CHTOP_HUMAN_2	8	1.1e-94	0	0.832891	0.159814	0.007294	0.005305	0.833554	0	0.161141	0.079576	0.048408	0	0.872016	0	0.692308	0.157825	0.149867	0	0.623342	0	0.376658	0	0.266578	0.005305	0.728117	0	0.992706	0.007294	0	0.348143	0.410477	0	0.241379
CHTOP_HUMAN_3	8	2.2e-63	0	0	1	0	0	0	1	0	0.506276	0.493724	0	0	0.301255	0	0.470014	0.228731	0	0	1	0	0.556485	0.101813	0.181311	0.160391	0	0	1	0	0	0.097629	0.902371	0
CNBP_HUMAN_1	8	3.6e-166	0.519288	0.053412	0	0.4273	0	0	1	0	0.035608	0.246291	0.718101	0	0.632047	0.038576	0	0.329377	0	0	1	0	0.089021	0.237389	0.673591	0	0.765579	0	0	0.234421	0	0	1	0
CNBP_HUMAN_2	8	1.1e-84	0.039841	0	0.952191	0.007968	0	0	1	0	0.561753	0.239044	0.155378	0.043825	0.143426	0	0.752988	0.103586	0	0	1	0	0.569721	0.430279	0	0	0.083665	0	0.657371	0.258964	0	0	1	0
CNBP_HUMAN_3	8	2.7e-67	0.542735	0	0.047009	0.410256	0	0	1	0	0.320513	0.038462	0.641026	0	0.641026	0	0.252137	0.106838	0	0.017094	0.982906	0	0.192308	0.730769	0	0.076923	0.068376	0	0	0.931624	0	0	1	0
CPEB4_HUMAN_1	8	3.8e-147	1	0	0	0	0.956044	0	0.043956	0	0.443223	0	0.534799	0.021978	1	0	0	0	0.699634	0	0.142857	0.157509	0.549451	0	0.388278	0.062271	1	0	0	0	1	0	0	0
CPEB4_HUMAN_2	8	1.5e-86	0	0	0	1	0.039007	0	0	0.960993	0	0	0	1	0	0	0	1	0.166667	0.070922	0.092199	0.670213	0.251773	0	0	0.748227	0.312057	0	0.187943	0.5	0.411348	0	0	0.588652
CPEB4_HUMAN_3	8	1.1e-81	0.181818	0	0.818182	0	0	0	1	0	1	0	0	0	0.207071	0	0.792929	0	0.19697	0	0.80303	0	0.959596	0	0.040404	0	0.181818	0	0.818182	0	0.181818	0	0.818182	0
CPSF1_HUMAN_1	8	2.4e-91	0.412785	0	0.240833	0.346383	0	0.411051	0.588949	0	0	1	0	0	0.308474	0	0	0.691526	0	0	1	0	0	0.442022	0.557978	0	0.441526	0	0.100347	0.458127	0	0	1	0
CPSF1_HUMAN_2	8	5e-52	0	0.784944	0.156527	0.058529	0	1	0	0	0.411051	0	0	0.588949	0	0.076434	0.86908	0.054486	0.048903	0.554486	0.251444	0.145168	0.039854	0.762803	0	0.197343	0	0.870812	0	0.129188	0.14305	0.560647	0	0.296303
CPSF1_HUMAN_3	8	2.7e-24	0.664278	0	0	0.335722	0	0	1	0	0	0	1	0	1	0	0	0	0.294268	0	0.705732	0	0.203685	0.31218	0.484135	0	0.55783	0	0.077789	0.364381	0	0	1	0
CPSF2_HUMAN_1	8	1.1e-54	0	0.476569	0.523431	0	0	1	0	0	0.2458	0	0	0.7542	0	0	1	0	0	0.62069	0.37931	0	0.467728	0	0	0.532272	0	0	1	0	0	0.596817	0.403183	0
CPSF2_HUMAN_2	8	2.5e-24	0.686059	0	0	0.313941	0	0	1	0	0.174533	0.246981	0.578485	0	0.597146	0	0	0.402854	0	0	1	0	0.316136	0.12404	0.559824	0	0.948408	0	0	0.051592	0	0	1	0
CPSF2_HUMAN_3	8	7.2e-12	0	0.830609	0	0.169391	0	1	0	0	0.142645	0	0	0.857355	0	0.161961	0.615899	0.22214	0	0.889302	0.000743	0.109955	0	0.679792	0	0.320208	0	0.793462	0	0.206538	0.086924	0.630015	0	0.283061
CPSF3_HUMAN_1	8	2.4e-147	0	0.60452	0.362129	0.033352	0.00164	0.996173	0.002187	0	0.291052	0	0.001276	0.707673	0	0	1	0	0.125387	0.30308	0.571533	0	0.507746	0.016585	0.259523	0.216147	0.015491	0.163113	0.815382	0.006014	0.178968	0.589393	0.231092	0.000547
CPSF3_HUMAN_2	8	2.5e-86	0.000183	0.682418	0.236447	0.080952	0	1	0	0	0.339927	0	0.012821	0.647253	0	0.054212	0.945421	0.000366	0.060806	0.524176	0.29359	0.121429	0.063553	0.495971	0.149267	0.291209	0.003297	0.911172	0.019963	0.065568	0.105678	0.552381	0	0.341941
CPSF3_HUMAN_3	8	2.5e-44	0.602901	0	0.174524	0.222575	0	0	1	0	0.100181	0	0.899819	0	0.703536	0	0	0.296464	0.105621	0	0.894379	0	0.159112	0.268359	0.572529	0	0.850408	0	0	0.149592	0	0	1	0
CPSF4_HUMAN_1	8	2e-79	0	0.730032	0.269968	0	0	1	0	0	0	0	0	1	0	0	1	0	0	0.348243	0.651757	0	0.460064	0	0.16853	0.371406	0	0	0.851438	0.148562	0.132588	0.330671	0.415335	0.121406
CPSF4_HUMAN_2	8	4.8e-74	0	1	0	0	0	1	0	0	0.186512	0	0	0.813488	0	0.02529	0.97471	0	0	0.289779	0.446786	0.263435	0	0.57745	0.263435	0.159115	0	1	0	0	0.084299	0.678609	0	0.237092
CPSF4_HUMAN_3	8	2.3e-59	0.734249	0	0.265751	0	0	0	1	0	0.23748	0.315024	0.447496	0	0.619548	0	0	0.380452	0	0	1	0	0.216478	0.575929	0.207593	0	0.58643	0	0	0.41357	0	0	1	0
CPSF6_HUMAN_1	8	8.5e-78	0.571891	0	0.090674	0.337435	0	0	1	0	0.578692	0.073834	0.347474	0	1	0	0	0	0.228303	0	0.771697	0	0.783355	0.059262	0.157383	0	0.885039	0	0	0.114961	0.344236	0	0.655764	0
CPSF6_HUMAN_2	8	7.9e-15	0	0	0	1	0.462595	0	0	0.537405	0.354198	0	0	0.645802	0	0	0	1	0	0	0	1	0	0	0	1	0.31145	0	0	0.68855	0	0	0	1
CPSF6_HUMAN_3	8	2.7e-06	0	1	0	0	0.838897	0	0	0.161103	0.432511	0	0.162554	0.404935	0	0.808418	0.191582	0	0	1	0	0	0	0	0	1	0	0	1	0	0.187228	0	0.812772	0
CPSF7_HUMAN_1	8	2.4e-73	0.353549	0	0.232589	0.413862	0	0	1	0	0.874708	0	0.125292	0	1	0	0	0	0.272576	0	0.727424	0	1	0	0	0	0.528157	0	0.202932	0.26891	0.341886	0.042986	0.615128	0
CPSF7_HUMAN_2	8	3.4e-06	0.664823	0	0	0.335177	0	0	1	0	0.268252	0.349004	0.382743	0	0.587942	0	0	0.412058	0	0	1	0	0.285398	0	0.714602	0	1	0	0	0	0.463496	0	0.536504	0
CPSF7_HUMAN_3	8	7.8e-05	0.377455	0	0	0.622545	0.368727	0	0.141818	0.489455	0.389091	0	0	0.610909	0.024727	0	0	0.975273	0.714909	0	0	0.285091	1	0	0	0	1	0	0	0	1	0	0	0
CSTF2_HUMAN_1	8	2.3e-91	0.603458	0.083659	0.196877	0.116007	1	0	0	0	1	0	0	0	0.114891	0	0.318461	0.566648	0.818182	0	0.181818	0	0.964863	0	0	0.035137	1	0	0	0	0.498048	0.100948	0.126603	0.2744
CSTF2_HUMAN_2	8	9.8e-53	0.176216	0	0	0.823784	0.263784	0	0	0.736216	0	0	0	1	0.016216	0	0	0.983784	0.113514	0.251892	0.109189	0.525405	0.283243	0	0	0.716757	0	0.037838	0	0.962162	0	0	0	1
CSTF2_HUMAN_3	8	9.5e-11	1	0	0	0	0.375	0	0.625	0	0	0	1	0	1	0	0	0	0.621914	0	0.378086	0	0.33642	0	0.66358	0	1	0	0	0	0.430556	0	0.569444	0
CSTF2T_HUMAN_1	8	4.2e-20	0	0	0	1	0.09375	0	0	0.90625	0.102582	0	0	0.897418	0	0	0.076766	0.923234	0.314538	0.05231	0.063179	0.569973	0.830842	0	0	0.169158	0.848505	0	0.095788	0.055707	0.91712	0	0	0.08288
CSTF2T_HUMAN_2	8	5.5e-06	0.618333	0	0.381667	0	1	0	0	0	0.496667	0	0.3275	0.175833	0.114167	0	0.885833	0	1	0	0	0	1	0	0	0	0.411667	0	0.588333	0	0.974167	0	0	0.025833
CSTF2T_HUMAN_3	8	9.7e-12	0	0.310373	0.10083	0.588797	0	0	0	1	0	0.16805	0.360581	0.471369	0	0	0	1	0.022822	0.435685	0.351452	0.190041	0	0	0	1	0	0.041079	0.355602	0.60332	0	0	0	1
DDX24_HUMAN_1	8	2.7e-121	0.497001	0	0.19883	0.30417	0.034821	0.16474	0.800439	0	0.30256	0.572641	0.124799	0	0.518508	0	0.005413	0.476079	0.001317	0.035113	0.96357	0	0.213168	0.595465	0.191368	0	0.455304	0	0	0.544696	0	0	0.974689	0.025311
DDX24_HUMAN_2	8	9.9e-32	0.031963	0.203021	0.765016	0	0.966632	0	0.033368	0	0.41131	0	0.58869	0	0.156656	0	0.843344	0	1	0	0	0	0.285564	0	0.560239	0.154197	0.128556	0.048472	0.822972	0	0.826133	0.173867	0	0
DDX24_HUMAN_3	8	1.3e-23	0.143777	0.437339	0.272532	0.146352	0	1	0	0	0	1	0	0	0.451931	0	0	0.548069	0	0	1	0	0	0.497425	0.502575	0	0	1	0	0	0	0.602575	0	0.397425
DDX3_HUMAN_1	8	3.3e-100	0.689633	0	0	0.310367	0	0	1	0	0.310048	0.129187	0.560766	0	0.840829	0	0.008293	0.150877	0.263796	0	0.736204	0	0.515789	0.1311	0.35311	0	0.830941	0	0	0.169059	0.216906	0	0.783094	0
DDX3_HUMAN_2	8	1.6e-24	0.075923	0.135431	0.788646	0	0.798906	0.201094	0	0	0.642271	0	0.298906	0.058824	0	0	1	0	0.967852	0.032148	0	0	0.086867	0	0.597127	0.316005	0	0	1	0	0.644323	0.355677	0	0
DDX3_HUMAN_3	8	1.9e-31	0	0.790509	0.209491	0	0.292824	0	0	0.707176	0	0	1	0	0	0.918981	0.081019	0	0.00463	0	0	0.99537	0	0	1	0	0	0.399306	0.600694	0	0.611111	0.275463	0	0.113426
DDX3X_HUMAN_1	8	5.3e-55	0.48347	0	0.172548	0.343981	0	0	1	0	0.441205	0.194727	0.364068	0	1	0	0	0	0.300042	0	0.699958	0	0.520435	0.273957	0.205607	0	0.566188	0	0	0.433812	0	0	1	0
DDX51_HUMAN_1	8	0	0	0.010896	0.979419	0.009685	0	0.710654	0.289346	0	0.353511	0.014528	0.318402	0.313559	0	0.050847	0.949153	0	0	0.935835	0.064165	0	0.301453	0.012107	0.117433	0.569007	0	0	1	0	0	0.523002	0.476998	0
DDX51_HUMAN_2	8	8.5e-240	0	0	1	0	0	0.070218	0.929782	0	0.24092	0.644068	0.105327	0.009685	0.041162	0.40678	0.411622	0.140436	0.003632	0.302663	0.692494	0.001211	0.313559	0.164649	0.297821	0.223971	0.001211	0	0.998789	0	0.004843	0.065375	0.929782	0
DDX51_HUMAN_3	8	3.4e-206	0.016949	0.096852	0.757869	0.128329	0.042373	0.556901	0.393462	0.007264	0.002421	0.570218	0.107748	0.319613	0	0.774818	0.225182	0	0	0.991525	0.008475	0	0.174334	0	0.156174	0.669492	0	0	1	0	0.013317	0.458838	0.527845	0
DDX55_HUMAN_1	8	1.3e-60	0.527931	0	0.104642	0.367427	0	0	1	0	0.330448	0	0.669552	0	0.811172	0	0.103855	0.084972	0.163651	0	0.836349	0	0.397325	0	0.602675	0	1	0	0	0	0.102282	0	0.897718	0
DDX55_HUMAN_2	8	2.2e-41	0.16973	0	0	0.83027	0.290811	0	0	0.709189	0	0	0	1	0.296216	0.012973	0.192432	0.498378	0.15027	0	0	0.84973	0.008649	0.165405	0	0.825946	0	0	0	1	0	0	0	1
DDX55_HUMAN_3	8	2.6e-37	0	0	0	1	0	0	0	1	0	0	0	1	0.268793	0.145786	0.123007	0.462415	0.592255	0	0	0.407745	1	0	0	0	1	0	0	0	1	0	0	0
DDX59_HUMAN_1	8	1.1e-212	0	0.886203	0.113797	0	0	1	0	0	0.409754	0.014173	0	0.576073	0	0.220925	0.674031	0.105044	0	0.734473	0.215506	0.050021	0.099208	0.699875	0.011672	0.189246	0	0.929971	0	0.070029	0.150063	0.658608	0	0.19133
DDX59_HUMAN_2	8	8.3e-166	0	0.439683	0.560317	0	0	0.855612	0.144388	0	0.290638	0	0	0.709362	0	0	1	0	0	0.353051	0.646949	0	0.388449	0	0.18817	0.423381	0	0	1	0	0.074523	0.397299	0.509082	0.019096
DDX59_HUMAN_3	8	1.2e-90	0	0.659204	0.177861	0.162935	0	1	0	0	0.236733	0.021144	0.064262	0.677861	0	0	0.950249	0.049751	0.264511	0	0.514925	0.220564	0.006633	0.176617	0.809287	0.007463	0.046434	0.708955	0.110697	0.133914	0.14801	0.677861	0	0.174129
DDX6_HUMAN_1	8	4.6e-92	0.392319	0	0.355372	0.252309	0	0	1	0	0	0.452115	0.547885	0	0.569276	0	0	0.430724	0	0	1	0	0	0.175498	0.824502	0	0.630044	0	0.278561	0.091395	0	0	1	0
DDX6_HUMAN_2	8	8.1e-21	0	0.543488	0.28914	0.167372	0	1	0	0	0	1	0	0	0.422191	0	0	0.577809	0	0	1	0	0	0.496474	0.489422	0.014104	0.178655	0.664316	0.113305	0.043724	0.132581	0.61307	0.053597	0.200752
DDX6_HUMAN_3	8	2.5e-12	0.465517	0	0	0.534483	0	0	1	0	0	0	0.581897	0.418103	0	0.501437	0.498563	0	0	0	0	1	0	0	1	0	0	0	0.442529	0.557471	0	0	1	0
DGCR8_HUMAN_1	8	3.1e-118	0.563865	0	0.169345	0.26679	0	0	1	0	0.116811	0.44417	0.439019	0	0.593531	0	0	0.406469	0	0	1	0	0.094355	0.561393	0.344252	0	0.551916	0	0	0.448084	0	0	1	0
DGCR8_HUMAN_2	8	3.1e-61	0	0.918122	0.081878	0	0	1	0	0	0.261572	0	0	0.738428	0	0	1	0	0	0.450437	0.546725	0.002838	0.267249	0.359389	0.161572	0.21179	0	0.749127	0.246288	0.004585	0.209389	0.531004	0	0.259607
DGCR8_HUMAN_3	8	9.9e-45	0	0	1	0	0.595126	0	0.404874	0	0.406635	0	0.593365	0	0	0	1	0	0.670875	0.329125	0	0	0.374339	0	0.430417	0.195244	0	0	1	0	0.439518	0.307986	0.252496	0
DHX30_HUMAN_1	8	6.7e-230	0	0.163707	0.778692	0.057601	0.019056	0.55955	0.421395	0	0.326981	0	0.227371	0.445647	0	0.037679	0.957557	0.004764	0.010394	0.769597	0.220009	0	0.452144	0.000866	0.019922	0.527068	0	0	1	0	0.031182	0.342573	0.624946	0.001299
DHX30_HUMAN_2	8	1.3e-147	0.080214	0.403014	0.516772	0	0.275644	0.102577	0.454545	0.167234	0	0.461351	0.505591	0.033058	0	0.954302	0.045698	0	0	1	0	0	0.253281	0	0.086534	0.660185	0	0	1	0	0	0.319883	0.679631	0.000486
DHX30_HUMAN_3	8	4.2e-83	0.124778	0	0.875222	0	0	0	1	0	0.347132	0.450621	0.202247	0	0.28563	0.108811	0.323477	0.282082	0	0	1	0	0.422235	0.070964	0.241869	0.264932	0	0	1	0	0	0.200473	0.799527	0
DICER1_HUMAN_1	8	1e-162	0	0.295939	0.633861	0.0702	0	0.912595	0.087405	0	0.333104	0	0	0.666896	0	0.169993	0.830007	0	0	0.855471	0.144529	0	0.304886	0	0	0.695114	0	0	1	0	0	0.311769	0.609773	0.078458
DICER1_HUMAN_2	8	1.6e-60	0	0.570766	0.429234	0	0.438515	0.066512	0.212684	0.282289	0.044084	0.235886	0.547564	0.172467	0	0.673627	0.326373	0	0	1	0	0	0.156999	0	0	0.843001	0	0	1	0	0	0.152359	0.840681	0.006961
DICER1_HUMAN_3	8	5.7e-41	0	0.414264	0.585736	0	0.400607	0	0.262519	0.336874	0	0	1	0	0	0	1	0	1	0	0	0	0	0	1	0	0.279211	0	0.720789	0	0.582701	0.259484	0.157815	0
DIS3L2_HUMAN_1	8	3.8e-121	0	0.356155	0.643845	0	0.028008	0.75242	0.219571	0	0.35823	0.006916	0.013485	0.621369	0	0	1	0	0.005878	0.384855	0.609267	0	0.438451	0.025588	0.129668	0.406293	0	0	1	0	0.089903	0.293223	0.607538	0.009336
DIS3L2_HUMAN_2	8	4.6e-83	0	0.667221	0.332779	0	0	1	0	0	0	0.428175	0	0.571825	0	0	0.696617	0.303383	0	0.443705	0.556295	0	0	0.572934	0.427066	0	0	0.801442	0.198558	0	0	1	0	0
DIS3L2_HUMAN_3	8	4.7e-62	0.073622	0.589764	0.326772	0.009843	0	1	0	0	0.307087	0.135827	0	0.557087	0	0.179921	0.545276	0.274803	0	0.689764	0.310236	0	0	1	0	0	0.281102	0	0.02874	0.690157	0	0.20315	0.79685	0
DKC1_HUMAN_1	8	5.4e-57	0	0.568499	0.23797	0.193531	0	1	0	0	0.412832	0	0	0.587168	0	0.123324	0.642913	0.233763	0	0.643439	0.202998	0.153563	0	1	0	0	0.288194	0	0	0.711806	0	0.250592	0.708914	0.040494
DKC1_HUMAN_2	8	3.1e-49	0	0.381336	0.618664	0	0.002014	0.790198	0.207788	0	0.50386	0	0	0.49614	0	0	1	0	0.04431	0.382679	0.573011	0	0.756294	0	0	0.243706	0	0	1	0	0.147701	0.363209	0.477341	0.011749
DKC1_HUMAN_3	8	7.8e-26	0.161812	0	0.523193	0.314995	0	0.329558	0.670442	0	0	0.763215	0.236785	0	0	1	0	0	0	1	0	0	0.479504	0	0.039914	0.480583	0	0	1	0	0	0.311758	0.688242	0
DROSHA_HUMAN_1	8	2.2e-153	0	0	1	0	0	0.535882	0.464118	0	0.604963	0	0.127431	0.267606	0	0	1	0	0	0.618377	0.381623	0	0.610329	0	0	0.389671	0	0	1	0	0	0.429242	0.570758	0
DROSHA_HUMAN_2	8	3.1e-67	0	0.778862	0.221138	0	0	1	0	0	0.326113	0	0.012378	0.661509	0	0	1	0	0	0.532968	0.467032	0	0.208284	0.395144	0.23304	0.163532	0	0.500357	0.366103	0.13354	0.069507	0.702452	0.17591	0.05213
DROSHA_HUMAN_3	8	2.2e-48	0	0	1	0	0.456954	0.192999	0.350047	0	0.503942	0	0.406812	0.089246	0	0	1	0	0.667928	0.220751	0.111321	0	0.397351	0	0.578051	0.024598	0	0	1	0	0.40492	0.320088	0.274992	0
EFTUD2_HUMAN_1	8	5.6e-130	0	0.520934	0.462985	0.01608	0.003186	0.934769	0.062045	0	0.304612	0	0.00713	0.688258	0	0	1	0	0.001365	0.425212	0.573422	0	0.577822	0	0.114836	0.307342	0	0.052033	0.947967	0	0.134405	0.328428	0.445692	0.091475
EFTUD2_HUMAN_2	8	1.4e-67	0	0.544732	0.309476	0.145792	0	1	0	0	0	1	0	0	0.444997	0	0	0.555003	0	0	1	0	0	0.569251	0.430749	0	0	0.850895	0	0.149105	0	0.665341	0	0.334659
EFTUD2_HUMAN_3	8	2.7e-29	0	0	1	0	0	0	1	0	0.454378	0.248712	0.296909	0	0	0.410228	0.589772	0	0.00184	0.628035	0.370125	0	0.369757	0.211185	0	0.419058	0	0	1	0	0	0	1	0
EIF3A_HUMAN_1	8	6.7e-161	0	0.210282	0.7801	0.009619	0.000995	0.634826	0.364179	0	0.312438	0.051078	0.119735	0.51675	0	0.174461	0.825539	0	0	0.782421	0.217579	0	0.34063	0.008292	0	0.651078	0	0	1	0	0	0.310116	0.689884	0
EIF3A_HUMAN_2	8	6.2e-105	0	1	0	0	0	1	0	0	0.289319	0.049201	0.200168	0.461312	0	0.478133	0.372582	0.149285	0	0.808663	0	0.191337	0	0.452481	0.089151	0.458368	0	0.69386	0.087048	0.219092	0	1	0	0
EIF3A_HUMAN_3	8	3.9e-77	0	0.609285	0.390715	0	0.324569	0.108874	0.326212	0.240345	0	0.360723	0.559573	0.079704	0	0.9659	0.0341	0	0	1	0	0	0.290058	0.004108	0.081758	0.624076	0	0	1	0	0	0.294577	0.705423	0
EIF3B_HUMAN_1	8	1.1e-127	0	0.451273	0.548727	0	0	1	0	0	0.234416	0	0.085162	0.680421	0	0	1	0	0	0.496927	0.503073	0	0.273486	0	0.40079	0.325724	0	0	1	0	0	0.604917	0.395083	0
EIF3B_HUMAN_2	8	1.6e-107	0	1	0	0	0	1	0	0	0.298851	0	0.167916	0.533233	0	0.354823	0.586707	0.058471	0	0.735632	0.161919	0.102449	0.011494	0.556722	0	0.431784	0	1	0	0	0	0.74013	0	0.25987
EIF3B_HUMAN_3	8	1.2e-43	0.513072	0.065359	0.196078	0.22549	0	0	1	0	0.080882	0.183824	0.735294	0	0.556373	0.069444	0.013072	0.361111	0	0	1	0	0	0.038399	0.961601	0	0.854575	0	0.145425	0	0	0	1	0
EIF3D_HUMAN_1	8	4.4e-174	0	0.346881	0.653119	0	0	0.797732	0.202268	0	0.30742	0	0	0.69258	0	0	1	0	0.037098	0.361059	0.601843	0	0.497401	0	0.143904	0.358696	0	0	1	0	0.082231	0.403355	0.495274	0.01914
EIF3D_HUMAN_2	8	4.5e-134	0	0.638803	0.361197	0	0	1	0	0	0.318554	0.009319	0.160971	0.511155	0	0	1	0	0	0.493363	0.506637	0	0	0.534877	0.280429	0.184694	0	1	0	0	0.137532	0.661113	0	0.201356
EIF3D_HUMAN_3	8	7.9e-47	0	0.533547	0.293005	0.173448	0	1	0	0	0.013919	0.645253	0	0.340828	0.006067	0	0.073876	0.920057	0	0.970735	0.029265	0	0.120628	0.641685	0	0.237687	0	0.325125	0.160243	0.514632	0	0.844754	0.155246	0
EIF3G_HUMAN_1	8	9.9e-131	0	0.392615	0.607385	0	0	0.798564	0.201436	0	0.426256	0	0	0.573744	0	0	1	0	0.033231	0.409846	0.556923	0	0.585026	0	0.10359	0.311385	0	0	1	0	0.081641	0.406154	0.512205	0
EIF3G_HUMAN_2	8	1.8e-63	0	0.678175	0.321825	0	0.347817	0.393452	0.026389	0.232341	0.090278	0.157341	0.403373	0.349008	0	0.808135	0.191865	0	0	1	0	0	0.16746	0	0.089286	0.743254	0	0	1	0	0.009921	0.261706	0.728373	0
EIF3G_HUMAN_3	8	7.8e-42	0	1	0	0	0	1	0	0	0.261886	0.360193	0.074134	0.303787	0.253022	0	0.461322	0.285657	0	0.584206	0.415794	0	0	0.69863	0.30137	0	0	1	0	0	0	1	0	0
EIF3H_HUMAN_1	8	1.8e-79	0.354399	0	0.336362	0.309239	0	0	1	0	0.159025	0.446097	0.394878	0	0.671623	0	0	0.328377	0	0	1	0	0	0.717059	0.282941	0	0.414016	0	0	0.585984	0	0	1	0
EIF3H_HUMAN_2	8	1.1e-41	0	0.475539	0.420284	0.104177	0.269738	0.30334	0.178327	0.248596	0.061076	0.316515	0.206618	0.41579	0	0.991114	0.008886	0	0	1	0	0	0.285875	0	0	0.714125	0	0	1	0	0.193034	0.191298	0.615667	0
EIF3H_HUMAN_3	8	1e-18	0	1	0	0	1	0	0	0	0	0.381546	0.272652	0.345802	0	1	0	0	0.421446	0.220283	0	0.358271	0	0.585204	0	0.414796	0	1	0	0	1	0	0	0
EIF4A3_HUMAN_1	8	3.1e-78	0.620957	0	0	0.379043	0	0	1	0	0.275119	0.271669	0.453213	0	0.679603	0	0	0.320397	0	0	1	0	0.206123	0.489004	0.304873	0	0.616645	0	0	0.383355	0	0	1	0
EIF4A3_HUMAN_2	8	5.8e-30	0	0.889134	0.110866	0	0.734214	0	0	0.265786	0.100587	0	0.64978	0.249633	0	0.743025	0.256975	0	0	1	0	0	0.081498	0	0	0.918502	0	0	1	0	0.103524	0.134361	0.740088	0.022026
EIF4A3_HUMAN_3	8	1e-43	0	1	0	0	0.540894	0	0	0.459106	0	0	0.663577	0.336423	0	1	0	0	0	0.473828	0	0.526172	0	0.400763	0	0.599237	0	1	0	0	0.270447	0.326609	0	0.402944
EIF4G2_HUMAN_1	8	5.5e-238	0.077551	0	0.752653	0.169796	0	0.090612	0.909388	0	0.573061	0.000816	0.329796	0.096327	0.018776	0	0.981224	0	0.173061	0.338776	0.488163	0	0.604898	0.000816	0.057959	0.336327	0	0	1	0	0.058776	0.167347	0.773878	0
EIF4G2_HUMAN_2	8	2e-111	0.002765	0.458986	0.538249	0	0.003687	0.996313	0	0	0.230415	0	0.026728	0.742857	0	0.127189	0.872811	0	0.065438	0.624885	0.309677	0	0.281106	0	0.152074	0.56682	0	0	1	0	0.058986	0.335484	0.454378	0.151152
EIF4G2_HUMAN_3	8	4.6e-85	0	0.457735	0.376396	0.165869	0	1	0	0	0	1	0	0	0.443381	0	0	0.556619	0	0.221691	0.778309	0	0	0.666667	0.333333	0	0	1	0	0	0	0.642743	0	0.357257
ELAVL1_HUMAN_1	8	2e-228	0.209095	0	0	0.790905	0.151755	0	0.078596	0.769649	0.015324	0	0	0.984676	0.246663	0.037568	0.143351	0.572417	0.14088	0.002966	0.016312	0.839842	0.052892	0.152249	0.070193	0.724666	0.001483	0.012358	0	0.986159	0.035096	0	0.002966	0.961938
ELAVL1_HUMAN_2	8	6.6e-78	0.615478	0	0	0.384522	0.540524	0	0.255941	0.203534	0.246801	0.334552	0.239488	0.179159	0.516758	0	0	0.483242	0.299817	0	0	0.700183	0	0	0	1	0	0	0	1	0	0	0	1
ELAVL1_HUMAN_3	8	6.9e-54	0	0	0	1	0	0	0	1	0.405286	0	0	0.594714	0.669604	0	0	0.330396	1	0	0	0	1	0	0	0	1	0	0	0	0.557269	0	0	0.442731
EWSR1_HUMAN_1	8	8.3e-15	0.153019	0	0	0.846981	0	0	0	1	0	0.109982	0	0.890018	0.231321	0.187687	0.017334	0.563658	0.190078	0.150628	0.075912	0.583383	0	0.011357	0	0.988643	0	0.333533	0	0.666467	0.01315	0	0	0.98685
EWSR1_HUMAN_2	8	3.2e-09	0	1	0	0	1	0	0	0	0	0	1	0	0	1	0	0	1	0	0	0	0	0	1	0	0	1	0	0	0	0.678295	0	0.321705
EWSR1_HUMAN_3	8	1.6e-24	0	1	0	0	0.190238	0.496871	0	0.312891	0	0	0	1	0	1	0	0	0.175845	0.411765	0	0.41239	0	0.388611	0	0.611389	0	1	0	0	0.654568	0.345432	0	0
FAM120A_HUMAN_1	8	2e-100	0	1	0	0	0	1	0	0	0.296835	0	0	0.703165	0	0.189906	0.755346	0.054748	0	0.67237	0.254063	0.073567	0	0.857998	0	0.142002	0	0.751925	0	0.248075	0	0.703165	0	0.296835
FAM120A_HUMAN_2	8	2.6e-116	0	0	0.896272	0.103728	0	0	1	0	0.175041	0.550243	0.274716	0	0.357374	0	0.207455	0.43517	0	0	1	0	0.290113	0.018639	0.473258	0.21799	0	0	1	0	0	0.106969	0.893031	0
FAM120A_HUMAN_3	8	1.6e-55	0.330664	0	0.545767	0.12357	0	0.168192	0.831808	0	0	0.843249	0.156751	0	0	0.235698	0	0.764302	0	0.645309	0.354691	0	0	1	0	0	0	0	0	1	0	0.24714	0.75286	0
FASTKD2_HUMAN_1	8	6.7e-119	0.506249	0	0.117	0.37675	0	0	1	0	0.180395	0.26743	0.552176	0	0.642524	0	0.093811	0.263665	0	0	1	0	0.187622	0.490137	0.322241	0	0.461527	0	0	0.538473	0	0	1	0
FASTKD2_HUMAN_2	8	1.8e-39	0	0.674994	0.325006	0	0	1	0	0	0.403493	0	0	0.596507	0	0	1	0	0	0.375193	0.624807	0	0.214459	0.422507	0.224187	0.138846	0	1	0	0	0.199867	0.54654	0	0.253593
FASTKD2_HUMAN_3	8	3.2e-31	0.255727	0.234949	0.183271	0.326052	0	1	0	0	0	1	0	0	0.479489	0	0	0.520511	0	0	1	0	0.375067	0	0.624933	0	1	0	0	0	0	0	1	0
FBL_HUMAN_1	8	2.9e-197	0.51775	0	0.099824	0.382425	0	0	1	0	0.363796	0.157469	0.478735	0	0.768366	0	0.083656	0.147979	0	0	1	0	0.395782	0.422847	0.181371	0	0.480492	0	0	0.519508	0	0	1	0
FBL_HUMAN_2	8	1.2e-56	0	0.261658	0.738342	0	0.899611	0	0.100389	0	0.425518	0	0.53044	0.044041	0	0.109456	0.890544	0	1	0	0	0	0.338083	0	0.514896	0.147021	0	0	1	0	0.81671	0.05829	0.125	0
FBL_HUMAN_3	8	9.4e-54	0	0.610999	0.389001	0	0	1	0	0	0.145308	0.102926	0	0.751766	0	0.352674	0.647326	0	0	0.904137	0.095863	0	0.33552	0	0	0.66448	0	0	1	0	0.09334	0.400605	0.447023	0.059031
FIP1L1_HUMAN_1	8	5.8e-45	0.414959	0	0.173753	0.411288	0	0	1	0	0.358978	0.281585	0.359437	0	0.756806	0	0	0.243194	0	0	1	0	0.402264	0.373356	0.224381	0	0.567146	0	0	0.432854	0	0	1	0
FIP1L1_HUMAN_2	8	1.1e-26	0	1	0	0	0.443884	0	0	0.556116	0.003783	0.297604	0.413871	0.284741	0	1	0	0	0	1	0	0	0.382346	0	0	0.617654	0	0	1	0	0.275158	0.174527	0.379823	0.170492
FIP1L1_HUMAN_3	8	3e-06	1	0	0	0	1	0	0	0	0.108108	0	0.625225	0.266667	0.80991	0	0.19009	0	1	0	0	0	1	0	0	0	0.645045	0.179279	0.175676	0	1	0	0	0
FMR1_HUMAN_1	8	9.7e-61	0.435957	0	0.564043	0	1	0	0	0	0.558117	0	0.270003	0.17188	0.289101	0	0.710899	0	1	0	0	0	0.550543	0	0.209417	0.24004	0.333553	0	0.666447	0	1	0	0	0
FMR1_HUMAN_2	8	8.9e-15	0	1	0	0	0.845378	0	0	0.154622	0	0	1	0	0.196639	0.655462	0.147899	0	1	0	0	0	0	0	1	0	0.668908	0.331092	0	0	1	0	0	0
FMR1_HUMAN_3	8	4.7e-10	0.369412	0	0	0.630588	0	0	0	1	0	0	0	1	0.607059	0	0	0.392941	0	0	0	1	0	0	0	1	0	0	0	1	0	0	0	1
FTO_HUMAN_1	8	1.2e-225	0.563914	0	0.165148	0.270937	0	0	1	0	0.176609	0.272994	0.550397	0	0.718778	0	0.118131	0.163091	0	0	1	0	0.183955	0.477226	0.338819	0	0.671466	0	0	0.328534	0	0	1	0
FTO_HUMAN_2	8	1.1e-80	0.001259	0	0.998741	0	0.122481	0.348866	0.528652	0	0.197103	0.320214	0.326196	0.156486	0	0.661839	0.338161	0	0.05762	0.94238	0	0	0.48961	0	0.059824	0.450567	0	0	1	0	0.057305	0.291247	0.651448	0
FTO_HUMAN_3	8	5.7e-46	0.08739	0.124927	0.787683	0	0.792375	0	0.207625	0	0.594721	0	0.405279	0	0	0	1	0	1	0	0	0	0.601173	0	0.252786	0.146041	0.12434	0	0.87566	0	0.844575	0.036364	0.119062	0
FUBP3_HUMAN_1	8	2.5e-124	0.182819	0	0	0.817181	0	0	0	1	0.229809	0.168135	0.056535	0.545521	0.008076	0	0	0.991924	0.165932	0.072687	0.290749	0.470631	0	0	0	1	0.028634	0	0.225404	0.745962	0	0	0	1
FUBP3_HUMAN_2	8	2.7e-49	0	0	0	1	0.144505	0	0.196065	0.65943	0.007463	0	0	0.992537	0.161465	0	0.140434	0.6981	0.632293	0	0.097693	0.270014	0.955902	0	0	0.044098	0.77137	0	0	0.22863	0.592266	0	0.065807	0.341927
FUBP3_HUMAN_3	8	5.5e-15	0.708178	0	0	0.291822	0	0	1	0	0.381041	0.587361	0	0.031599	0.122677	0	0	0.877323	0	0	0.94052	0.05948	0	0.522305	0.273234	0.204461	0	0	0	1	0	0	1	0
FUS_HUMAN_1	8	3.4e-58	0.422316	0	0	0.577684	0.437853	0	0	0.562147	0.451977	0	0	0.548023	0.218927	0	0	0.781073	0.532486	0	0	0.467514	0	0	0	1	0	0	0	1	0	0	0	1
FUS_HUMAN_2	8	6.9e-36	0.203742	0	0	0.796258	0	0	0	1	0.022869	0	0	0.977131	0.266112	0	0.218295	0.515593	0.706861	0	0	0.293139	1	0	0	0	1	0	0	0	0.808732	0	0	0.191268
FUS_HUMAN_3	8	3e-16	1	0	0	0	1	0	0	0	0.258656	0.307536	0.162933	0.270876	1	0	0	0	0.737271	0	0	0.262729	1	0	0	0	0.578411	0	0	0.421589	0.751527	0	0	0.248473
FXR1_HUMAN_1	8	4.8e-30	0.653543	0	0	0.346457	0.13189	0	0.86811	0	0.355315	0.13878	0.505906	0	1	0	0	0	0.314961	0	0.685039	0	0.626969	0	0.373031	0	1	0	0	0	0.469488	0	0.530512	0
FXR1_HUMAN_2	8	3.4e-22	0	1	0	0	0.449944	0	0	0.550056	0.001125	0.08324	0.300337	0.615298	0	1	0	0	0.839145	0	0	0.160855	0	0.195726	0.352081	0.452193	0	1	0	0	0.652418	0	0	0.347582
FXR1_HUMAN_3	8	7.5e-22	0.534916	0	0.300279	0.164804	0	0	1	0	0.460894	0.539106	0	0	0.462291	0	0	0.537709	0	0	1	0	0.212291	0.787709	0	0	0.26676	0	0	0.73324	0	0	1	0
FXR2_HUMAN_1	8	2.2e-144	0.569355	0	0.13871	0.291935	0	0	1	0	0.11996	0.411895	0.468145	0	0.609677	0	0.002419	0.387903	0	0	1	0	0.177621	0.473387	0.348992	0	0.55746	0	0	0.44254	0	0	1	0
FXR2_HUMAN_2	8	5.6e-64	0	0.684145	0.315855	0	0.396684	0.43399	0	0.169326	0.141762	0.087461	0.312953	0.457824	0	0.596684	0.403316	0	0	1	0	0	0.294093	0	0	0.705907	0	0	1	0	0	0.275233	0.724767	0
FXR2_HUMAN_3	8	1.3e-40	0.168121	0	0.557752	0.274127	0	0	1	0	0.280031	0.428131	0.291838	0	0	0.819045	0.180955	0	0.25308	0.74692	0	0	0.410934	0.075205	0	0.51386	0	0	1	0	0	0.228183	0.771817	0
G3BP1_HUMAN_1	8	3.8e-237	0.649398	0	0	0.350602	0	0	1	0	0.129775	0.162219	0.708006	0	0.69911	0	0	0.30089	0	0	1	0	0.286238	0.339089	0.374673	0	0.572475	0	0	0.427525	0	0	1	0
G3BP1_HUMAN_2	8	3e-117	0.428642	0.091497	0.26902	0.21084	0	0.578817	0.421183	0	0.167081	0.829935	0.002984	0	0.391845	0	0	0.608155	0	0	1	0	0.249627	0.319244	0.431129	0	0.696668	0	0	0.303332	0	0	1	0
G3BP1_HUMAN_3	8	3.8e-50	0	0	1	0	0.654709	0	0.345291	0	0.469731	0	0.530269	0	0	0	1	0	1	0	0	0	0.420404	0	0.432735	0.146861	0	0	1	0	0.586323	0.30157	0.112108	0
GEMIN5_HUMAN_1	8	1.8e-193	0	0.210027	0.789973	0	0.045619	0.780939	0.173442	0	0.20009	0.018067	0.105691	0.676152	0	0.019874	0.980126	0	0.055556	0.627371	0.316621	0.000452	0.341463	0	0.13234	0.526197	0	0.000452	0.999548	0	0.025294	0.468383	0.503613	0.00271
GEMIN5_HUMAN_2	8	1.8e-102	0	0.719457	0.280543	0	0.014932	0.979186	0.005882	0	0.138462	0.006335	0.252036	0.603167	0	0.057014	0.942081	0.000905	0.122172	0.420814	0.41629	0.040724	0.067873	0.323529	0.449321	0.159276	0	0.89457	0.10543	0	0.150226	0.740271	0.000452	0.10905
GEMIN5_HUMAN_3	8	5.6e-57	0	0	1	0	0.02584	0	0.97416	0	0.48062	0.24031	0.175711	0.103359	0	0	1	0	0	0.277347	0.722653	0	0.461671	0.515073	0.023256	0	0	0.204134	0.795866	0	0	0.387597	0.612403	0
GPKOW_HUMAN_1	8	1.2e-188	0.591878	0	0.107508	0.300613	0	0	1	0	0.155419	0.253871	0.59071	0	0.716039	0	0	0.283961	0	0	1	0	0.205375	0.430909	0.363716	0	0.611744	0	0	0.388256	0	0	1	0
GPKOW_HUMAN_2	8	6.8e-64	0.256596	0.136575	0.606829	0	0.745991	0	0.254009	0	0.699948	0	0.300052	0	0.053802	0	0.946198	0	1	0	0	0	0.629591	0	0.370409	0	0.395241	0	0.604759	0	1	0	0	0
GPKOW_HUMAN_3	8	2.4e-27	0.036421	0.603031	0.237595	0.122953	0.095087	0.85627	0.048643	0	0.314349	0	0	0.685651	0	0	1	0	0.253239	0.262039	0.484723	0	0.551699	0	0.179663	0.268638	0.022	0	0.972134	0.005867	0.275238	0.217795	0.468834	0.038132
GRSF1_HUMAN_1	8	8.2e-137	0.320991	0	0.384548	0.294461	0	0	1	0	0	0.521283	0.478717	0	0.382799	0	0	0.617201	0	0	1	0	0	0.210204	0.789796	0	0.519242	0	0.242274	0.238484	0	0	1	0
GRSF1_HUMAN_2	8	3.8e-58	0	0.43668	0.56332	0	0.413514	0.004247	0.289575	0.292664	0	0.002703	0.997297	0	0	0.623938	0.376062	0	0	1	0	0	0.389961	0	0	0.610039	0	0	1	0	0	0.31583	0.68417	0
GRSF1_HUMAN_3	8	4.9e-32	0.156872	0	0.735794	0.107334	0	0.150559	0.822244	0.027198	0.113162	0.8305	0	0.056338	0	0.954832	0	0.045168	0.057795	0.942205	0	0	0.443905	0	0.034483	0.521612	0	0	1	0	0.033026	0.311802	0.655172	0
GRWD1_HUMAN_1	8	1e-160	0.608295	0	0	0.391705	0	0	1	0	0.317204	0.136713	0.546083	0	0.986943	0	0	0.013057	0.260753	0	0.739247	0	0.403226	0.278802	0.317972	0	0.765745	0	0	0.234255	0.073733	0	0.926267	0
GRWD1_HUMAN_2	8	9.9e-50	0	0	1	0	1	0	0	0	0.513825	0	0.322581	0.163594	0.226959	0	0.773041	0	1	0	0	0	0.445853	0	0.213134	0.341014	0	0	1	0	1	0	0	0
GRWD1_HUMAN_3	8	9e-37	0.491639	0	0.200669	0.307692	0	0	1	0	0.392419	0.607581	0	0	0.306577	0	0.060758	0.632664	0	0	1	0	0.181717	0.563545	0.254738	0	0.335006	0	0	0.664994	0	0	1	0
GTF2F1_HUMAN_1	8	3.1e-159	0	0	0.932939	0.067061	0.083655	0.241873	0.674471	0	0.514662	0.015458	0.33053	0.13935	0	0.090248	0.909752	0	0	0.703569	0.296431	0	0.399182	0.05774	0.019095	0.523983	0	0	1	0	0	0.372812	0.627188	0
GTF2F1_HUMAN_2	8	3.3e-81	0	0.752839	0.247161	0	0	1	0	0	0.28583	0.001352	0.008112	0.704705	0	0.15603	0.84397	0	0	0.744727	0.255273	0	0.36344	0.069767	0.154678	0.412115	0	0.236614	0.763386	0	0.008924	0.598432	0.373175	0.01947
GTF2F1_HUMAN_3	8	3.1e-57	0	0.680057	0.319943	0	0	1	0	0	0	1	0	0	0.287422	0	0.25825	0.454328	0	0.353898	0.646102	0	0	0.574845	0.425155	0	0	0.680057	0.319943	0	0	1	0	0
HLTF_HUMAN_1	8	8e-100	0.151044	0.560051	0.252838	0.036067	0.178689	0.821311	0	0	0.415599	0	0	0.584401	0	0	1	0	0.212743	0.344013	0.443244	0	0.707799	0	0	0.292201	0	0	1	0	0.428598	0.208898	0.320945	0.04156
HLTF_HUMAN_2	8	1.4e-34	0.171545	0	0.49065	0.337805	0.103659	0.204065	0.692276	0	1	0	0	0	0.569106	0	0.430894	0	0	0	1	0	1	0	0	0	0.498374	0	0.327642	0.173984	0.091057	0	0.908943	0
HLTF_HUMAN_3	8	1.1e-19	0	0	0.594649	0.405351	0	0.279599	0.720401	0	0.536455	0	0.237458	0.226087	0	0	1	0	0	0.754515	0.245485	0	0	0	0	1	0	0	1	0	0	0.137124	0.862876	0
HNRNPA1_HUMAN_1	8	1.2e-45	1	0	0	0	1	0	0	0	0.555677	0	0.281659	0.162664	0.439956	0	0.244541	0.315502	0.990175	0	0	0.009825	1	0	0	0	1	0	0	0	0.638646	0	0	0.361354
HNRNPA1_HUMAN_2	8	1.6e-30	0.354949	0	0	0.645051	0.246871	0	0.006826	0.746303	0	0	0	1	0.366325	0.080774	0	0.552901	0.028441	0	0	0.971559	0	0	0.137656	0.862344	0	0	0	1	0.091013	0	0	0.908987
HNRNPA1_HUMAN_3	8	1e-13	0	0	0	1	0.134667	0	0	0.865333	0	0	0	1	0.117333	0.081333	0.076	0.725333	0.556	0	0	0.444	0.892	0	0.108	0	1	0	0	0	0.809333	0	0.096	0.094667
HNRNPC_HUMAN_1	8	1.6e-10	0.387371	0	0.612629	0	1	0	0	0	1	0	0	0	0.15288	0	0.84712	0	1	0	0	0	0.570532	0	0.235968	0.193501	0.493722	0	0.506278	0	1	0	0	0
HNRNPC_HUMAN_2	8	0.0016	0.308504	0	0	0.691496	0.239288	0	0	0.760712	0	0	0	1	0.397495	0.158207	0.176664	0.267633	0	0	0	1	0	0	0	1	0	0	0	1	0	0	0	1
HNRNPC_HUMAN_3	8	0.0023	0	1	0	0	0.519444	0	0	0.480556	0	0	1	0	0	1	0	0	0	0.488889	0	0.511111	0	1	0	0	0	0	0	1	0	0	1	0
HNRNPD_HUMAN_1	8	1.2e-33	0	0	1	0	0	0.855072	0	0.144928	0.821256	0	0.135266	0.043478	0	0	1	0	0	1	0	0	0.797101	0	0.028986	0.173913	0	0	1	0	0	1	0	0
HNRNPD_HUMAN_2	8	4.7e-19	0	0	0	1	0	0	0	1	0	0	0	1	0	0	0	1	0.654155	0.214477	0	0.131367	0.509383	0.048257	0	0.442359	0.541555	0	0	0.458445	0.608579	0	0	0.391421
HNRNPD_HUMAN_3	8	1.6e-11	0	0	1	0	0.394309	0	0.605691	0	1	0	0	0	0	0	1	0	0	0.658537	0.341463	0	0.386179	0	0	0.613821	0	0	1	0	0	0.373984	0.626016	0
HNRNPF_HUMAN_1	8	3e-30	0	0.115385	0.884615	0	0.923077	0	0.076923	0	0	0	1	0	0.115385	0	0.884615	0	1	0	0	0	1	0	0	0	0	0	1	0	0.923077	0	0.076923	0
HNRNPF_HUMAN_2	8	4.8e-24	0	0	1	0	1	0	0	0	0	0	1	0	0.217391	0	0.782609	0	0.913043	0.086957	0	0	0.086957	0	0.913043	0	0	0	1	0	1	0	0	0
HNRNPF_HUMAN_3	8	4.4e-22	0	0	1	0	1	0	0	0	0.904762	0	0	0.095238	0	0	1	0	1	0	0	0	0.809524	0	0	0.190476	0	0	1	0	1	0	0	0
HNRNPH_HUMAN_1	8	3.3e-174	0.24498	0	0.735513	0.019507	0.077453	0	0.922547	0	0.547332	0	0.253012	0.199656	0	0	1	0	0.193919	0	0.806081	0	0.733792	0	0.095238	0.17097	0.034997	0	0.965003	0	0	0.125645	0.874355	0
HNRNPH_HUMAN_2	8	1.5e-46	0.375244	0	0.20456	0.420195	0	0	1	0	0.224104	0.378502	0.397394	0	0.512704	0	0.243648	0.243648	0	0	1	0	0.011726	0.88013	0.108143	0	0.284691	0	0	0.715309	0	0	1	0
HNRNPH_HUMAN_3	8	8.3e-24	1	0	0	0	0.811159	0	0.188841	0	0.293276	0	0.706724	0	1	0	0	0	0.593705	0	0.406295	0	0.334764	0	0.665236	0	1	0	0	0	0.69814	0	0.30186	0
HNRNPK_HUMAN_1	8	2.8e-305	0.00272	0.75612	0.087489	0.153672	0	0.946056	0	0.053944	0	1	0	0	0.388033	0	0	0.611967	0.00136	0.292384	0.538531	0.167724	0.005893	0.880326	0.029012	0.084769	0	0.8835	0	0.1165	0.099275	0.652765	0	0.24796
HNRNPK_HUMAN_2	8	3.7e-143	0	0.950612	0	0.049388	0	1	0	0	0.255097	0.057997	0	0.686905	0	0.266425	0.692796	0.040779	0.215677	0.173992	0.270503	0.339828	0.034436	0.488899	0.361124	0.115541	0	0.975986	0	0.024014	0.062075	0.631174	0	0.306751
HNRNPK_HUMAN_3	8	2.2e-67	0	1	0	0	0	0.704249	0	0.295751	0.265722	0.295751	0	0.438527	0	0.62153	0.125779	0.252691	0	1	0	0	0.401133	0	0	0.598867	0	0.526912	0.366572	0.106516	0.177337	0.822663	0	0
HNRNPL_HUMAN_1	8	1.4e-36	0.183944	0.362653	0.000698	0.452705	0.128098	0.493892	0.044328	0.333682	0.026178	0.824433	0	0.149389	0.150785	0	0	0.849215	0.001047	0.367888	0.445724	0.18534	0.003839	0.996161	0	0	0.488307	0	0	0.511693	0	0.05445	0.689354	0.256195
HNRNPL_HUMAN_2	8	2.4e-12	0	1	0	0	0	0.590604	0	0.409396	0.409396	0	0	0.590604	0	1	0	0	0.354027	0.498322	0	0.147651	0	0	0	1	0	1	0	0	0.45302	0	0	0.54698
HNRNPL_HUMAN_3	8	1.7e-14	0	0.628947	0.371053	0	0	1	0	0	0.515789	0	0	0.484211	0	0	1	0	0	0.6	0.4	0	0	1	0	0	0	0	0	1	0	0	1	0
HNRNPM_HUMAN_1	8	1.8e-130	0	0	0.790476	0.209524	0	0.247619	0.752381	0	0.470996	0	0.262338	0.266667	0	0	1	0	0	0.445022	0.554978	0	0.58355	0.046753	0	0.369697	0	0	1	0	0.002597	0.241558	0.755844	0
HNRNPM_HUMAN_2	8	6.8e-78	0.167818	0	0.450276	0.381906	0	0.042818	0.673343	0.28384	0.01105	0.778315	0.207182	0.003453	0.111188	0	0	0.888812	0	0.015884	0.834254	0.149862	0.002762	0.049033	0.302486	0.645718	0	0	0.770028	0.229972	0	0.06837	0.700967	0.230663
HNRNPM_HUMAN_3	8	1e-28	0	1	0	0	0.657895	0	0	0.342105	0	0	1	0	0	0.696172	0.303828	0	0.368421	0.440191	0	0.191388	0	1	0	0	0.430622	0	0	0.569378	0	0	1	0
HNRNPU_HUMAN_1	8	6.2e-58	0.599756	0	0.106867	0.293377	0	0	1	0	0.255993	0.337668	0.332792	0.073547	0.399025	0	0.145063	0.455912	0.020317	0	0.979683	0	0.125152	0.660707	0.214141	0	0.444941	0	0	0.555059	0	0	1	0
HNRNPU_HUMAN_2	8	5.9e-16	0	0	1	0	0.661376	0	0.171958	0.166667	0	0	1	0	0	0	1	0	1	0	0	0	0.187831	0	0.812169	0	0	0	1	0	0.555556	0.444444	0	0
HNRNPU_HUMAN_3	8	1.6e-12	0	1	0	0	0.604015	0	0	0.395985	0	0	1	0	0	1	0	0	0.178832	0.437956	0	0.383212	0	1	0	0	0.458029	0	0	0.541971	0	0	1	0
IGF2BP1_HUMAN_1	8	9.5e-09	0	1	0	0	0.24583	0.159789	0	0.594381	0	0	0	1	0	1	0	0	0.592625	0	0	0.407375	0	0.209833	0	0.790167	0	1	0	0	0.893766	0	0	0.106234
IGF2BP1_HUMAN_2	8	6.7e-21	0.678624	0	0.321376	0	0.702293	0	0	0.297707	0.257766	0.117234	0.532914	0.092086	0.632027	0	0.367973	0	1	0	0	0	0.538462	0	0.461538	0	1	0	0	0	1	0	0	0
IGF2BP1_HUMAN_3	8	6.2e-16	0	0	0	1	0	0	0	1	0	0	0	1	0	0	0	1	0.245928	0.278502	0.134365	0.341205	0.224756	0.223127	0.059446	0.492671	0	0	0	1	0	0	0	1
IGF2BP2_HUMAN_1	8	1.4e-75	0.23947	0	0	0.76053	0.100624	0	0.01248	0.886895	0.00858	0	0	0.99142	0.287832	0.24181	0.083463	0.386895	0.24727	0	0	0.75273	0	0	0	1	0	0	0	1	0.200468	0	0	0.799532
IGF2BP2_HUMAN_2	8	8.2e-55	0.924457	0	0	0.075543	0.963173	0	0.036827	0	0.786591	0	0	0.213409	0.948064	0	0.051936	0	0.2644	0.15203	0	0.583569	0.922568	0	0	0.077432	0.849858	0	0	0.150142	0.720491	0	0	0.279509
IGF2BP2_HUMAN_3	8	5e-28	0.353701	0	0	0.646299	0.202238	0	0.341652	0.45611	0	0	0	1	0.36833	0	0	0.63167	0	0	0	1	0.571429	0	0	0.428571	0.611876	0	0	0.388124	0.999139	0	0	0.000861
IGF2BP3_HUMAN_1	8	1.1e-180	0.01875	0.635938	0	0.345313	0.760938	0	0	0.239063	0	0	0	1	0	0	0	1	0	0	0	1	0.120313	0.346875	0	0.532813	0.160938	0.4625	0	0.376563	0.360938	0	0	0.639062
IGF2BP3_HUMAN_2	8	3.2e-85	0	0	0	1	0.158065	0	0.358065	0.483871	0.201613	0	0	0.798387	0.804839	0	0	0.195161	0.364516	0	0	0.635484	0.885484	0	0	0.114516	0.379032	0.075806	0	0.545161	0.803226	0	0	0.196774
IGF2BP3_HUMAN_3	8	1.6e-83	0	0.545608	0	0.454392	0.488176	0	0	0.511824	0	0.326014	0	0.673986	0	0	0	1	0	0	0	1	0.003378	0.900338	0	0.096284	0.611486	0	0	0.388514	0.173986	0.103041	0.459459	0.263514
ILF3_HUMAN_1	8	9.8e-51	0.184937	0	0.609205	0.205858	0	0	1	0	0.724686	0	0.167364	0.10795	0.107113	0	0.892887	0	0.148954	0	0.851046	0	0.848536	0	0.087866	0.063598	0	0	1	0	0	0.041004	0.958996	0
ILF3_HUMAN_2	8	5.5e-75	0	0.751178	0.248822	0	0	1	0	0	0.51885	0	0	0.48115	0	0	1	0	0	0.643261	0.356739	0	0	1	0	0	0.178605	0.164467	0	0.656927	0	0.427898	0.53016	0.041942
ILF3_HUMAN_3	8	5.6e-46	0	0.844289	0.155711	0	0	1	0	0	0.202586	0	0	0.797414	0	0.244073	0.755927	0	0.29472	0	0.387392	0.317888	0	0.314655	0.685345	0	0	0.990841	0.009159	0	0	0.601832	0	0.398168
KHSRP_HUMAN_1	8	5e-138	0.00448	0	0	0.99552	0.15681	0	0.151434	0.691756	0	0	0	1	0.048387	0	0.184588	0.767025	0.09767	0	0	0.90233	0.586022	0.068996	0.253584	0.091398	0.524194	0	0	0.475806	0.387097	0	0.019713	0.59319
KHSRP_HUMAN_2	8	1.1e-78	0.369509	0	0	0.630491	0.503876	0	0.290698	0.205426	0.439276	0	0	0.560724	0.997416	0	0.002584	0	0.293282	0	0	0.706718	0.209302	0	0	0.790698	0	0	0.170543	0.829457	0	0	0	1
KHSRP_HUMAN_3	8	1.1e-47	0	0.399023	0	0.600977	0	0	0	1	0	0	0.630293	0.369707	0.149837	0.482085	0	0.368078	0	0	0	1	0	0	0.571661	0.428339	0	0	0	1	0	0	0.415309	0.584691
LARP4_HUMAN_1	8	1.9e-52	0	0.684466	0.315534	0	0	0.775952	0	0.224048	0	1	0	0	0.499253	0	0	0.500747	0	0	1	0	0	0.549664	0.450336	0	0	1	0	0	0	0.6236	0	0.3764
LARP4_HUMAN_2	8	3.4e-49	0.5	0	0.200662	0.299338	0	0.213524	0.786476	0	0.078464	0.674752	0.246784	0	0.307791	0	0	0.692209	0	0	1	0	0.070195	0.460309	0.469497	0	0.562661	0	0	0.437339	0	0	1	0
LARP4_HUMAN_3	8	1.4e-17	0	1	0	0	0	0	0	1	0	0	1	0	0	0	0.634428	0.365572	0	0.337178	0.662822	0	0	1	0	0	0	1	0	0	0.233363	0.391304	0	0.375333
LARP7_HUMAN_1	8	1.3e-150	0.618202	0	0.132075	0.249723	0	0	1	0	0	0.326304	0.673696	0	0.601554	0	0	0.398446	0	0	1	0	0	0.377358	0.622642	0	0.601554	0	0	0.398446	0	0	1	0
LARP7_HUMAN_2	8	2.6e-88	0.094156	0	0.737013	0.168831	0	0.086039	0.913961	0	0.224026	0.775974	0	0	0.275974	0.00974	0.163149	0.551136	0	0.031656	0.968344	0	0.37013	0.090909	0.163961	0.375	0.000812	0	0.998377	0.000812	0.035714	0.174513	0.706169	0.083604
LARP7_HUMAN_3	8	8e-61	0	0.142857	0.857143	0	0.72134	0	0.27866	0	0.546737	0	0.453263	0	0	0	1	0	1	0	0	0	0.269841	0	0.582011	0.148148	0	0	1	0	0.784832	0.215168	0	0
LIN28A_HUMAN_1	8	4.9e-187	0	0.419081	0.580919	0	0.056537	0.738869	0.204594	0	0.325795	0	0	0.674205	0	0	1	0	0	0.379859	0.620141	0	0.554417	0	0.075618	0.369965	0	0	1	0	0.00106	0.412014	0.586926	0
LIN28A_HUMAN_2	8	2.2e-151	0	0.804154	0.186284	0.009561	0	1	0	0	0.341246	0	0	0.658754	0	0.102868	0.897132	0	0.0788	0.454006	0.390373	0.076822	0.064952	0.565117	0.173426	0.196505	0.000989	0.996044	0	0.002967	0.206067	0.568744	0	0.22519
LIN28A_HUMAN_3	8	1.5e-58	0.574872	0	0.254931	0.170197	0	0	1	0	0.013879	0.108839	0.877283	0	0.804237	0	0	0.195763	0	0	1	0	0.241782	0.417093	0.341125	0	0.669832	0	0	0.330168	0	0	1	0
LIN28B_HUMAN_1	8	5.8e-38	0.568182	0	0.431818	0	1	0	0	0	0.532977	0	0.273173	0.19385	0.309269	0	0.690731	0	1	0	0	0	0.75713	0	0	0.24287	0.474599	0	0.525401	0	1	0	0	0
LIN28B_HUMAN_2	8	3.2e-21	0.228521	0	0	0.771479	0	0	0	1	0.192205	0	0	0.807795	0	0.162976	0	0.837024	0.265722	0.040744	0.16209	0.531444	0	0	0	1	0.050487	0	0	0.949513	0	0	0	1
LIN28B_HUMAN_3	8	2.2e-21	0	0	0	1	0	0	0	1	0	0	0	1	0.307937	0	0	0.692063	0.234921	0	0	0.765079	0.826984	0	0	0.173016	0.938095	0	0	0.061905	1	0	0	0
LSM11_HUMAN_1	8	2.1e-65	0	0.538318	0.324777	0.136905	0	1	0	0	0	1	0	0	0.470238	0	0	0.529762	0	0	1	0	0	0.434152	0.430804	0.135045	0	1	0	0	0	0.59189	0	0.40811
LSM11_HUMAN_2	8	5.9e-62	0	0.504207	0.495793	0	1	0	0	0	0	0	1	0	0	0.466346	0.533654	0	0.678185	0	0	0.321815	0	0	1	0	0	0.591647	0.408353	0	0.361779	0.238882	0	0.399339
LSM11_HUMAN_3	8	5e-28	0	0	1	0	0.643235	0	0.356765	0	0.598445	0	0.401555	0	0	0	1	0	0.449767	0.550233	0	0	0.455054	0	0	0.544946	0	0	1	0	0.350544	0.286781	0.303577	0.059098
MATR3_HUMAN_1	8	2.6e-77	0	0.159292	0.477876	0.362832	0	0.973451	0	0.026549	0	0	0	1	0	0.070796	0.451327	0.477876	0	1	0	0	0.088496	0	0	0.911504	0	0.159292	0.707965	0.132743	0	0.070796	0.115044	0.814159
MATR3_HUMAN_2	8	4.8e-54	0	0.894737	0	0.105263	0	0.061404	0	0.938596	0	0.175439	0.368421	0.45614	0	0.157895	0.017544	0.824561	0	0.333333	0.263158	0.403509	0	0.938596	0.017544	0.04386	0.008772	0.921053	0	0.070175	0	0.210526	0	0.789474
MATR3_HUMAN_3	8	1.8e-35	0.043011	0.688172	0.247312	0.021505	0	0	0	1	0.129032	0	0.870968	0	0	0.075269	0.741935	0.182796	0	0.526882	0.397849	0.075269	0.010753	0.290323	0	0.698925	0	0.88172	0	0.11828	0	1	0	0
MBNL2_HUMAN_1	8	2.7e-96	0	0.907143	0.092857	0	0	1	0	0	0.164286	0	0	0.835714	0	0.45	0.55	0	0	1	0	0	0	0	0	1	0	0.485714	0.192857	0.321429	0	1	0	0
MBNL2_HUMAN_2	8	1.7e-62	0.057471	0	0	0.942529	0	0.019157	0.846743	0.1341	0	0.206897	0.172414	0.62069	0	0	0.314176	0.685824	0	0.065134	0.59387	0.340996	0	0.754789	0.10728	0.137931	0	0	0	1	0	0.084291	0.582375	0.333333
MBNL2_HUMAN_3	8	1.2e-49	0	1	0	0	0	0.402597	0	0.597403	0	0.824675	0.175325	0	0.038961	0.012987	0	0.948052	0	0.181818	0.681818	0.136364	0	0.616883	0	0.383117	0	1	0	0	0	0.727273	0	0.272727
METAP2_HUMAN_1	8	4.3e-197	0.032017	0.441836	0.499822	0.026325	0.068303	0.784418	0.147279	0	0.431163	0.003202	0	0.565635	0	0.094984	0.905016	0	0.045891	0.625756	0.328353	0	0.393454	0	0	0.606546	0	0.003202	0.996798	0	0.043757	0.309498	0.640342	0.006403
METAP2_HUMAN_2	8	1.9e-99	0	0.835366	0.164634	0	0	1	0	0	0.377613	0	0	0.622387	0	0.144599	0.786585	0.068815	0	0.660714	0.315331	0.023955	0.086237	0.512631	0.132404	0.268728	0	1	0	0	0.142422	0.609756	0	0.247822
METAP2_HUMAN_3	8	3.9e-44	0	1	0	0	0.613452	0.192905	0	0.193644	0.011826	0.289727	0	0.698448	0	1	0	0	0.677014	0	0	0.322986	0.183296	0.259424	0	0.55728	0	1	0	0	0.898744	0.015521	0	0.085735
METTL14_HUMAN_1	8	1.1e-39	0	0	1	0	0	0.302326	0.697674	0	1	0	0	0	0	0	1	0	0.111628	0.48876	0.399612	0	0.498837	0	0	0.501163	0	0	1	0	0	0.399225	0.600775	0
METTL14_HUMAN_2	8	3.9e-35	0	0.887366	0.112634	0	0	1	0	0	0.10222	0	0	0.89778	0	0.226911	0.773089	0	0.057824	0.528364	0.260345	0.153467	0	0.629488	0	0.370512	0	1	0	0	0.111263	0.705673	0	0.183064
METTL14_HUMAN_3	8	2.3e-27	0.0029	0.714338	0.173101	0.109661	0	1	0	0	0.290194	0	0	0.709806	0	0	1	0	0.179808	0.493565	0.326627	0	0.527823	0	0	0.472177	0	0	1	0	0.295088	0.232373	0.363241	0.109299
METTL3_HUMAN_1	8	8.3e-163	0.01519	0.782278	0.027848	0.174684	0	1	0	0	0.277848	0.010127	0	0.712025	0	0.213291	0.481013	0.305696	0	0.996835	0.003165	0	0.351899	0.191772	0.00443	0.451899	0.005696	0.5	0.258228	0.236076	0.003165	0.894304	0.058861	0.043671
METTL3_HUMAN_2	8	1e-79	0	1	0	0	0.305603	0.601868	0	0.09253	0	0.348896	0.011036	0.640068	0	1	0	0	0.551783	0.003396	0	0.444822	0.031409	0.280136	0.243633	0.444822	0	1	0	0	0.412564	0.421902	0	0.165535
METTL3_HUMAN_3	8	2.4e-77	0	0	1	0	0.17817	0.317817	0.504013	0	1	0	0	0	0	0	1	0	0	0.545746	0.454254	0	0.751204	0	0	0.248796	0	0	1	0	0	0.603531	0.396469	0
MKRN1_HUMAN_1	8	4.8e-63	0	0.708888	0.291112	0	0	1	0	0	0.387858	0	0	0.612142	0	0	1	0	0	0.645337	0.354663	0	0.142826	0.623062	0	0.234112	0	0.948242	0	0.051758	0.198952	0.507753	0	0.293295
MKRN1_HUMAN_2	8	2.2e-52	0	0.432924	0.567076	0	0	0.78597	0.21403	0	0.408858	0	0	0.591142	0	0	1	0	0	0.462878	0.537122	0	0.509217	0	0	0.490783	0	0	1	0	0	0.326421	0.673579	0
MKRN1_HUMAN_3	8	2.2e-12	0	1	0	0	0.456446	0	0	0.543554	0	0.444251	0.555749	0	0	1	0	0	0	1	0	0	0.53615	0	0	0.46385	0	0.64547	0.35453	0	0.474739	0.525261	0	0
MOV10_HUMAN_1	8	1.9e-64	0	0	0	1	0	0.013158	0	0.986842	0	0	0	1	0.171053	0	0.065789	0.763158	0.75	0	0.013158	0.236842	0.986842	0	0.013158	0	0.671053	0.039474	0	0.289474	0.578947	0	0.039474	0.381579
MOV10_HUMAN_2	8	1e-41	1	0	0	0	0	0	0	1	0.213333	0	0.106667	0.68	0	0.08	0	0.92	0.266667	0	0.053333	0.68	0.013333	0.04	0.226667	0.72	0.773333	0.026667	0	0.2	0.133333	0	0	0.866667
MOV10_HUMAN_3	8	5e-39	0.123457	0.37037	0	0.506173	0.049383	0	0	0.950617	0.283951	0	0.716049	0	0	0.765432	0	0.234568	0.320988	0	0	0.679012	0	0.061728	0.160494	0.777778	0	0.111111	0.037037	0.851852	0	0	0	1
MTPAP_HUMAN_1	8	1.3e-153	0.456109	0	0.226321	0.31757	0	0	1	0	0.353904	0.193593	0.452503	0	0.646512	0	0.144085	0.209402	0	0.109139	0.890861	0	0.218139	0.697129	0.084732	0	0.334628	0	0	0.665372	0	0	1	0
MTPAP_HUMAN_2	8	3.8e-63	0	0.744846	0.255154	0	0	1	0	0	0.396203	0	0	0.603797	0	0	1	0	0	0.422535	0.523372	0.054093	0.126352	0.511737	0.215146	0.146765	0	1	0	0	0.200245	0.523984	0	0.275771
MTPAP_HUMAN_3	8	5.3e-41	0.045289	0.623634	0.189745	0.141333	0.063769	0.879099	0.057132	0	0.469677	0	0	0.530323	0	0	1	0	0.322358	0.162936	0.514706	0	0.700416	0	0.225534	0.07405	0.13886	0.008199	0.852941	0	0.382483	0.159552	0.421655	0.036309
NCBP2_HUMAN_1	8	2.6e-162	0	0.137684	0.862316	0	0.039158	0.544211	0.416632	0	0.573263	0.018105	0.120632	0.288	0	0.005053	0.994947	0	0.048632	0.576421	0.374947	0	0.520842	0.047368	0.050947	0.380842	0	0	1	0	0.027789	0.461053	0.506526	0.004632
NCBP2_HUMAN_2	8	7.1e-107	0	0.376243	0.559977	0.06378	0.342891	0.14921	0.504389	0.003511	0	0.402867	0.597133	0	0	1	0	0	0	1	0	0	0.380047	0.074898	0.059099	0.485957	0	0	1	0	0	0.301931	0.698069	0
NCBP2_HUMAN_3	8	2.8e-35	0	1	0	0	0.201305	0	0.450803	0.347892	0	0.369478	0.630522	0	0.377008	0.198293	0.145582	0.279116	0	0	1	0	0	0.490964	0.509036	0	0	1	0	0	0	0.986446	0.013554	0
NCBP3_HUMAN_1	8	7.7e-116	0.469242	0	0.153596	0.377162	0	0	1	0	0.164001	0.399142	0.436858	0	0.687085	0	0	0.312915	0	0	1	0	0.193133	0.46573	0.341137	0	0.560801	0	0	0.439199	0	0	1	0
NCBP3_HUMAN_2	8	2e-55	0	0.595829	0.404171	0	0	1	0	0	0.386861	0	0	0.613139	0	0	1	0	0	0.612096	0.387904	0	0	0.659228	0	0.340772	0	1	0	0	0.194369	0.499896	0	0.305735
NCBP3_HUMAN_3	8	1.4e-21	0.065899	0.690536	0.124587	0.118978	0.047171	0.937106	0.015724	0	0.443665	0	0	0.556335	0	0	1	0	0.329995	0.208012	0.461993	0	0.589685	0	0.240761	0.169554	0.109564	0.027141	0.86009	0.003205	0.37316	0.190386	0.395493	0.040961
NIP7_HUMAN_1	8	1.2e-88	0.076471	0.105882	0.094118	0.723529	0	0.552941	0.141176	0.305882	0.029412	0.911765	0.058824	0	0.364706	0.005882	0	0.629412	0	0	1	0	0.088235	0.111765	0.8	0	0.841176	0	0	0.158824	0.035294	0.035294	0.929412	0
NIP7_HUMAN_2	8	4.1e-73	0.047619	0.077381	0.375	0.5	0.065476	0.357143	0.577381	0	0.839286	0	0	0.160714	0	0.255952	0.744048	0	0.136905	0.827381	0.035714	0	0.053571	0	0	0.946429	0	0	1	0	0.035714	0.196429	0.75	0.017857
NIP7_HUMAN_3	8	1.2e-55	0	0.941176	0	0.058824	0	1	0	0	0.009804	0.754902	0	0.235294	0.362745	0	0.539216	0.098039	0	0	0.901961	0.098039	0.078431	0.754902	0.166667	0	0	1	0	0	0.019608	0.960784	0	0.019608
NIPBL_HUMAN_1	8	2.5e-196	0	0	1	0	0.060769	0.262288	0.676944	0	0.731903	0	0.099643	0.168454	0	0	1	0	0.217605	0.388293	0.394102	0	0.5916	0	0.002681	0.405719	0	0	1	0	0.131814	0.292672	0.575514	0
NIPBL_HUMAN_2	8	2.9e-73	0.100283	0.350991	0.548726	0	0.448848	0.475131	0.076021	0	0.49535	0	0.053376	0.451274	0	0	1	0	0.639709	0	0.360291	0	0.570966	0	0.410433	0.018601	0.072382	0	0.927618	0	0.635261	0.17873	0.186009	0
NIPBL_HUMAN_3	8	5e-47	0	0.707995	0.292005	0	0	1	0	0	0.267615	0	0	0.732385	0	0	1	0	0	0.50813	0.49187	0	0.328591	0	0.163957	0.507453	0	0	1	0	0.094851	0.29878	0.420054	0.186314
NKRF_HUMAN_1	8	3.9e-167	0	0	0.864407	0.135593	0	0.250748	0.749252	0	0.541874	0	0.312064	0.146062	0	0.006979	0.993021	0	0	0.678465	0.321535	0	0.356431	0	0.089232	0.554337	0	0	1	0	0	0.259222	0.740778	0
NKRF_HUMAN_2	8	1e-89	0.187375	0.146179	0.491694	0.174751	0	0.255814	0.744186	0	0	0.646512	0.353488	0	0	1	0	0	0	1	0	0	0.401329	0.025249	0	0.573422	0	0	1	0	0	0.298339	0.701661	0
NKRF_HUMAN_3	8	2.2e-70	0.440436	0	0.34241	0.217155	0	0	1	0	0	0.455412	0.544588	0	0	1	0	0	0.172226	0	0.084411	0.743363	0	0.208305	0.791695	0	0.180395	0	0.441797	0.377808	0	0	1	0
NOL12_HUMAN_1	8	1.1e-230	0.616993	0	0.092267	0.29074	0	0	1	0	0.188185	0.200133	0.611683	0	0.762031	0	0.056754	0.181215	0	0	1	0	0.22237	0.516761	0.26087	0	0.535679	0	0	0.464321	0	0	1	0
NOL12_HUMAN_2	8	4.1e-121	0.377227	0	0.258583	0.364189	0	0.529335	0.470665	0	0	0.884398	0.115602	0	0.302912	0	0	0.697088	0	0	1	0	0	0.362886	0.637114	0	0.624076	0	0	0.375924	0	0	1	0
NOL12_HUMAN_3	8	1.4e-57	0	1	0	0	0.338747	0.661253	0	0	0.478732	0	0.153906	0.367363	0	0	1	0	0	0.298531	0.701469	0	0	1	0	0	0	1	0	0	0.304718	0.477185	0	0.218097
NOLC1_HUMAN_1	8	1.4e-30	0.090573	0.578558	0.330869	0	0.562539	0	0	0.437461	0	0.004159	0.995841	0	0.168823	0.385397	0.445779	0	0.56223	0	0	0.43777	0	0	1	0	0.216574	0.217652	0.565773	0	0.619224	0.24923	0.052372	0.079174
NOLC1_HUMAN_2	8	5.9e-07	0	0	1	0	1	0	0	0	0.870704	0	0	0.129296	0	0	1	0	0.880524	0.119476	0	0	0.157119	0	0.232406	0.610475	0	0	1	0	0.937807	0	0	0.062193
NOLC1_HUMAN_3	8	4.3e-18	0	1	0	0	0	1	0	0	0.303093	0	0	0.696907	0	0	1	0	0	0.367423	0.632577	0	0.31134	0.392165	0.208247	0.088247	0	1	0	0	0.285361	0.501443	0	0.213196
NONO_HUMAN_1	8	0	0	0.029734	0.970266	0	0.023474	0.336463	0.640063	0	0.292645	0	0.485133	0.222222	0	0	1	0	0	0.904538	0.095462	0	0.205008	0.017214	0.43036	0.347418	0	0	1	0	0	0.777778	0.222222	0
NONO_HUMAN_2	8	1.4e-234	0.327666	0.001546	0.670788	0	0	0.023184	0.976816	0	0	0.279753	0.720247	0	0.020093	0.979907	0	0	0.027821	0.097372	0.253478	0.621329	0	0.285935	0.710974	0.003091	0.085008	0.051005	0.520866	0.343122	0	0.095827	0.904173	0
NONO_HUMAN_3	8	4.3e-200	0.029412	0	0.885449	0.085139	0	0.43808	0.56192	0	0.013932	0.696594	0.216718	0.072755	0.01548	0.660991	0.23839	0.085139	0	0.955108	0.009288	0.035604	0.323529	0.204334	0	0.472136	0	0	1	0	0	0.369969	0.630031	0
NOP58_HUMAN_1	8	3.7e-97	0.606341	0	0	0.393659	0	0	1	0	0.373844	0.151915	0.47424	0	1	0	0	0	0	0	1	0	0.533245	0.299428	0.167327	0	0.48745	0	0	0.51255	0	0	1	0
NOP58_HUMAN_2	8	3e-55	0	1	0	0	0.466493	0.237598	0	0.295909	0	0	0	1	0	1	0	0	0.495213	0.070496	0	0.434291	0	0.27067	0	0.72933	0	1	0	0	1	0	0	0
NOP58_HUMAN_3	8	3.9e-40	0.146494	0.262728	0.590778	0	0.910663	0	0.089337	0	0.707973	0	0.292027	0	0	0	1	0	1	0	0	0	0.596061	0	0.403939	0	0.365514	0.118636	0.51585	0	0.938521	0.061479	0	0
NUDT21_HUMAN_1	8	1.4e-92	0.523294	0	0	0.476706	0	0	1	0	0.494118	0.234824	0.271059	0	0.794824	0	0	0.205176	0	0	1	0	0.480941	0.419765	0.099294	0	0.482824	0	0	0.517176	0	0	1	0
NUDT21_HUMAN_2	8	3.2e-29	0.19189	0.366648	0.441462	0	1	0	0	0	0.624215	0	0.375785	0	0	0.362079	0.637921	0	1	0	0	0	0.500857	0	0.499143	0	0.292975	0.271274	0.435751	0	1	0	0	0
NUDT21_HUMAN_3	8	1.6e-07	0	0.160736	0	0.839264	0	1	0	0	0.09816	0.510429	0	0.391411	0	0	0	1	0	1	0	0	0.483436	0.090798	0	0.425767	0.119018	0	0.316564	0.564417	0	1	0	0
NXF1_HUMAN_1	8	1e-90	0	0.466759	0.533241	0	0	1	0	0	0.272853	0	0	0.727147	0	0	1	0	0	0.6265	0.3735	0	0.515697	0	0	0.484303	0	0	1	0	0.111727	0.288089	0.463066	0.137119
NXF1_HUMAN_2	8	3.4e-43	0	0.643222	0.356778	0	0	1	0	0	0.192286	0	0	0.807714	0	0	1	0	0	0.273398	0.726602	0	0.205899	0.560976	0.233125	0	0	1	0	0	0.268293	0.524674	0	0.207033
NXF1_HUMAN_3	8	2.2e-09	0	0.358871	0.206989	0.43414	0	0.522849	0.137097	0.340054	0	1	0	0	0	0	0	1	0	1	0	0	0	1	0	0	0	0	0	1	0	0.423387	0.576613	0
PABPC4_HUMAN_1	8	4.6e-28	0	0.502564	0.497436	0	0	1	0	0	0.285577	0	0	0.714423	0	0	1	0	0	0.636218	0.363782	0	0.408333	0	0	0.591667	0	0	1	0	0	0.390705	0.609295	0
PABPC4_HUMAN_2	8	6e-19	0.585401	0	0.126235	0.288364	0	0	1	0	0.455071	0	0.544929	0	0.998555	0	0.001445	0	0.204529	0	0.795471	0	0.440858	0.31655	0.242592	0	0.580342	0	0	0.419658	0	0	1	0
PABPC4_HUMAN_3	8	9.6e-33	0	0.653329	0	0.346671	0	1	0	0	0	1	0	0	0.434095	0	0	0.565905	0	0.405851	0.594149	0	0	1	0	0	0	0.514122	0	0.485878	0	0.655346	0	0.344654
PABPN1_HUMAN_1	8	4.9e-109	0	0.380396	0.619604	0	0.069864	0.760584	0.169552	0	0.519082	0	0	0.480918	0	0	1	0	0	0.551199	0.448801	0	0.592492	0	0	0.407508	0	0	1	0	0.09927	0.334307	0.566423	0
PABPN1_HUMAN_2	8	2.2e-48	0.404078	0	0.285762	0.31016	0	0	1	0	0.543449	0	0.456551	0	0.636029	0	0.363971	0	0	0	1	0	0.390374	0.609626	0	0	0.36865	0	0	0.63135	0	0	1	0
PABPN1_HUMAN_3	8	2.5e-36	0	0.748096	0.251904	0	0	1	0	0	0	1	0	0	0.417573	0	0	0.582427	0	0.127584	0.872416	0	0	0.685256	0.314744	0	0.254081	0.300871	0.168662	0.276387	0	0.62296	0.37704	0
PCBP1_HUMAN_1	8	1.5e-231	0	0.764575	0.235425	0	0	1	0	0	0.314547	0.021099	0	0.664353	0	0.173237	0.738479	0.088284	0.037202	0.577179	0.295391	0.090228	0	0.814547	0.046641	0.138812	0	0.991671	0	0.008329	0.139922	0.659356	0	0.200722
PCBP1_HUMAN_2	8	8.1e-155	0.003522	0.69385	0.298835	0.003793	0	1	0	0	0.277432	0.013005	0	0.709564	0	0.097535	0.879707	0.022758	0.037388	0.605798	0.352479	0.004335	0.488215	0	0.14576	0.366025	0	0.098347	0.885939	0.015714	0.071525	0.519913	0.327012	0.08155
PCBP1_HUMAN_3	8	7.4e-86	0	0.567834	0.163749	0.268417	0	1	0	0	0.347921	0	0	0.652079	0	0.342451	0.460248	0.197301	0	1	0	0	0	1	0	0	0.328228	0.145514	0	0.526258	0	0.414661	0.536105	0.049234
PCBP2_HUMAN_1	8	0	0	0.955047	0.030534	0.014419	0	0.998304	0	0.001696	0.266327	0.00933	0.015267	0.709075	0	0.391009	0.463104	0.145886	0.007634	0.793893	0.061069	0.137405	0.029686	0.73028	0	0.240034	0.000848	0.888041	0	0.111111	0.036472	0.832061	0	0.131467
PCBP2_HUMAN_2	8	3.3e-206	0	0.61676	0.24581	0.13743	0	0.804469	0	0.195531	0	1	0	0	0	1	0	0	0.563128	0	0	0.436872	0	0.395531	0.391061	0.213408	0	1	0	0	0	0.72067	0	0.27933
PCBP2_HUMAN_3	8	4.8e-107	0	0.77958	0.22042	0	0	1	0	0	0.155534	0	0	0.844466	0	0.017176	0.982824	0	0.124046	0.105916	0.556298	0.21374	0.204198	0.094466	0.579198	0.122137	0	0.630725	0.360687	0.008588	0.072519	0.708969	0.004771	0.21374
PHF6_HUMAN_1	8	5.1e-227	0	0	1	0	0	0.356786	0.643214	0	0.60463	0	0.139355	0.256015	0	0	1	0	0	0.657286	0.342714	0	0.502951	0	0.000908	0.496142	0	0	1	0	0.105311	0.328643	0.566046	0
PHF6_HUMAN_2	8	2.7e-118	0.004176	0.431663	0.564161	0	0.436978	0.255505	0.207669	0.099848	0.11959	0.091496	0.582005	0.20691	0	0.65186	0.34814	0	0	1	0	0	0.22817	0	0.015186	0.756644	0	0	1	0	0	0.212604	0.787396	0
PHF6_HUMAN_3	8	9.1e-48	0	0.013943	0.986057	0	0	1	0	0	0.1433	0.429125	0	0.427576	0	0.612703	0.387297	0	0.237026	0	0.21921	0.543765	0	0	1	0	0.312161	0	0.489543	0.198296	0	0	1	0
PPIG_HUMAN_1	8	9.1e-222	0.599506	0	0.099859	0.300635	0	0	1	0	0.169725	0.278758	0.551517	0	0.706422	0	0.075865	0.217713	0	0	1	0	0.244178	0.579746	0.176076	0	0.546577	0	0	0.453423	0	0	1	0
PPIG_HUMAN_2	8	1.7e-74	0	0.484477	0.515523	0	0.538521	0	0.004983	0.456497	0	0	1	0	0.108471	0.351476	0.540054	0	0.531621	0	0.038712	0.429667	0.001916	0	0.998084	0	0.161748	0.064392	0.77386	0	0.566884	0.283634	0.149483	0
PPIG_HUMAN_3	8	2.7e-59	0	0.610401	0.389599	0	0	1	0	0	0	1	0	0	0.550182	0	0	0.449818	0	0	1	0	0	0.504562	0.495438	0	0	0.760036	0	0.239964	0	0.683394	0	0.316606
PPIL4_HUMAN_1	8	6.7e-193	0.662139	0	0.123939	0.213922	0	0	1	0	0.173175	0.305603	0.521222	0	0.689304	0	0	0.310696	0.032258	0	0.967742	0	0.11545	0.307301	0.57725	0	0.960951	0	0	0.039049	0	0	1	0
PPIL4_HUMAN_2	8	2.6e-103	0	0	1	0	1	0	0	0	0.673152	0	0.326848	0	0	0	1	0	1	0	0	0	0.284047	0	0.638132	0.077821	0	0	1	0	0.789883	0.210117	0	0
PPIL4_HUMAN_3	8	5.5e-100	0	0.794872	0	0.205128	0	1	0	0	0.610723	0	0	0.389277	0	0	1	0	0	0.662005	0.337995	0	0	0.706294	0	0.293706	0	1	0	0	0.363636	0.412587	0	0.223776
PRPF4_HUMAN_1	8	8.9e-254	0	0	1	0	0.046685	0.30449	0.648825	0	0.655962	0	0.153434	0.190604	0	0	1	0	0.072852	0.614035	0.313113	0	0.500149	0	0.079393	0.420458	0	0	1	0	0.041629	0.347012	0.611359	0
PRPF4_HUMAN_2	8	2.1e-142	0	0.75419	0.243017	0.002793	0.000559	0.970112	0.02933	0	0.23743	0	0.040223	0.722346	0	0.000279	0.999721	0	0.212291	0.281285	0.503352	0.003073	0.39162	0	0.347207	0.261173	0.023743	0.085475	0.890782	0	0.153073	0.343296	0.478492	0.02514
PRPF4_HUMAN_3	8	3.7e-69	0	0.479212	0.520788	0	0	1	0	0	0	1	0	0	0.406455	0	0.22046	0.373085	0	0	1	0	0	0.390044	0.609956	0	0	0.731947	0.268053	0	0	0.677243	0	0.322757
PRPF8_HUMAN_1	8	2e-197	0.714739	0	0	0.285261	0	0	1	0	0.122029	0.348653	0.529319	0	0.679081	0	0	0.320919	0	0	1	0	0.149762	0.610935	0.239303	0	0.469097	0	0	0.530903	0	0	1	0
PRPF8_HUMAN_2	8	2.3e-76	0	0.723002	0.210494	0.066504	0.00061	0.977425	0.021965	0	0.392923	0	0	0.607077	0	0.003661	0.996339	0	0.070775	0.402685	0.494814	0.031727	0.502746	0	0.159243	0.338011	0.00061	0.133008	0.820622	0.04576	0.342282	0.242831	0.351434	0.063453
PRPF8_HUMAN_3	8	2.9e-40	0	1	0	0	0.625954	0	0	0.374046	0	0	0	1	0	1	0	0	0.513995	0.045802	0.083969	0.356234	0.226463	0.129771	0	0.643766	0	1	0	0	1	0	0	0
PTBP1_HUMAN_1	8	1.9e-24	0	0.739976	0	0.260024	0	1	0	0	0	1	0	0	0.253949	0	0	0.746051	0	0.276428	0.475699	0.247874	0	1	0	0	0	0.607533	0	0.392467	0	0.636695	0	0.363305
PTBP1_HUMAN_2	8	1.6e-18	0.004274	0	0	0.995726	0	0	0	1	0	0.070513	0	0.929487	0	0	0	1	0.198718	0.362536	0.165954	0.272792	0.160256	0.168803	0	0.67094	0	0.111823	0	0.888177	0.173789	0	0	0.826211
PTBP1_HUMAN_3	8	4.7e-08	0	0.516595	0	0.483405	0	0	0	1	0	1	0	0	0	0	0	1	0	0.285714	0.222222	0.492063	0	0.74026	0	0.25974	0	1	0	0	0	0	0	1
PUM1_HUMAN_1	8	2.2e-133	0	0.432175	0.567825	0	0.097548	0.74828	0.154172	0	0.512083	0	0.000353	0.487564	0	0	1	0	0.168813	0.325278	0.505909	0	0.75075	0	0.02205	0.227201	0	0	1	0	0.211325	0.399189	0.389487	0
PUM1_HUMAN_2	8	7.7e-73	0.339508	0	0.263385	0.397107	0	0	1	0	0.619386	0	0.380614	0	0.636133	0	0.25831	0.105557	0	0	1	0	0.644253	0.355747	0	0	0.449886	0	0.110632	0.439482	0	0	1	0
PUM1_HUMAN_3	8	7.5e-29	0	1	0	0	0	1	0	0	0	0.297101	0	0.702899	0	1	0	0	0.298419	0.312253	0	0.389328	0	0	0.433465	0.566535	0	1	0	0	0.250329	0.749671	0	0
PUM2_HUMAN_1	8	0	0.183908	0.327586	0.063218	0.425287	0	0	0	1	0	0	0.954023	0.045977	0	0	0	1	0.973563	0.001149	0.025287	0	0.357471	0.195402	0.022989	0.424138	0.881609	0	0.01954	0.098851	0.181609	0.024138	0.088506	0.705747
PUM2_HUMAN_2	8	3.2e-118	0	0	0	1	0.227006	0	0.35225	0.420744	0.009785	0	0	0.990215	0.363992	0	0	0.636008	0.322896	0	0	0.677104	1	0	0	0	0.720157	0	0	0.279843	0.745597	0	0	0.254403
PUM2_HUMAN_3	8	6.9e-81	0.255102	0	0	0.744898	0.306122	0	0.193878	0.5	0	0	0	1	0.377551	0	0	0.622449	0.165816	0	0	0.834184	0	0	0	1	0	0	0.318878	0.681122	0	0	0	1
QKI_HUMAN_1	8	5.1e-68	0	0.287047	0.712953	0	0	0.451381	0.359526	0.189092	0	0.582705	0.134553	0.282741	0	1	0	0	0	1	0	0	0.506997	0	0	0.493003	0	0	1	0	0	0.404736	0.595264	0
QKI_HUMAN_2	8	4.3e-49	0	0.549353	0.450647	0	0.464173	0	0.100432	0.435396	0	0	1	0	0	0.411223	0.588777	0	0.698129	0	0	0.301871	0	0	1	0	0	0.240576	0.759424	0	0.44259	0.366619	0.190791	0
QKI_HUMAN_3	8	9.9e-39	0.515891	0	0.276958	0.207151	0	0	1	0	0.272985	0.384222	0.342792	0	0.588536	0	0.026107	0.385358	0	0	1	0	0	1	0	0	0.295119	0	0	0.704881	0	0	1	0
RBFOX1_HUMAN_1	8	7.7e-56	0	0	0	1	0	0	0.122327	0.877673	0	0	0	1	0.031651	0	0	0.968349	0.300257	0	0.189906	0.509837	0.763045	0	0	0.236955	0.737382	0	0	0.262618	0.597092	0	0	0.402908
RBFOX1_HUMAN_2	8	5.8e-29	0.207498	0.531028	0.063995	0.197479	0.183581	0	0	0.816419	0	0	0.906917	0.093083	0.158371	0.527796	0.005495	0.308339	0.462185	0.231416	0.001293	0.305107	0	0	0.00097	0.99903	0.002909	0.1351	0.420814	0.441176	0.038785	0.101487	0.033937	0.825792
RBFOX1_HUMAN_3	8	6e-22	1	0	0	0	1	0	0	0	1	0	0	0	1	0	0	0	0.380252	0	0	0.619748	1	0	0	0	0.707983	0	0	0.292017	0.573529	0	0	0.426471
RBFOX2_HUMAN_1	8	3.8e-277	0	0	1	0	0.044968	0.156317	0.798715	0	0.740899	0	0.036403	0.222698	0	0	1	0	0.014989	0.008565	0.976445	0	0.738758	0	0.261242	0	0.164882	0	0.835118	0	0.074946	0.291221	0.633833	0
RBFOX2_HUMAN_2	8	9.1e-206	0	0	0.979516	0.020484	0.225326	0.085661	0.689013	0	0.344507	0.020484	0.379888	0.255121	0	0.094972	0.905028	0	0.044693	0.832402	0.122905	0	0.188082	0	0	0.811918	0	0	1	0	0.007449	0.303538	0.666667	0.022346
RBFOX2_HUMAN_3	8	1.3e-89	0	0	1	0	1	0	0	0	0.656442	0	0.343558	0	0	0	1	0	1	0	0	0	0.288344	0	0.711656	0	0.251534	0	0.748466	0	1	0	0	0
RBM10_HUMAN_1	8	1.8e-142	0	0	1	0	1	0	0	0	0.051948	0	0.935065	0.012987	0.038961	0	0.961039	0	1	0	0	0	0.935065	0	0.064935	0	0	0	1	0	0.948052	0.051948	0	0
RBM10_HUMAN_2	8	1.2e-130	0.974026	0	0	0.025974	0	0	1	0	0.844156	0	0.155844	0	1	0	0	0	0	0	1	0	0.38961	0	0.61039	0	1	0	0	0	0	0	1	0
RBM10_HUMAN_3	8	4.7e-120	0	0	1	0	0.986667	0	0.013333	0	1	0	0	0	0	0	1	0	1	0	0	0	0.96	0	0	0.04	0.826667	0	0.173333	0	0.386667	0.613333	0	0
RBM15_HUMAN_1	8	1.3e-94	0.564652	0	0	0.435348	0	0	1	0	0.207389	0.221662	0.570949	0	0.717464	0	0	0.282536	0	0	1	0	0.395466	0.34005	0.264484	0	0.537783	0	0	0.462217	0	0	1	0
RBM15_HUMAN_2	8	1.5e-86	0	1	0	0	0.250361	0.339957	0	0.409682	0	0.232659	0	0.767341	0	1	0	0	0.544075	0	0	0.455925	0.031431	0.391257	0.208815	0.368497	0	1	0	0	0.502168	0.260116	0	0.237717
RBM15_HUMAN_3	8	4.8e-57	0.054422	0.314286	0.451701	0.179592	0.178685	0.086621	0.463946	0.270748	0	0.644898	0.34966	0.005442	0	1	0	0	0	1	0	0	0.175964	0	0	0.824036	0	0	1	0	0	0.458503	0.541497	0
RBM15B_HUMAN_1	8	1e-29	0	0.571674	0.428326	0	0	1	0	0	0.448012	0	0	0.551988	0	0	1	0	0	0.55906	0.44094	0	0.670298	0	0	0.329702	0	0	1	0	0.426606	0.573394	0	0
RBM15B_HUMAN_2	8	7.1e-08	0.096972	0.163281	0.739747	0	1	0	0	0	0.170563	0	0.829437	0	0	0	1	0	0.68877	0	0	0.31123	0.071292	0	0.839402	0.089306	0.05711	0	0.94289	0	1	0	0	0
RBM15B_HUMAN_3	8	0.00041	0	0.679979	0.320021	0	0.6317	0	0	0.3683	0	0	0.634008	0.365992	0	0.608804	0.391196	0	0	1	0	0	0.033369	0	0	0.966631	0	0	1	0	0.286297	0.195776	0.517927	0
RBM22_HUMAN_1	8	2.5e-65	0.07389	0	0.72622	0.19989	0.000276	0.525779	0.473945	0	0.603253	0	0	0.396747	0	0	1	0	0.073615	0.53019	0.396195	0	0.610973	0	0	0.389027	0	0	1	0	0.142266	0.29308	0.564654	0
RBM22_HUMAN_2	8	2.1e-28	0	0.780421	0.219579	0	0	1	0	0	0.526852	0	0	0.473148	0	0	1	0	0	0.596193	0.403807	0	0	1	0	0	0.222298	0	0	0.777702	0	0.370496	0.629504	0
RBM22_HUMAN_3	8	6.3e-16	0	0.412154	0.360409	0.227437	0	0.258123	0.262335	0.479543	0	1	0	0	0	1	0	0	0	0	0	1	0	0	1	0	0	0	0.82491	0.17509	0.27136	0	0.528881	0.199759
RBM47_HUMAN_1	8	3.6e-17	0	1	0	0	0.428839	0.571161	0	0	0	1	0	0	0	1	0	0	0.636704	0	0	0.363296	0	1	0	0	0	1	0	0	0.423221	0.357678	0	0.219101
RBM47_HUMAN_2	8	1.6e-09	0.94621	0	0.05379	0	1	0	0	0	0.97066	0	0.02934	0	0.808068	0	0.191932	0	0.353301	0	0.248166	0.398533	0.684597	0.07335	0.242054	0	0.943765	0.056235	0	0	0.805623	0	0	0.194377
RBM47_HUMAN_3	8	3.2e-30	0.007678	0	0	0.992322	0.254319	0	0.134357	0.611324	0	0	0	1	0.289827	0	0.069098	0.641075	0.145873	0.200576	0	0.653551	0.211132	0.016315	0	0.772553	0	0	0.085413	0.914587	0	0	0	1
RBPMS_HUMAN_1	8	9e-125	0.143464	0.619554	0	0.236982	0.155154	0.630181	0	0.214665	0.188098	0.456961	0	0.354942	0.110521	0.289054	0	0.600425	0	1	0	0	0.941552	0	0	0.058448	0	1	0	0	0.245484	0.630181	0	0.124336
RBPMS_HUMAN_2	8	2e-45	0	1	0	0	0	1	0	0	0.43454	0	0	0.56546	0	0.392758	0.409471	0.197772	0	1	0	0	0.097493	0.398329	0	0.504178	0	0.721448	0	0.278552	0	1	0	0
RBPMS_HUMAN_3	8	2.3e-50	0.019417	0	0	0.980583	0.126214	0	0	0.873786	0	0.20712	0	0.79288	0.245955	0	0.093851	0.660194	0.15534	0	0.019417	0.825243	0	0.113269	0	0.886731	0	0	0	1	0	0	0	1
RPS3_HUMAN_1	8	4.2e-81	0.505751	0	0.129064	0.365185	0	0	1	0	0.188564	0.402898	0.408538	0	0.580956	0	0.078633	0.340411	0	0	1	0	0.134594	0.64687	0.218536	0	0.363526	0	0	0.636474	0	0	1	0
RPS3_HUMAN_2	8	1.2e-37	0	1	0	0	0	1	0	0	0.429434	0	0	0.570566	0	0.220532	0.670544	0.108924	0	0.632744	0.367256	0	0	0.772534	0	0.227466	0	0.754417	0	0.245583	0	0.909416	0	0.090584
RPS3_HUMAN_3	8	2e-42	0	1	0	0	0	1	0	0	0.41144	0	0	0.58856	0	0	1	0	0.257107	0.366095	0.376798	0	0.572563	0	0.140407	0.28703	0	0.229255	0.770745	0	0.264357	0.272528	0.281275	0.181839
RTCB_HUMAN_1	8	5.5e-55	0.530356	0	0.148634	0.32101	0	0	1	0	0.201648	0.385624	0.412728	0	0.580768	0	0	0.419232	0	0	1	0	0.123699	0.508131	0.36817	0	0.587489	0	0	0.412511	0	0	1	0
RTCB_HUMAN_2	8	2.3e-28	0	1	0	0	0.205425	0.454009	0	0.340566	0	1	0	0	0	1	0	0	0.638915	0	0	0.361085	0	0.604717	0.395283	0	0	1	0	0	0.211321	0.460613	0	0.328066
RTCB_HUMAN_3	8	5.3e-10	0.393868	0	0.310436	0.295696	0	0	1	0	0	0.4148	0.5852	0	0.310436	0.689564	0	0	0	1	0	0	0	1	0	0	0.437205	0	0	0.562795	0	0	1	0
SAFB_HUMAN_1	8	6.4e-106	0	0.936892	0.063108	0	0	1	0	0	0.372479	0	0	0.627521	0	0	1	0	0.113642	0.258837	0.445552	0.181969	0.082325	0.488493	0.335469	0.093713	0	1	0	0	0.149229	0.573903	0	0.276868
SAFB_HUMAN_2	8	3.1e-97	0	0.603058	0.396942	0	0.57105	0	0	0.42895	0	0	1	0	0.14475	0.392457	0.462793	0	0.583486	0	0	0.416514	0	0	1	0	0	0.217533	0.782467	0	0.501121	0.320285	0.178593	0
SAFB_HUMAN_3	8	2.2e-49	0.178991	0	0.404261	0.416748	0	0.36998	0.607982	0.022037	0	1	0	0	0.012243	0.255632	0	0.732125	0	0.537218	0.330803	0.131978	0	1	0	0	0.286239	0	0	0.713761	0	0.196376	0.803624	0
SAFB2_HUMAN_1	8	1.9e-156	0.669456	0	0.209205	0.121339	0.213389	0	0.786611	0	0.188285	0	0.811715	0	1	0	0	0	0.320084	0	0.679916	0	0.371339	0	0.628661	0	0.950837	0	0.049163	0	0.284519	0	0.715481	0
SAFB2_HUMAN_2	8	1.1e-51	0.203025	0.454618	0.342357	0	0.380573	0.619427	0	0	0.690287	0	0	0.309713	0	0	1	0	0.486465	0.019108	0.494427	0	0.764331	0	0.235669	0	0.356688	0	0.643312	0	0.640127	0.039013	0.261146	0.059713
SAFB2_HUMAN_3	8	1.3e-11	1	0	0	0	1	0	0	0	0.266204	0	0.733796	0	0.685185	0	0.314815	0	0.703704	0	0.296296	0	0.490741	0.229167	0.280093	0	0.523148	0.476852	0	0	1	0	0	0
SDAD1_HUMAN_1	8	6.1e-135	0.460647	0	0.160353	0.379001	0	0	1	0	0.272861	0.272861	0.454278	0	0.75	0	0	0.25	0	0	1	0	0.289843	0.534618	0.175539	0	0.502123	0	0	0.497877	0	0	1	0
SDAD1_HUMAN_2	8	1.5e-35	0	0.677405	0.322595	0	0.452342	0.293483	0	0.254175	0.001921	0.127235	0.394119	0.476725	0	0.706221	0.293779	0	0.055712	0.944288	0	0	0.283582	0	0	0.716418	0	0	1	0	0.235555	0.198759	0.565686	0
SDAD1_HUMAN_3	8	2.7e-16	0	1	0	0	0	1	0	0	0	1	0	0	0.365974	0	0.125821	0.508206	0	0.337527	0.662473	0	0	0.698578	0.301422	0	0	0.595733	0	0.404267	0	1	0	0
SDOS_HUMAN_1	8	1.1e-59	0	0.59528	0.40472	0	0	1	0	0	0.343969	0	0	0.656031	0	0.145979	0.854021	0	0	0.66958	0.33042	0	0.52535	0	0.000437	0.474213	0	0	1	0	0.101836	0.329108	0.475087	0.093969
SDOS_HUMAN_2	8	6e-45	0	1	0	0	0.284627	0.538305	0	0.177067	0.066464	0.151192	0.295789	0.486555	0	1	0	0	0.127854	0.46829	0	0.403856	0	0.008625	0.148148	0.843227	0	1	0	0	0.236936	0.737189	0	0.025875
SDOS_HUMAN_3	8	6.7e-17	0	0.903715	0.096285	0	0	1	0	0	0.239142	0	0.011512	0.749346	0	0	1	0	0.082679	0.276295	0.480377	0.160649	0.025118	0.555207	0.227106	0.192569	0	1	0	0	0.173731	0.459969	0	0.3663
SERBP1_HUMAN_1	8	0	0	0.229583	0.764973	0.005445	0	0.828494	0.171506	0	0.34029	0.025408	0.025408	0.608893	0	0.04265	0.95735	0	0	0.884755	0.115245	0	0.252269	0.03176	0.050817	0.665154	0	0.000907	0.999093	0	0.00726	0.383848	0.600726	0.008167
SERBP1_HUMAN_2	8	1.7e-200	0.015413	0.523119	0.461469	0	0.040798	0.229374	0.582956	0.146872	0.06709	0.593835	0.334542	0.004533	0	0.762466	0.237534	0	0	0.99456	0.00544	0	0.265639	0.009973	0.037171	0.687217	0	0	1	0	0	0.510426	0.489574	0
SERBP1_HUMAN_3	8	1.6e-123	0	0.776268	0.223732	0	0.160326	0.8125	0	0.027174	0.125906	0	0.644928	0.229167	0	0.316123	0.585145	0.098732	0.030797	0.960145	0.008152	0.000906	0.030797	0.092391	0.436594	0.440217	0	0.543478	0.372283	0.084239	0	0.973732	0.023551	0.002717
SF3A3_HUMAN_1	8	6.4e-92	0.524281	0	0.181907	0.293812	0	0	1	0	0.187429	0.349034	0.463537	0	0.667858	0	0	0.332142	0	0	1	0	0.161605	0.52217	0.316225	0	0.556927	0	0	0.443073	0	0	1	0
SF3A3_HUMAN_2	8	1.2e-31	0	1	0	0	0.507445	0	0	0.492555	0	0.221003	0.431818	0.347179	0	1	0	0	0	1	0	0	0	0	0	1	0	0	1	0	0.159091	0.266066	0.398119	0.176724
SF3A3_HUMAN_3	8	1.5e-16	0	0.365576	0.634424	0	0	0.498815	0.303224	0.197961	0	0.662399	0	0.337601	0	1	0	0	0	1	0	0	0.474633	0	0	0.525367	0	0	1	0	0.191323	0.434566	0.374111	0
SF3B1_HUMAN_1	8	2.6e-105	0.410924	0	0.238047	0.351029	0	0	1	0	0.03301	0.383359	0.583631	0	0.584822	0	0	0.415178	0	0	1	0	0.217288	0.167773	0.61494	0	0.998809	0	0	0.001191	0.213885	0	0.786115	0
SF3B1_HUMAN_2	8	2e-29	0	0.082507	0.907411	0.010082	0.087884	0.497227	0.414888	0	0.222148	0.264997	0.121828	0.391027	0	0.607461	0.392539	0	0	1	0	0	0.270879	0	0	0.729121	0	0	1	0	0.028063	0.272895	0.699042	0
SF3B1_HUMAN_3	8	1.8e-10	0	1	0	0	0.631373	0	0	0.368627	0	0	1	0	0	1	0	0	0	1	0	0	0.337255	0	0	0.662745	0	0	1	0	0.211204	0.296359	0.492437	0
SF3B4_HUMAN_1	8	8.4e-85	0	0.644788	0.355212	0	0.488417	0	0	0.511583	0	0	1	0	0	0.467357	0.532643	0	0.40172	0	0.133907	0.464373	0	0	1	0	0	0.262022	0.737978	0	0.660758	0.339242	0	0
SF3B4_HUMAN_2	8	1.7e-67	0	0.811445	0.188555	0	0	1	0	0	0.40197	0	0	0.59803	0	0.195747	0.804253	0	0.092402	0.536898	0.239994	0.130707	0.095841	0.547842	0.005941	0.350375	0	1	0	0	0.1995	0.509068	0	0.291432
SF3B4_HUMAN_3	8	7.2e-13	0	0	1	0	0.594878	0	0.405122	0	1	0	0	0	0	0	1	0	0.462165	0	0.537835	0	1	0	0	0	0.388242	0	0.611758	0	0.562864	0	0.437136	0
SLTM_HUMAN_1	8	1.4e-207	0.01071	0.032969	0.956111	0.00021	0.141327	0.263965	0.578958	0.01575	0.406762	0.134397	0.318144	0.140697	0	0.370013	0.629987	0	0	0.930491	0.069509	0	0.374423	0	0.00084	0.624738	0	0	1	0	0	0.292314	0.707686	0
SLTM_HUMAN_2	8	2.1e-96	0	0.702029	0.297971	0	0.566957	0.049275	0	0.383768	0	0.171304	0.644928	0.183768	0	0.65942	0.34058	0	0	1	0	0	0.302609	0	0	0.697391	0	0	1	0	0.008696	0.373043	0.618261	0
SLTM_HUMAN_3	8	2.4e-67	0	0.454545	0.545455	0	0.549188	0	0.128898	0.321915	0	0	1	0	0.162055	0.232982	0.604963	0	0.720905	0	0.011858	0.267238	0	0	1	0	0.073123	0.172156	0.754721	0	0.419412	0.361221	0.208169	0.011199
SMN_HUMAN_1	8	2.3e-91	0.584025	0	0.158195	0.25778	0	0	1	0	0.290716	0.311592	0.397692	0	0.664289	0	0	0.335711	0	0	1	0	0.197355	0.508299	0.294346	0	0.549533	0	0	0.450467	0	0	1	0
SMN_HUMAN_2	8	5.3e-61	0	0.710926	0.289074	0	0	1	0	0	0.37351	0	0	0.62649	0	0	1	0	0	0.561	0.439	0	0.266209	0.499428	0	0.234362	0	1	0	0	0.25592	0.453046	0	0.291034
SMN_HUMAN_3	8	7.3e-25	0.143513	0.321195	0.228546	0.306746	0.018354	0.753295	0.121351	0.107	0.007127	0.992776	9.8e-05	0	0.311237	0	0	0.688763	9.8e-05	0	0.999902	0	0.320707	0.236454	0.435126	0.007713	0.58479	0	0.296495	0.118715	0.167529	0.037977	0.75554	0.038953
SMNDC1_HUMAN_1	8	2.1e-141	0.408184	0	0.146594	0.445221	0	0	1	0	0.124579	0.434343	0.441077	0	0.638695	0	0.065268	0.296037	0	0	1	0	0.114996	0.613054	0.27195	0	0.406889	0	0	0.593111	0	0	1	0
SMNDC1_HUMAN_2	8	4.9e-72	0.39239	0	0.332541	0.275069	0	0	1	0	0.233452	0.385256	0.381292	0	0	0.530321	0.198177	0.271502	0	1	0	0	0	1	0	0	0.450654	0	0	0.549346	0	0	1	0
SMNDC1_HUMAN_3	8	1.7e-43	0	0.575575	0.381078	0.043347	0	1	0	0	0.329438	0.129288	0	0.541274	0	0.267998	0.484357	0.247644	0	0.849604	0.150396	0	0	1	0	0	0.225028	0	0	0.774972	0	0.181681	0.818319	0
SND1_HUMAN_1	8	1.1e-133	0.490129	0	0.079126	0.430744	0	0	1	0	0.326537	0.20534	0.468123	0	0.787055	0	0.007443	0.205502	0.111165	0.05178	0.837055	0	0.464078	0.376052	0.159871	0	0.528317	0	0	0.471683	0	0.054369	0.945631	0
SND1_HUMAN_2	8	1.7e-42	0	0.63497	0.36503	0	0.483963	0.356798	0	0.159239	0.176554	0.013057	0.298609	0.51178	0	0.562305	0.437695	0	0	1	0	0	0.036333	0	0	0.963667	0	0	1	0	0.191882	0.04797	0.760148	0
SND1_HUMAN_3	8	1.8e-17	0.13576	0.317158	0.313114	0.233969	0	1	0	0	0	0.656268	0	0.343732	0	1	0	0	0.509532	0	0	0.490468	0	0	1	0	0.583478	0	0.416522	0	0	0	1	0
SRRM4_HUMAN_1	8	2e-22	0.522575	0	0.120234	0.357191	0	0	1	0	0.211371	0.548829	0.239799	0	0.532943	0	0	0.467057	0	0	1	0	0.204348	0.494314	0.301338	0	0.531271	0	0	0.468729	0	0	1	0
SRRM4_HUMAN_2	8	2.4e-11	0	0.567974	0	0.432026	0	1	0	0	0	0.567518	0	0.432482	0	0	0	1	0	1	0	0	0.190237	0.448449	0	0.361314	0	0.364051	0	0.635949	0	1	0	0
SRRM4_HUMAN_3	8	8.8e-07	0	0.959763	0	0.040237	0	1	0	0	0.146154	0	0	0.853846	0	0	1	0	0	0.705325	0.188166	0.106509	0	0.874556	0	0.125444	0.037278	0.57574	0	0.386982	0	0.893491	0	0.106509
SRSF1_HUMAN_1	8	5.8e-63	1	0	0	0	0.901082	0	0.098918	0	0.602267	0	0.327151	0.070582	0.993818	0	0.006182	0	0.602782	0	0	0.397218	0.581144	0	0.306543	0.112313	0.83153	0.030912	0	0.137558	0.694487	0	0	0.305513
SRSF1_HUMAN_2	8	5.3e-41	0.428894	0	0	0.571106	0	0	0	1	0	0	0	1	0.278781	0	0	0.721219	0	0.117381	0	0.882619	0	0	0	1	0.159142	0	0.226862	0.613995	0	0	0	1
SRSF1_HUMAN_3	8	9.6e-15	0.324659	0	0	0.675341	0.260223	0	0	0.739777	0	0	0	1	0	0	0	1	0.346964	0	0	0.653036	1	0	0	0	1	0	0	0	0.609665	0	0.13259	0.257745
SRSF10_HUMAN_1	8	7.9e-141	0.590312	0	0.009507	0.400181	0	0	1	0	0.391127	0.142146	0.466727	0	0.734269	0	0	0.265731	0	0	1	0	0.518334	0.271163	0.210502	0	0.590765	0	0	0.409235	0	0	1	0
SRSF10_HUMAN_2	8	1.4e-61	0.253038	0.095087	0.299525	0.352351	0	0.500264	0.499736	0	0	1	0	0	0.332805	0	0	0.667195	0	0	1	0	0.122029	0.515584	0.362388	0	0.579503	0	0	0.420497	0	0	1	0
SRSF10_HUMAN_3	8	4.3e-49	0.119122	0.273981	0.606897	0	0.895298	0	0.104702	0	0.406897	0	0.593103	0	0.242006	0	0.757994	0	1	0	0	0	0.611285	0	0.388715	0	0	0.195611	0.804389	0	0.921003	0.078997	0	0
SRSF3_HUMAN_1	8	1.2e-164	0	1	0	0	0.265574	0.361885	0	0.372541	0.140164	0.097131	0	0.762705	0	1	0	0	0.455738	0.252049	0	0.292213	0	0.220902	0	0.779098	0	1	0	0	0.545082	0.268033	0	0.186885
SRSF3_HUMAN_2	8	6.3e-51	0	1	0	0	0.416366	0	0	0.583634	0	0.391697	0.608303	0	0	1	0	0	0.500602	0	0	0.499398	0	0.311673	0.523466	0.164862	0	1	0	0	0.222623	0.370036	0	0.407341
SRSF3_HUMAN_3	8	3.9e-49	0	0.555348	0.444652	0	0.288557	0.711443	0	0	0.345771	0	0	0.654229	0	0.384328	0.615672	0	0	1	0	0	0.318408	0	0	0.681592	0	0	1	0	0.360697	0	0.527363	0.11194
SRSF7_HUMAN_1	8	4.4e-95	0.006336	0.49146	0.502204	0	0.565014	0	0	0.434986	0	0	1	0	0.261433	0.23719	0.501377	0	0.653719	0	0	0.346281	0	0	1	0	0.321763	0.007163	0.671074	0	0.766667	0.233333	0	0
SRSF7_HUMAN_2	8	5.9e-56	0	1	0	0	0.409067	0	0	0.590933	0	0.386667	0.322933	0.2904	0	1	0	0	0.4016	0	0	0.5984	0	0.2088	0.4744	0.3168	0	1	0	0	0.4712	0.365333	0	0.163467
SRSF7_HUMAN_3	8	3.7e-44	0.345737	0	0.248647	0.405616	0	0	1	0	0.590325	0	0.409675	0	0.569689	0	0.171177	0.259134	0	0	1	0	0.498985	0.501015	0	0	0.446549	0	0	0.553451	0	0	1	0
SRSF9_HUMAN_1	8	9.5e-97	0	0.558727	0.441273	0	0	1	0	0	0.388735	0	0	0.611265	0	0	1	0	0	0.590048	0.409952	0	0.532458	0.160141	0	0.307401	0	0.448346	0.551654	0	0	0.833796	0	0.166204
SRSF9_HUMAN_2	8	2.3e-45	0.533453	0	0.080501	0.386047	0	0	1	0	0.261181	0.149553	0.589267	0	1	0	0	0	0	0	1	0	0.375671	0.299821	0.324508	0	0.535957	0	0	0.464043	0	0	1	0
SRSF9_HUMAN_3	8	2.4e-50	0.14471	0.531978	0.165046	0.158267	0	1	0	0	0.460065	0	0	0.539935	0	0.147952	0.585028	0.26702	0	0.712644	0.287356	0	0.012084	0.987916	0	0	0.019157	0	0	0.980843	0	0.312408	0.687592	0
SSB_HUMAN_1	8	1.2e-148	0.520246	0	0.172993	0.306761	0	0	1	0	0.105206	0.335503	0.559291	0	0.661786	0	0	0.338214	0	0	1	0	0.122921	0.466377	0.410701	0	0.557484	0	0	0.442516	0	0	1	0
SSB_HUMAN_2	8	5.2e-70	0.063124	0.43733	0.22419	0.275356	0	0.909022	0.090675	0.000303	0	1	0	0	0.262791	0	0	0.737209	0	0	1	0	0.11535	0.355737	0.528913	0	0.413412	0.167121	0.221163	0.198305	0	0.431729	0.568271	0
SSB_HUMAN_3	8	2.9e-13	0	0	1	0	0.489803	0.004079	0.328513	0.177605	0	0	1	0	0	0.423063	0.576937	0	0.450501	0.229514	0	0.319985	0	0	1	0	0	0	1	0	0.401187	0.45013	0.148684	0
STAU1_HUMAN_1	8	1.2e-181	0	1	0	0	0	1	0	0	0.245923	0.000652	0	0.753425	0	0.228311	0.650359	0.121331	0	0.787345	0.116112	0.096543	0	0.813438	0	0.186562	0.058056	0.749511	0	0.192433	0.081539	0.6621	0	0.25636
STAU1_HUMAN_2	8	9.2e-81	0.08066	0.891842	0	0.027498	0	1	0	0	0.590284	0	0	0.409716	0	0.179652	0.699358	0.12099	0	0.689276	0.310724	0	0	1	0	0	0.393217	0	0	0.606783	0	0.187901	0.770852	0.041247
STAU1_HUMAN_3	8	3.1e-57	0	0.727273	0	0.272727	0	0.6476	0	0.3524	0	0.625128	0	0.374872	0	1	0	0	0.362615	0	0	0.637385	0	0.687436	0.312564	0	0	1	0	0	0	0.447395	0	0.552605
SUB1_HUMAN_1	8	7.5e-50	0.090054	0	0	0.909946	0	0	0.801747	0.198253	0.103495	0	0.28629	0.610215	0.073925	0.036962	0.287634	0.601478	0.084005	0.076613	0.428091	0.41129	0.042339	0.508065	0.167339	0.282258	0	0	0	1	0	0	0.836694	0.163306
SUB1_HUMAN_2	8	3.3e-35	0.016349	0	0	0.983651	0.089918	0	0.217984	0.692098	0	0	0	1	0.160763	0	0	0.839237	0.250681	0	0	0.749319	0.792916	0	0	0.207084	1	0	0	0	0.86376	0	0.13624	0
SUB1_HUMAN_3	8	5.8e-19	0.192	0.808	0	0	0	0	0	1	0	0	1	0	0	0	1	0	1	0	0	0	0	0	1	0	0.216	0	0	0.784	0	0	1	0
SUPV3L1_HUMAN_1	8	1.6e-117	0	0.377699	0.622301	0	0	0.767972	0.232028	0	0.389087	0	0.011862	0.599051	0	0	1	0	0	0.422301	0.577699	0	0.634875	0	0.079715	0.285409	0	0	1	0	0.140214	0.298932	0.560854	0
SUPV3L1_HUMAN_2	8	1.2e-31	0.369798	0	0.296439	0.333762	0	0.101244	0.898756	0	0	0.654226	0.345774	0	0	0.812527	0	0.187473	0	0.807379	0	0.192621	0	1	0	0	0.523381	0	0	0.476619	0	0	1	0
SUPV3L1_HUMAN_3	8	9.6e-24	0.213202	0.213708	0.3609	0.21219	0	0.540718	0.459282	0	0.494689	0.002782	0.142893	0.359636	0	0	0.810572	0.189428	0	0.460293	0.539707	0	0	1	0	0	0.281993	0	0	0.718007	0	0	1	0
TAF15_HUMAN_1	8	7.8e-35	0.505696	0	0.198101	0.296203	0.11519	0	0.88481	0	0.261392	0.625949	0.112658	0	0.514557	0	0	0.485443	0	0	1	0	0.056329	0.768354	0.175316	0	0.590506	0	0	0.409494	0	0	1	0
TAF15_HUMAN_2	8	3.1e-17	0	1	0	0	0.312199	0.03451	0	0.653291	0	0.268058	0	0.731942	0	1	0	0	0.477528	0.116372	0	0.4061	0	0.414928	0	0.585072	0	1	0	0	0.557785	0.083467	0	0.358748
TAF15_HUMAN_3	8	1.3e-14	0	0	1	0	0	0.688571	0.311429	0	0	1	0	0	0	0	0	1	0	0	1	0	0	0	0.911429	0.088571	0	0	0.817143	0.182857	0	0.471429	0.528571	0
TARDBP_HUMAN_1	8	1.1e-65	0.497022	0	0.502978	0	1	0	0	0	0.442753	0	0.557247	0	0.236267	0	0.763733	0	1	0	0	0	0.72998	0	0.27002	0	0.469887	0	0.530113	0	1	0	0	0
TARDBP_HUMAN_2	8	5e-32	0.448034	0	0	0.551966	0	0	0	1	0	0	0	1	0	0	0	1	0.016854	0	0.296348	0.686798	0	0	0	1	0.200843	0.04073	0.34691	0.411517	0.008427	0	0	0.991573
TARDBP_HUMAN_3	8	4.3e-17	1	0	0	0	0.76377	0	0.23623	0	1	0	0	0	0.549572	0	0.210526	0.239902	0	0	0.586291	0.413709	1	0	0	0	1	0	0	0	0.771114	0	0	0.228886
TBRG4_HUMAN_1	8	7.9e-154	0.4746	0	0.181562	0.343838	0	0.16651	0.83349	0	0.128175	0.688617	0.183208	0	0.453669	0	0	0.546331	0	0.042098	0.957902	0	0.021872	0.698024	0.280103	0	0.456256	0	0	0.543744	0	0.001411	0.998589	0
TBRG4_HUMAN_2	8	2.8e-81	0.007052	0.315312	0.344862	0.332774	0	1	0	0	0	1	0	0	0.297515	0	0	0.702485	0	0	1	0	0.099731	0	0.900269	0	0.365682	0.080255	0.44728	0.106783	0.101746	0.440228	0.458026	0
TBRG4_HUMAN_3	8	1.3e-29	0	1	0	0	0.420301	0.207519	0	0.37218	0	0.096241	0	0.903759	0	1	0	0	0.709774	0.106767	0	0.183459	0.182707	0.126316	0	0.690977	0	1	0	0	0.913534	0.086466	0	0
TDP43_HUMAN_1	8	1.4e-30	0.001252	0	0	0.998748	0.176471	0	0.010013	0.813517	0	0.071339	0	0.928661	0.008761	0	0	0.991239	0.10388	0.241552	0.0801	0.574468	0.24781	0.122653	0	0.629537	0	0.078849	0	0.921151	0	0	0	1
TDP43_HUMAN_2	8	3e-44	0.309194	0	0.258816	0.43199	0	0.326196	0.673804	0	0	1	0	0	0.381612	0	0	0.618388	0	0	1	0	0	0.570529	0.429471	0	0.314861	0	0	0.685139	0	0.061083	0.938917	0
TDP43_HUMAN_3	8	3.1e-20	0.06577	0	0.93423	0	0	0	1	0	0.856502	0	0.086697	0.056801	0.183857	0	0.77728	0.038864	0.077728	0	0.922272	0	0.781764	0	0.152466	0.06577	0.134529	0	0.865471	0	0	0	1	0
TIA1_HUMAN_1	8	7.6e-43	0	0.358152	0.432609	0.209239	0	1	0	0	0.2875	0	0	0.7125	0	0.429348	0.570652	0	0	1	0	0	0.444022	0	0	0.555978	0	0	1	0	0	0.5	0.5	0
TIA1_HUMAN_2	8	1.6e-34	0	0	0	1	0.118843	0	0.130571	0.750586	0.028929	0	0	0.971071	0.182955	0.110242	0.206411	0.500391	0	0.147772	0	0.852228	0	0.265833	0.011728	0.722439	0	0	0	1	0	0	0	1
TIA1_HUMAN_3	8	5.3e-20	0	1	0	0	0	1	0	0	0.174182	0	0	0.825818	0	0.605659	0.394341	0	0	0.86649	0	0.13351	0	0.755968	0	0.244032	0	1	0	0	0.345712	0.461538	0	0.19275
TIAL1_HUMAN_1	8	5.4e-259	0.083199	0	0	0.916801	0.130048	0	0.06462	0.805331	0.000808	0	0	0.999192	0.286753	0.088045	0.072698	0.552504	0.065428	0.002423	0	0.932149	0.07189	0.226979	0.010501	0.69063	0.066236	0	0	0.933764	0.172052	0	0	0.827948
TIAL1_HUMAN_2	8	3.1e-107	0.005946	0	0	0.994054	0	0	0	1	0	0	0	1	0.225966	0.250743	0	0.52329	0.571853	0	0	0.428147	0.534192	0	0.226957	0.23885	0.719524	0	0.00892	0.271556	0.640238	0	0	0.359762
TIAL1_HUMAN_3	8	1.1e-49	0.790896	0	0	0.209104	1	0	0	0	0.623044	0	0	0.376956	1	0	0	0	0.260313	0	0	0.739687	0.788051	0	0	0.211949	0.524893	0	0	0.475107	0.506401	0	0	0.493599
TRA2A_HUMAN_1	8	2.9e-269	0.639884	0	0.113283	0.246833	0.038002	0	0.961998	0	0.560261	0.038002	0.401737	0	0.87405	0	0	0.12595	0.006877	0	0.993123	0	0.616359	0.115816	0.267825	0	0.863916	0	0.053927	0.082157	0.194354	0	0.805646	0
TRA2A_HUMAN_2	8	2e-93	0.196996	0.289519	0.513486	0	0.523045	0.469443	0.007511	0	0.664732	0	0.05565	0.279618	0	0	1	0	0.805736	0.004438	0.189826	0	0.571185	0	0.387846	0.04097	0.202458	0.014681	0.782861	0	0.724138	0.209969	0.061454	0.004438
TRA2A_HUMAN_3	8	3.7e-40	0	0.593176	0.406824	0	0.692388	0	0	0.307612	0	0	1	0	0	0.459318	0.540682	0	0.733858	0	0	0.266142	0	0	1	0	0	0.512861	0.487139	0	0.387927	0.226247	0	0.385827
TROVE2_HUMAN_1	8	3.3e-113	0.426456	0	0.284469	0.289075	0	0	1	0	0.240704	0.324613	0.434682	0	0.686245	0	0.125699	0.188055	0	0	1	0	0.212241	0.627838	0.159921	0	0.350609	0	0	0.649391	0	0	1	0
TROVE2_HUMAN_2	8	2.1e-57	0	0.789607	0.210393	0	0	1	0	0	0.409379	0	0	0.590621	0	0	1	0	0.006084	0.498099	0.495817	0	0.581496	0	0.108999	0.309506	0	0	1	0	0.244867	0.294297	0.40507	0.055767
TROVE2_HUMAN_3	8	2.1e-30	0	0.167578	0.832422	0	0.694757	0	0.305243	0	0.346735	0	0.653265	0	0.252171	0	0.747829	0	1	0	0	0	0.304921	0	0.695079	0	0	0	1	0	0.630428	0.173368	0.196205	0
U2AF1_HUMAN_1	8	2.8e-100	0.348785	0	0.270774	0.380441	0	0.13567	0.86433	0	0	0.771057	0.228943	0	0.489825	0	0	0.510175	0	0	1	0	0.153194	0.501696	0.34511	0	0.678915	0	0	0.321085	0	0	1	0
U2AF1_HUMAN_2	8	6.4e-44	0	0.595442	0.300285	0.104274	0	1	0	0	0.403989	0	0	0.596011	0	0.51453	0.48547	0	0	1	0	0	0	1	0	0	0.310541	0	0	0.689459	0	0.19943	0.80057	0
U2AF1_HUMAN_3	8	1.3e-29	0	0.390521	0.609479	0	1	0	0	0	0.416114	0	0.583886	0	0	0	1	0	1	0	0	0	0.56872	0	0.43128	0	0	0	1	0	0.653081	0.346919	0	0
U2AF2_HUMAN_1	8	1e-44	0.277198	0	0.722802	0	0.798922	0	0.201078	0	0.57191	0	0.42809	0	0.267767	0	0.732233	0	1	0	0	0	0.511957	0	0.319299	0.168744	0	0	1	0	1	0	0	0
U2AF2_HUMAN_2	8	2.1e-30	0	0.670966	0.329034	0	0.516692	0.248609	0	0.234699	0.260243	0.005311	0.385432	0.349014	0	0.637329	0.362671	0	0	1	0	0	0	0	0	1	0	0	1	0	0.29742	0.02959	0.672989	0
U2AF2_HUMAN_3	8	3.8e-10	0.673115	0	0	0.326885	0.047123	0	0.952877	0	0.359127	0	0.640873	0	0.475694	0	0	0.524306	0	0	1	0	0.281746	0.219742	0.498512	0	1	0	0	0	0	0	1	0
U2AF65_HUMAN_1	8	4.6e-55	0.682695	0	0	0.317305	0.003167	0	0.996833	0	0.388137	0.092139	0.519724	0	1	0	0	0	0.330262	0	0.669738	0	0.612439	0	0.387561	0	1	0	0	0	0.449179	0	0.550821	0
U2AF65_HUMAN_2	8	1.6e-18	0.50262	0	0.170557	0.326822	0	0	1	0	0.279181	0.532635	0.188185	0	0.295379	0	0	0.704621	0	0	1	0	0	0.559314	0.440686	0	0.517627	0	0	0.482373	0	0	1	0
UCHL5_HUMAN_1	8	1.3e-182	0.529623	0	0.077199	0.393178	0.01308	0.000256	0.986663	0	0.461913	0.089254	0.448833	0	0.755578	0	0.086945	0.157476	0.074891	0.006155	0.918954	0	0.608105	0.25981	0.132085	0	0.660426	0	0	0.339574	0.032829	0.015645	0.937163	0.014363
UCHL5_HUMAN_2	8	8.1e-51	0.137328	0.198502	0.66417	0	0.904702	0	0.095298	0	0.359967	0	0.640033	0	0.123596	0.171452	0.704952	0	0.739492	0	0	0.260508	0.168123	0	0.820641	0.011236	0.004161	0.007907	0.987932	0	0.877653	0.11236	0	0.009988
UCHL5_HUMAN_3	8	6.6e-26	0.575297	0	0.033729	0.390974	0	0	1	0	0.172922	0.186223	0.640855	0	0.351069	0.597625	0.051306	0	0.223753	0.776247	0	0	0.378147	0.621853	0	0	0.646081	0	0	0.353919	0	0	1	0
UPF1_HUMAN_1	8	5.5e-46	0.638542	0	0.361458	0	0.98649	0	0.01351	0	0.594698	0	0.405302	0	0.186337	0.143258	0.594443	0.075962	1	0	0	0	0.749936	0	0.250064	0	0.683151	0	0.316849	0	1	0	0	0
UPF1_HUMAN_2	8	1.9e-07	1	0	0	0	1	0	0	0	0.334576	0.103356	0.270112	0.291955	0.370272	0.358018	0	0.27171	0.453916	0	0	0.546084	0	0	0	1	0	0	0	1	0	0	0	1
UPF1_HUMAN_3	8	7.8e-05	1	0	0	0	1	0	0	0	0.503398	0	0.218505	0.278097	0.62206	0	0.37794	0	0	0	0	1	0.445896	0	0.554104	0	1	0	0	0	0.576059	0	0	0.423941
UTP18_HUMAN_1	8	1e-66	0	0	1	0	0.274115	0.237024	0.488862	0	0.632992	0	0.173201	0.193807	0	0	1	0	0.202606	0.547338	0.250056	0	0.426264	0	0	0.573736	0	0	1	0	0.251281	0.220316	0.524282	0.004121
UTP18_HUMAN_2	8	4e-19	0.439843	0	0.560157	0	0.599072	0	0.400928	0	1	0	0	0	0	0	1	0	0.759372	0	0.240628	0	0.728668	0	0.271332	0	0.465905	0	0.534095	0	1	0	0	0
UTP18_HUMAN_3	8	1.6e-29	0	1	0	0	0.534814	0	0	0.465186	0	0	1	0	0	1	0	0	0.413866	0	0	0.586134	0	0.413866	0.586134	0	0	1	0	0	0.310024	0.298019	0	0.391957
UTP3_HUMAN_1	8	1.1e-112	0	0.248732	0.751268	0	0	0.671787	0.328213	0	0.544955	0	0	0.455045	0	0	1	0	0	0.523957	0.476043	0	0.567362	0	0.110203	0.322435	0	0	1	0	0.094842	0.382892	0.522266	0
UTP3_HUMAN_2	8	1.6e-37	0	0.279062	0.720938	0	0.197822	0.457621	0.332998	0.011558	0.061977	0.485595	0.185427	0.267002	0	1	0	0	0	1	0	0	0.489447	0	0.012898	0.497655	0	0	1	0	0.147069	0.282245	0.570687	0
UTP3_HUMAN_3	8	1.3e-15	0	0.121076	0.878924	0	0.918875	0	0.081125	0	0.523441	0	0.476559	0	0	0	1	0	0.916429	0	0	0.083571	0.295964	0	0.550347	0.153689	0.176519	0	0.823481	0	1	0	0	0
WDR33_HUMAN_1	8	5.2e-246	1	0	0	0	0.898723	0	0	0.101277	0.09854	0	0.107664	0.793796	1	0	0	0	1	0	0	0	1	0	0	0	0.476277	0.122263	0.193431	0.208029	0.465328	0.101277	0.118613	0.314781
WDR33_HUMAN_2	8	9.5e-70	0.442623	0	0	0.557377	0.004471	0	0	0.995529	0	0	0	1	0	0	0	1	0.101341	0.225037	0.23845	0.435171	0	0	0	1	0.211624	0.002981	0.23696	0.548435	0.321908	0	0	0.678092
WDR33_HUMAN_3	8	1.8e-33	0.583471	0	0.416529	0	1	0	0	0	0.454545	0	0.545455	0	0.195041	0.22314	0.581818	0	1	0	0	0	0.72562	0	0.27438	0	0.552066	0	0.447934	0	1	0	0	0
WDR43_HUMAN_1	8	1e-305	0.573569	0	0.152589	0.273842	0	0	1	0	0.025886	0.247956	0.726158	0	0.694823	0	0.016349	0.288828	0	0	1	0	0.061308	0.355586	0.583106	0	0.741144	0	0.021798	0.237057	0	0	1	0
WDR43_HUMAN_2	8	7.4e-178	0.132653	0	0.271684	0.595663	0	0	1	0	0.452806	0.079082	0.457908	0.010204	0.443878	0	0.484694	0.071429	0	0.03699	0.943878	0.019133	0.396684	0.52551	0.077806	0	0.547194	0	0.010204	0.442602	0.016582	0	0.971939	0.01148
WDR43_HUMAN_3	8	1.4e-95	0.318182	0	0.681818	0	0	0	1	0	1	0	0	0	0.169697	0	0.830303	0	0.348485	0	0.651515	0	0.887879	0	0.112121	0	0.339394	0	0.660606	0	0.027273	0	0.972727	0
WRN_HUMAN_1	8	5.2e-314	0	0	0.975083	0.024917	0	0.156146	0.843854	0	0.509967	0	0.340532	0.149502	0	0	1	0	0.074751	0.413621	0.511628	0	0.710963	0	0.094684	0.194352	0	0	1	0	0	0.418605	0.581395	0
WRN_HUMAN_2	8	9.9e-155	0.016216	0.363964	0.61982	0	0.225225	0.317117	0.03964	0.418018	0	0	0.841441	0.158559	0	0	1	0	0.171171	0.068468	0.367568	0.392793	0	0	1	0	0	0	1	0	0.300901	0.654054	0.016216	0.028829
WRN_HUMAN_3	8	6.3e-123	0.030201	0.157718	0.812081	0	0.199664	0.555369	0.244966	0	0.157718	0.058725	0.288591	0.494966	0	0.256711	0.743289	0	0.008389	0.983221	0.008389	0	0.055369	0	0.088926	0.855705	0	0	1	0	0	0.283557	0.614094	0.102349
WTAP_HUMAN_1	8	2e-140	0.304545	0	0.618182	0.077273	0	0	1	0	0	0.568182	0.431818	0	0.636364	0	0.095455	0.268182	0	0	1	0	0	0.877273	0.122727	0	0.613636	0	0	0.386364	0	0	1	0
WTAP_HUMAN_2	8	1.4e-108	0	0.843243	0.156757	0	0	1	0	0	0	0	0.232432	0.767568	0	0	0.389189	0.610811	0	0.956757	0.043243	0	0.021622	0.454054	0	0.524324	0	0.686486	0	0.313514	0	1	0	0
WTAP_HUMAN_3	8	6.5e-71	0.315068	0	0	0.684932	0	0	1	0	0.547945	0	0.452055	0	1	0	0	0	0	0	1	0	0.691781	0.308219	0	0	0.19863	0	0	0.80137	0	0.287671	0.712329	0
XPO5_HUMAN_1	8	5.7e-202	0	0.028044	0.871587	0.100369	0.000738	0.653137	0.346125	0	0.077491	0.276753	0.197048	0.448708	0	0.60738	0.37786	0.01476	0	1	0	0	0.295203	0	0.023616	0.681181	0	0	1	0	0	0.349815	0.650185	0
XPO5_HUMAN_2	8	7.5e-132	0	0.553191	0.446809	0	0	1	0	0	0.345976	0	0.273821	0.380204	0	0.363552	0.636448	0	0	0.811286	0.188714	0	0	1	0	0	0	0.234043	0	0.765957	0	0.514339	0.485661	0
XPO5_HUMAN_3	8	1.1e-95	0	0	1	0	0	0	1	0	0	1	0	0	0.206642	0.212792	0.325953	0.254613	0	0.188192	0.811808	0	0.233702	0.243542	0.322263	0.200492	0	0	1	0	0	0.163592	0.836408	0
XRCC6_HUMAN_1	8	1.3e-74	0.515789	0	0.211088	0.273123	0	0	1	0	0.16393	0.363509	0.472561	0	0.622035	0	0	0.377965	0	0	1	0	0	0.547368	0.452632	0	0.534175	0	0	0.465825	0	0	1	0
XRCC6_HUMAN_2	8	5e-29	0	0.631923	0.310292	0.057785	0	1	0	0	0.517444	0	0.044047	0.438509	0	0.213912	0.644352	0.141736	0	0.886393	0.113607	0	0	1	0	0	0.282599	0	0	0.717401	0	0.116877	0.883123	0
XRCC6_HUMAN_3	8	5e-15	0.275	0.725	0	0	0	1	0	0	0.533407	0	0	0.466593	0	0	1	0	0.253097	0.360619	0.386283	0	1	0	0	0	0	0	1	0	0.315929	0.259292	0.249115	0.175664
XRN2_HUMAN_1	8	0	0	0	1	0	0	0.176471	0.823529	0	0.504456	0	0.399287	0.096257	0	0	1	0	0.050802	0.439394	0.509804	0	0.634581	0.06328	0.098039	0.2041	0	0	1	0	0	0.387701	0.612299	0
XRN2_HUMAN_2	8	1.2e-218	0.106202	0	0.870858	0.02294	0	0.097706	0.902294	0	0.140187	0.75616	0.103653	0	0.327103	0.094308	0.140187	0.438403	0	0	1	0	0.254885	0.078165	0.498726	0.168224	0.018692	0.007647	0.970263	0.003398	0.108751	0.067969	0.82328	0
XRN2_HUMAN_3	8	1.4e-185	0.000844	0.25654	0.742616	0	0	0.872574	0.126582	0.000844	0.09789	0.203376	0.022785	0.675949	0	0.287764	0.681857	0.03038	0.062447	0.789873	0.147679	0	0.285232	0.010127	0.126582	0.578059	0	0.001688	0.992405	0.005907	0	0.359494	0.636287	0.004219
YBX3_HUMAN_1	8	8.5e-80	0.303339	0.143181	0.236842	0.316638	0	0.575835	0.424165	0	0	1	0	0	0.277023	0	0	0.722977	0	0	1	0	0	0.441426	0.558574	0	0.574986	0	0	0.425014	0	0	1	0
YBX3_HUMAN_2	8	3.3e-26	0	0.611929	0.388071	0	0	1	0	0	0.351252	0	0	0.648748	0	0	1	0	0	0.626657	0.373343	0	0	1	0	0	0	1	0	0	0	0.614875	0	0.385125
YBX3_HUMAN_3	8	1.5e-40	0	1	0	0	0.627297	0.178853	0	0.193851	0.108361	0.271091	0.092238	0.528309	0	1	0	0	0.670791	0	0	0.329209	0.165729	0.36033	0	0.473941	0	1	0	0	0.986502	0.013498	0	0
YTHDC1_HUMAN_1	8	1.7e-72	0.403804	0.034454	0.561742	0	1	0	0	0	0.799338	0	0.137817	0.062845	0.184675	0	0.815325	0	1	0	0	0	0.550717	0	0.176406	0.272878	0.31753	0	0.68247	0	0.853087	0	0.014057	0.132856
YTHDC1_HUMAN_2	8	1.2e-07	0	1	0	0	0.485648	0.13654	0	0.377812	0	0.052754	0	0.947246	0	0.952676	0	0.047324	0.629946	0	0	0.370054	0.155159	0.218774	0	0.626067	0	1	0	0	1	0	0	0
YTHDC1_HUMAN_3	8	6e-10	1	0	0	0	0	0	1	0	0	0.333747	0.666253	0	1	0	0	0	0.383375	0	0.616625	0	0.497519	0	0.502481	0	1	0	0	0	0	0	1	0
YTHDC2_HUMAN_1	8	3.1e-80	0	0.331961	0.659147	0.008892	0.247324	0.578627	0.174049	0	0.327351	0.023712	0.187222	0.461716	0	0.292442	0.707558	0	0	0.984686	0.015314	0	0.326033	0	0	0.673967	0	0	1	0	0	0.263461	0.715791	0.020748
YTHDC2_HUMAN_2	8	4.5e-53	0	1	0	0	0	1	0	0	0	1	0	0	0.404552	0	0	0.595448	0	0	1	0	0	0.529369	0.470631	0	0.197137	0.324523	0.180617	0.297724	0	0.678414	0.321586	0
YTHDC2_HUMAN_3	8	2.8e-14	0	0	1	0	0	0	1	0	1	0	0	0	0	0	1	0	0	0	1	0	0.346657	0.380814	0.272529	0	0	0.665698	0.334302	0	0.335756	0.487645	0	0.176599
YTHDF1_HUMAN_1	8	1.1e-49	0.342205	0	0.657795	0	0.748012	0	0.251988	0	0.63429	0	0.36571	0	0.083305	0	0.916695	0	1	0	0	0	0.606982	0	0.393018	0	0.460422	0	0.539578	0	1	0	0	0
YTHDF1_HUMAN_2	8	5.4e-24	0.668286	0	0.007557	0.324157	0	0	1	0	0.235897	0.441835	0.322267	0	0.611876	0	0	0.388124	0	0	1	0	0.345209	0.448043	0.206748	0	0.557895	0	0	0.442105	0	0	1	0
YTHDF1_HUMAN_3	8	5.2e-17	0	1	0	0	0.504867	0.055752	0	0.439381	0.131416	0.178319	0.370796	0.319469	0	1	0	0	0	1	0	0	0.135398	0	0	0.864602	0	0	1	0	0.2	0.180088	0.619912	0
YTHDF2_HUMAN_1	8	5.2e-81	0.621332	0	0	0.378668	0	0	1	0	0.214252	0.295529	0.490219	0	0.748486	0	0	0.251514	0	0	1	0	0.257103	0.438752	0.304145	0	0.54681	0	0	0.45319	0	0	1	0
YTHDF2_HUMAN_2	8	7.1e-61	0.192614	0.408077	0.253985	0.145324	0	1	0	0	0.514346	0	0	0.485654	0	0	0.629118	0.370882	0	0.663921	0.336079	0	0	1	0	0	0.334485	0	0	0.665515	0	0	1	0
YTHDF2_HUMAN_3	8	1.5e-27	0	1	0	0	0.362433	0.412166	0	0.2254	0	0.326361	0	0.673639	0	1	0	0	0.501814	0	0	0.498186	0	0.359658	0.260192	0.380149	0	1	0	0	0.528068	0.210032	0	0.2619
YTHDF3_HUMAN_1	8	2.6e-141	0	0.673043	0.326957	0	0	1	0	0	0.309565	0	0	0.690435	0	0.01913	0.98087	0	0	0.593739	0.406261	0	0.422261	0.34713	0.039304	0.191304	0	0.685217	0.306783	0.008	0.112696	0.670609	0	0.216696
YTHDF3_HUMAN_2	8	7.8e-69	0	1	0	0	0	0	0	1	0	0.29745	0.70255	0	0	0.684136	0.315864	0	0.415014	0	0	0.584986	0	0	1	0	0	0.239377	0.760623	0	0.411473	0.324363	0.264164	0
YTHDF3_HUMAN_3	8	4e-58	0	1	0	0	0.526351	0	0	0.473649	0	0.329553	0.670447	0	0	1	0	0	0.243496	0.257505	0	0.498999	0	0.593729	0.406271	0	0.427618	0	0	0.572382	0	0	1	0
ZC3H11A_HUMAN_1	8	2.5e-147	0.13369	0	0.826203	0.040107	0	0	1	0	0.668449	0	0.291444	0.040107	0.002674	0	0.997326	0	0.096257	0.237968	0.665775	0	0.756684	0	0.018717	0.224599	0	0	1	0	0.040107	0	0.959893	0
ZC3H11A_HUMAN_2	8	3.8e-95	0.0501	0.038076	0.779559	0.132265	0	0.527054	0.400802	0.072144	0	0.991984	0	0.008016	0	1	0	0	0.446894	0	0	0.553106	0	0	1	0	0.116232	0	0.755511	0.128257	0.272545	0.128257	0.51503	0.084168
ZC3H11A_HUMAN_3	8	1.8e-53	0	1	0	0	0	1	0	0	0.385787	0	0	0.614213	0	0.248731	0.751269	0	0	1	0	0	0	0.888325	0	0.111675	0	1	0	0	0.35533	0.522843	0	0.121827
ZC3H7B_HUMAN_1	8	8.8e-162	0.001131	0	0	0.998869	0.317873	0	0	0.682127	0	0	0	1	0.232466	0	0	0.767534	0.288462	0.165724	0	0.545814	0.719457	0	0	0.280543	0.616516	0	0	0.383484	0.579751	0	0	0.420249
ZC3H7B_HUMAN_2	8	1.8e-81	1	0	0	0	0.955801	0	0.044199	0	0.394633	0	0.302289	0.303078	0.610103	0	0.168114	0.221784	0.621152	0	0.255722	0.123125	1	0	0	0	0.963694	0	0	0.036306	0.393844	0	0	0.606156
ZC3H7B_HUMAN_3	8	4.6e-52	0.388325	0	0	0.611675	0	0	0	1	0.141117	0	0	0.858883	0.173096	0.211168	0.132487	0.483249	0.205584	0	0	0.794416	0.000508	0.383249	0.361929	0.254315	0.439594	0.002538	0	0.557868	0.169543	0	0	0.830457
ZNF622_HUMAN_1	8	2.1e-100	0.573891	0	0.117197	0.308911	0	0	1	0	0.363965	0.301404	0.334631	0	0.692618	0	0	0.307382	0	0	1	0	0.313916	0.462394	0.22369	0	0.54553	0	0	0.45447	0	0	1	0
ZNF622_HUMAN_2	8	7.6e-26	0.246758	0.150981	0.258397	0.343864	0	0.605587	0.394413	0	0	1	0	0	0	0	0	1	0	0	1	0	0	0.383106	0.616894	0	0.61124	0	0	0.38876	0	0	1	0
ZNF622_HUMAN_3	8	1.4e-10	0.511364	0	0.488636	0	0	0	1	0	1	0	0	0	0.525162	0	0.474838	0	0	0	1	0	1	0	0	0	0	0	1	0	0	0.3125	0.6875	0
ZNF800_HUMAN_1	8	3.5e-185	0.652824	0	0	0.347176	0	0	1	0	0.355066	0.13289	0.512043	0	0.77907	0	0	0.22093	0.006229	0	0.993771	0	0.528239	0.267027	0.204734	0	0.608389	0	0	0.391611	0	0	1	0
ZNF800_HUMAN_2	8	6.8e-69	0.279821	0.538216	0.181964	0	0.341222	0	0	0.658778	0	0.022705	0.977295	0	0.299009	0.430764	0.270227	0	0.668692	0	0	0.331308	0.006716	0	0.993284	0	0.304765	0.180045	0.511033	0.004157	0.661337	0.227055	0.06172	0.049888
ZNF800_HUMAN_3	8	4e-34	0.619555	0	0.380445	0	0	0	1	0	1	0	0	0	0.653437	0	0.346563	0	0.294288	0	0.705712	0	1	0	0	0	0.400774	0	0.599226	0	0.378509	0	0.621491	0
ZRANB2_HUMAN_1	8	6e-239	0	0	1	0	0	0.377475	0.622525	0	0.566832	0	0.299505	0.133663	0	0	1	0	0	0.842822	0.157178	0	0.288366	0	0.173267	0.538366	0	0	1	0	0	0.503713	0.496287	0
ZRANB2_HUMAN_2	8	1.4e-132	0	0	1	0	0.436963	0.22063	0.249284	0.093123	0	0	1	0	0	0	1	0	0.520057	0.308023	0.058739	0.113181	0.057307	0	0.942693	0	0	0.13467	0.86533	0	0.160458	0.674785	0.164756	0
ZRANB2_HUMAN_3	8	3.8e-85	0.048066	0.119578	0.832356	0	0.174678	0.369285	0.456038	0	0	0.712778	0.287222	0	0	1	0	0	0.232122	0.003517	0.146542	0.617819	0	0	1	0	0	0.274326	0.690504	0.03517	0.079719	0.444314	0.475967	0

## Sheet: PONAB motif
name	length	E_value	site1_A	site1_C	site1_G	site1_U	site2_A	site2_C	site2_G	site2_U	site3_A	site3_C	site3_G	site3_U	site4_A	site4_C	site4_G	site4_U	site5_A	site5_C	site5_G	site5_U	site6_A	site6_C	site6_G	site6_U	site7_A	site7_C	site7_G	site7_U	site8_A	site8_C	site8_G	site8_U
AARS_PONAB_1	8	2.6e-177	0.022364	0	0.977636	0	0.185304	0.189137	0.625559	0	0.784026	0	0.145048	0.070927	0.070927	0	0.929073	0	0.184665	0.479233	0.336102	0	0.673482	0	0.020447	0.30607	0	0	1	0	0.166134	0.426198	0.407668	0
AARS_PONAB_2	8	7.4e-70	0	0.51505	0.48495	0	0	1	0	0	0.341137	0	0.086957	0.571906	0	0	1	0	0	0.621237	0.378763	0	0.507525	0	0.160535	0.33194	0	0	1	0	0.133779	0.506689	0.26505	0.094482
AARS_PONAB_3	8	1.1e-30	0	0	1	0	0	0	1	0	0.175739	0.824261	0	0	0.079316	0.186625	0.36703	0.36703	0	0.309487	0.690513	0	0.211509	0.251944	0.130638	0.40591	0	0	1	0	0	0	1	0
AATF_PONAB_1	8	3.3e-102	0.272503	0	0.334155	0.393342	0	0	1	0	0	0.729346	0.270654	0	0.426017	0	0	0.573983	0	0	1	0	0	0.689889	0.310111	0	0.424784	0	0	0.575216	0	0	1	0
AATF_PONAB_2	8	2.3e-36	0.36277	0	0.286531	0.350699	0	0	1	0	0.681067	0	0.318933	0	0.542567	0	0.457433	0	0	0	1	0	0.63723	0.36277	0	0	0.386912	0	0.238882	0.374206	0	0	1	0
AATF_PONAB_3	8	7.2e-29	0	0	1	0	0	1	0	0	0	0.449219	0.550781	0	0	0	1	0	0	1	0	0	0	0.388672	0.611328	0	0	0.158203	0.841797	0	0	0.804688	0.195312	0
AGGF1_PONAB_1	8	2.2e-80	0.509874	0	0.105725	0.384401	0.262517	0	0.737483	0	0.57291	0.148813	0.278276	0	1	0	0	0	0.230002	0	0.769998	0	0.993816	0	0.006184	0	1	0	0	0	0.567923	0	0.432077	0
AGGF1_PONAB_2	8	3.8e-33	0.383597	0	0.161194	0.455209	0	0	1	0	0.369545	0.221051	0.409404	0	0.790299	0	0	0.209701	0.27753	0	0.72247	0	0.283205	0.482773	0.234022	0	0.430482	0	0	0.569518	0	0	1	0
AGO2_PONAB_1	8	2.7e-93	0.504501	0	0.053695	0.441804	0.199288	0	0.800712	0	0.53318	0.221373	0.245447	0	0.809399	0	0	0.190601	0.167574	0	0.832426	0	0.622462	0.104459	0.273079	0	1	0	0	0	0.580699	0	0.39575	0.02355
AGO2_PONAB_2	8	9.6e-18	0.368833	0	0.159146	0.472022	0	0	1	0	0.484356	0.346871	0.168773	0	0.561673	0	0	0.438327	0	0	1	0	0.446149	0.553851	0	0	0	0	0	1	0	0	1	0
AKAP1_PONAB_1	8	2.2e-24	0	0.589517	0.410483	0	0	1	0	0	0.336867	0	0	0.663133	0	0	1	0	0	0	1	0	0.459364	0	0.540636	0	0.457597	0	0.542403	0	0.332744	0.259128	0.408127	0
AKAP1_PONAB_2	8	1.9e-14	0	0.450669	0.217391	0.33194	0	1	0	0	0	1	0	0	0.479933	0	0	0.520067	0	0	1	0	0	0.526756	0.473244	0	0	1	0	0	0	0.457358	0	0.542642
AKAP1_PONAB_3	8	0.00017	0	0.449275	0	0.550725	0	0.398841	0	0.601159	0	0.401159	0	0.598841	0	0.657391	0	0.342609	0	0.484058	0	0.515942	0	0	0	1	0	1	0	0	0	0.549565	0	0.450435
AKAP8L_PONAB_1	8	1.6e-166	0.368044	0	0.271922	0.360034	0	0	1	0	0.320405	0.117622	0.561973	0	1	0	0	0	0.016442	0	0.983558	0	0.365514	0.205312	0.429174	0	0.716695	0	0.138702	0.144604	0.263491	0	0.736509	0
AKAP8L_PONAB_2	8	7.4e-67	0.355738	0	0.490164	0.154098	0	0	1	0	0.35847	0.64153	0	0	0.213661	0	0.239344	0.546995	0	0	1	0	0.30765	0.69235	0	0	0.395082	0	0.231694	0.373224	0	0	1	0
AKAP8L_PONAB_3	8	6.8e-17	0	0	1	0	0	0	1	0	0	1	0	0	0	0.366516	0.253394	0.38009	0	0.484163	0.515837	0	0	0.307692	0	0.692308	0	0	1	0	0	0	1	0
ALKBH1_PONAB_1	8	1.8e-44	0.331744	0.21416	0.454096	0	1	0	0	0	0.480756	0	0.334922	0.184322	0	0	1	0	1	0	0	0	0.606462	0	0.393538	0	0.52154	0	0.47846	0	1	0	0	0
ALKBH1_PONAB_2	8	8.5e-11	0.121325	0.574035	0.30464	0	0.521962	0	0	0.478038	0	0	1	0	0.496281	0.47361	0.03011	0	1	0	0	0	0	0	1	0	0.639391	0	0.360609	0	0.625221	0	0.267269	0.10751
ALKBH5_PONAB_1	8	5.2e-72	0.396096	0	0.176579	0.427325	0	0	1	0	0.453502	0.253042	0.293456	0	0.785993	0	0	0.214007	0	0	1	0	0.436969	0.563031	0	0	0.451435	0	0	0.548565	0	0	1	0
ALKBH5_PONAB_2	8	1.9e-19	0.4689	0	0.5311	0	1	0	0	0	0.644737	0	0.355263	0	0.2811	0	0.7189	0	1	0	0	0	0.605263	0	0.394737	0	0.530702	0	0.469298	0	1	0	0	0
ALKBH5_PONAB_3	8	1e-11	0	0.52618	0	0.47382	0	0.610213	0	0.389787	0	1	0	0	0.514544	0	0	0.485456	0	0	1	0	0	1	0	0	0.50097	0	0	0.49903	0	0	1	0
ALYREF_PONAB_1	8	8.2e-73	0.467665	0.347704	0.184631	0	0.629422	0	0	0.370578	0.061708	0	0.938292	0	0.653777	0	0.346223	0	1	0	0	0	0.403653	0	0.596347	0	0.985355	0	0.014645	0	0.622511	0	0.128024	0.249465
ALYREF_PONAB_2	8	4.2e-14	0	0	0	1	0	0	0	1	0	0	0	1	0.160654	0.150442	0.27774	0.411164	0.697754	0	0	0.302246	0.963921	0	0.036079	0	1	0	0	0	0.652144	0	0	0.347856
ALYREF_PONAB_3	8	3.6e-13	1	0	0	0	0	0	1	0	0	0.598973	0.401027	0	0.593839	0	0	0.406161	0	0	1	0	0	0.622932	0.377068	0	0.6081	0	0	0.3919	0	0	1	0
APOBEC3C_PONAB_1	8	9.7e-62	0.285436	0.483368	0.231196	0	0.445909	0	0	0.554091	0.001498	0	0.998502	0	0.458046	0.073419	0.468535	0	1	0	0	0	0.380432	0	0.619568	0	0.641295	0.022176	0.33653	0	0.741235	0	0.150435	0.108331
APOBEC3C_PONAB_2	8	6.3e-05	0.377402	0	0	0.622598	0.139124	0	0	0.860876	0	0	0	1	0	0	0	1	0.275173	0.262106	0	0.462721	0	0	0	1	0	0	0.332052	0.667948	0	0	0	1
AQR_PONAB_1	8	1.6e-196	0.483299	0	0.091858	0.424843	0	0	1	0	0.398747	0.158664	0.442589	0	0.845511	0	0.002088	0.152401	0	0	1	0	0.532359	0.115866	0.351775	0	0.868476	0	0.110647	0.020877	0.230689	0	0.769311	0
AQR_PONAB_2	8	1.2e-74	0.286846	0	0.313788	0.399366	0	0	1	0	0.722662	0	0.277338	0	0.521395	0	0.478605	0	0	0	1	0	0.532488	0.467512	0	0	0.309033	0	0.077655	0.613312	0	0	1	0
AQR_PONAB_3	8	4.6e-52	0.392381	0	0.354286	0.253333	0	0.390476	0.609524	0	0	1	0	0	0.44	0	0	0.56	0	0	1	0	0	0.735238	0.264762	0	0.575238	0	0	0.424762	0	0	1	0
ATXN2_PONAB_1	8	8.7e-75	0.709019	0	0	0.290981	0.629865	0	0.370135	0	0.555576	0	0.444424	0	1	0	0	0	0.397081	0	0.376497	0.226422	0.586265	0	0.413735	0	1	0	0	0	1	0	0	0
ATXN2_PONAB_2	8	3.8e-15	0.319183	0.457349	0.223468	0	0.60032	0	0	0.39968	0	0	1	0	0.714858	0.285142	0	0	1	0	0	0	0.420104	0	0.579896	0	1	0	0	0	0.379255	0	0.267521	0.353224
ATXN2_PONAB_3	8	0.00041	0	0	0	1	0	0	0	1	0	0	0.430233	0.569767	0.585868	0	0.414132	0	1	0	0	0	1	0	0	0	0.625224	0	0.374776	0	1	0	0	0
BCLAF1_PONAB_1	8	2.4e-119	0.536423	0.267279	0.196298	0	0.660541	0	0	0.339459	0.009588	0	0.990412	0	0.740312	0	0.259688	0	0.980157	0	0.019843	0	0.531762	0	0.468238	0	1	0	0	0	0.49181	0.085098	0.153549	0.269543
BCLAF1_PONAB_2	8	9.2e-15	0.38006	0	0	0.61994	0	0	0	1	0.189655	0	0.243628	0.566717	0.217766	0	0.4494	0.332834	1	0	0	0	1	0	0	0	1	0	0	0	0.706897	0	0	0.293103
BCLAF1_PONAB_3	8	1.6e-13	0.173663	0	0	0.826337	0	0	0.785185	0.214815	0.145679	0	0.854321	0	1	0	0	0	0.50823	0	0.249383	0.242387	0	0.129218	0.870782	0	1	0	0	0	0.813992	0	0	0.186008
BUD13_PONAB_1	8	9.6e-66	0.420945	0.400672	0.178383	0	0.5637	0	0.003239	0.433061	0.001799	0	0.998201	0	0.467131	0.103047	0.429822	0	1	0	0	0	0.336372	0	0.663628	0	0.62392	0.043786	0.332294	0	0.796305	0	0.203695	0
BUD13_PONAB_2	8	2.3e-28	0.329961	0	0.258641	0.411398	0	0	1	0	0.350025	0.312426	0.337548	0	0.638341	0	0.066431	0.295228	0	0	1	0	0.321194	0.678806	0	0	0.269432	0	0	0.730568	0	0	1	0
BUD13_PONAB_3	8	1.2e-07	0.301446	0.698554	0	0	0	1	0	0	0.568966	0	0	0.431034	0	0	1	0	0	1	0	0	0.421023	0	0	0.578977	0	0	1	0	0	0.550056	0.449944	0
CAPRIN1_PONAB_1	8	4.6e-104	0.382847	0	0	0.617153	0.125553	0	0.813439	0.061008	0.675508	0	0.324492	0	0.979664	0	0	0.020336	0.365164	0	0.634836	0	0.782493	0.081344	0.136163	0	0.681698	0	0	0.318302	0.276746	0.015031	0.62069	0.087533
CAPRIN1_PONAB_2	8	2.5e-37	0.378788	0	0	0.621212	0	0	0	1	0.253788	0	0	0.746212	0	0	0	1	0	0	0	1	0.606061	0.106061	0	0.287879	0.848485	0	0	0.151515	0.965909	0	0	0.034091
CAPRIN1_PONAB_3	8	1.6e-30	0.795918	0	0	0.204082	1	0	0	0	0.965986	0	0	0.034014	0.064626	0	0.170068	0.765306	0.761905	0.020408	0.217687	0	1	0	0	0	1	0	0	0	0.602041	0	0.221088	0.176871
CDC40_PONAB_1	8	5.9e-80	0.440812	0	0.092911	0.466277	0	0	1	0	0.303166	0.194081	0.502753	0	0.845836	0	0	0.154164	0	0	1	0	0.413283	0.151755	0.434962	0	0.996559	0	0	0.003441	0.255334	0	0.744666	0
CDC40_PONAB_2	8	2.2e-44	0.365786	0	0.283264	0.35095	0	0.310617	0.689383	0	0.205841	0.794159	0	0	0.401484	0	0	0.598516	0	0	1	0	0	1	0	0	0.388503	0	0	0.611497	0	0	1	0
CELF2_PONAB_1	8	5.6e-68	0.684935	0	0	0.315065	0.468867	0	0.476327	0.054806	0.631564	0	0.368436	0	1	0	0	0	0.342324	0	0.484935	0.17274	0.641033	0	0.358967	0	1	0	0	0	1	0	0	0
CELF2_PONAB_2	8	2.2e-26	0.038747	0	0	0.961253	0.185775	0	0.139597	0.674628	0	0	0	1	0.160828	0.152335	0.320594	0.366242	0.18259	0.169321	0	0.648089	0	0.033439	0	0.966561	0	0	0	1	0	0	0.001592	0.998408
CELF2_PONAB_3	8	4.1e-05	0.003141	0	0	0.996859	0	0	0	1	0	0	0	1	0.179058	0	0.417801	0.403141	0.554974	0	0.120419	0.324607	1	0	0	0	1	0	0	0	0.724607	0	0	0.275393
CHTOP_PONAB_1	8	3.2e-133	0	0.406379	0.593621	0	0	0.992798	0.007202	0	0.27572	0	0.013374	0.710905	0	0	1	0	0	0.647119	0.352881	0	0.503086	0	0.081276	0.415638	0	0	1	0	0.072016	0.550412	0.377572	0
CHTOP_PONAB_2	8	4.5e-34	0.032213	0	0.70028	0.267507	0	0	1	0	0.338936	0.661064	0	0	0.170868	0	0.442577	0.386555	0	0	1	0	0.366947	0.236695	0.09944	0.296919	0	0	0.978992	0.021008	0	0.065826	0.934174	0
CHTOP_PONAB_3	8	1.3e-13	0	0.857442	0	0.142558	0	0.658281	0	0.341719	0	0.274633	0	0.725367	0	0.872117	0	0.127883	0	0.427673	0	0.572327	0	0	0.148847	0.851153	0	1	0	0	0	0.916143	0	0.083857
CNBP_PONAB_1	8	1.4e-118	0.445652	0.163043	0.152174	0.23913	0.23913	0	0.195652	0.565217	0	0	1	0	0	0	0	1	1	0	0	0	1	0	0	0	0	0	0	1	1	0	0	0
CNBP_PONAB_2	8	1.1e-103	0.625	0	0	0.375	0.081522	0	0.918478	0	0.57337	0	0.42663	0	1	0	0	0	0.25	0	0.75	0	0.350543	0.421196	0.228261	0	0.391304	0	0.100543	0.508152	0	0	1	0
CNBP_PONAB_3	8	9.8e-89	0.037037	0	0.962963	0	0	0	1	0	0.009259	0.962963	0.027778	0	0	0	0.962963	0.037037	0	0	1	0	0	0.981481	0	0.018519	0.046296	0	0.888889	0.064815	0	0	1	0
CPEB4_PONAB_1	8	5e-173	0.639618	0	0.360382	0	1	0	0	0	0.747017	0	0.164678	0.088305	0.393795	0.02864	0.408115	0.169451	0.954654	0	0.040573	0.004773	0.940334	0	0.033413	0.026253	0.747017	0	0.252983	0	1	0	0	0
CPEB4_PONAB_2	8	4.4e-130	0.233083	0	0	0.766917	0	0	0	1	0	0	0	1	0	0	0	1	0.154135	0	0.270677	0.575188	0	0	0	1	0.37594	0	0	0.62406	0.259398	0	0	0.740602
CPEB4_PONAB_3	8	1.2e-71	0.21345	0	0	0.78655	0.28655	0	0.219298	0.494152	0.140351	0	0	0.859649	0.280702	0	0.342105	0.377193	0.611111	0	0.052632	0.336257	1	0	0	0	1	0	0	0	0.994152	0	0	0.005848
CPSF1_PONAB_1	8	4e-50	0.093002	0.4314	0.322284	0.153315	0	1	0	0	0.344613	0	0	0.655387	0	0	1	0	0.131446	0.530387	0.338168	0	0.565608	0	0	0.434392	0	0	1	0	0.268186	0.325276	0.293048	0.11349
CPSF1_PONAB_2	8	1.6e-25	0.269891	0	0.424337	0.305772	0	0	1	0	0.75455	0	0	0.24545	0	0	1	0	0.413417	0	0.586583	0	1	0	0	0	0.425897	0	0.574103	0	0.366095	0	0.633905	0
CPSF1_PONAB_3	8	2.1e-14	0	0.623646	0	0.376354	0	1	0	0	0	1	0	0	0.40704	0	0	0.59296	0	0	1	0	0	0.282491	0.717509	0	0.287004	0.712996	0	0	0.079422	0.880866	0	0.039711
CPSF2_PONAB_1	8	4.8e-43	0.467316	0.532684	0	0	0.454798	0	0	0.545202	0	0	1	0	0.573018	0	0.426982	0	1	0	0	0	0.445063	0	0.554937	0	1	0	0	0	1	0	0	0
CPSF2_PONAB_2	8	5.7e-33	0.318339	0	0	0.681661	0.317186	0	0	0.682814	0.456747	0	0	0.543253	0.449827	0	0	0.550173	0.317186	0	0	0.682814	1	0	0	0	1	0	0	0	1	0	0	0
CPSF2_PONAB_3	8	2e-29	0.303199	0	0.198887	0.497914	0	0.27121	0.72879	0	0	1	0	0	0.38943	0	0	0.61057	0	0	1	0	0	0.986092	0.013908	0	0.393602	0	0	0.606398	0	0	1	0
CPSF3_PONAB_1	8	7.7e-183	0	0.520798	0.479202	0	0	1	0	0	0.309385	0	0.005844	0.684771	0	0	1	0	0	0.633895	0.366105	0	0.484359	0	0.118254	0.397387	0	0	1	0	0.15263	0.469921	0.33551	0.041939
CPSF3_PONAB_2	8	3.2e-81	0	0.67012	0.32988	0	0	1	0	0	0.423463	0.028075	0.003676	0.544786	0	0	1	0	0	0.50869	0.49131	0	0.16143	0.543115	0.14873	0.146725	0	0.883356	0.029078	0.087567	0.187166	0.590241	0	0.222594
CPSF3_PONAB_3	8	3.9e-37	0.101458	0.405832	0.49271	0	0.594168	0	0.00729	0.398542	0	0	1	0	0.239064	0.220535	0.540401	0	0.699878	0	0	0.300122	0	0	1	0	0.361179	0.104192	0.534629	0	0.502734	0.201701	0.295565	0
CPSF4_PONAB_1	8	2.4e-110	0.517825	0	0.11943	0.362745	0	0	1	0	0.326203	0.442068	0.231729	0	0.695187	0	0	0.304813	0	0	1	0	0.271836	0.728164	0	0	0.541889	0	0	0.458111	0	0	1	0
CPSF4_PONAB_2	8	5e-33	0	1	0	0	0	1	0	0	0.408425	0	0	0.591575	0	0.380952	0.43956	0.179487	0	1	0	0	0.474359	0	0	0.525641	0	0.415751	0.584249	0	0	1	0	0
CPSF4_PONAB_3	8	9.5e-17	0.291367	0.313849	0.389388	0.005396	0.595324	0.404676	0	0	0.414568	0	0.013489	0.571942	0	0	1	0	0.678957	0	0.321043	0	0.636691	0	0.363309	0	0.494604	0	0.505396	0	1	0	0	0
CPSF6_PONAB_1	8	3.6e-90	0.619607	0	0	0.380393	0.290609	0	0.709391	0	0.71986	0	0.28014	0	1	0	0	0	0.339467	0	0.660533	0	1	0	0	0	1	0	0	0	0.640546	0	0.359454	0
CPSF6_PONAB_2	8	7.4e-16	0.419363	0.073259	0.507378	0	1	0	0	0	0.761067	0	0	0.238933	0.414445	0	0.585555	0	0.701786	0.298214	0	0	0.39736	0	0	0.60264	0	0.082578	0.860471	0.056951	0.778928	0	0	0.221072
CPSF6_PONAB_3	8	3.5e-07	0	0	0	1	0	0	0.099455	0.900545	0	0	0	1	0.273161	0.222752	0.200954	0.303134	0.192779	0.195504	0	0.611717	0	0.139646	0	0.860354	0	0	0	1	0	0	0	1
CPSF7_PONAB_1	8	5.2e-106	0.609139	0.315552	0.070994	0.004315	0.664444	0	0	0.335556	0.204158	0	0.795842	0	0.784271	0	0.215729	0	0.998627	0	0.001373	0	0.564621	0	0.435379	0	1	0	0	0	0.522652	0	0.119827	0.357521
CPSF7_PONAB_2	8	1.5e-14	1	0	0	0	0.4953	0	0	0.5047	0.418919	0	0.581081	0	1	0	0	0	1	0	0	0	0	0	0.4953	0.5047	0.343713	0.341363	0	0.314924	0	0	0	1
CPSF7_PONAB_3	8	1.2e-08	0	0	0	1	0	0	0	1	0	0	0	1	0	0	0.356643	0.643357	0.379236	0	0.116192	0.504572	0.835395	0	0.164605	0	0.850457	0	0	0.149543	0.629371	0	0.066703	0.303927
CSTF2_PONAB_1	8	1.1e-89	0.542136	0.049589	0.013995	0.39428	0.443566	0.016124	0.230301	0.310009	0.752358	0.006693	0.111652	0.129297	0.706723	0	0.001521	0.291755	0.200791	0	0.29206	0.507149	0.833283	0	0.166717	0	1	0	0	0	1	0	0	0
CSTF2_PONAB_2	8	1.5e-62	0	0	0	1	0	0	0	1	0	0	0	1	0	0	0	1	0.347305	0.236099	0.147134	0.269461	0.284859	0	0	0.715141	0.284859	0.190761	0	0.52438	0	0	0	1
CSTF2_PONAB_3	8	3.4e-31	0	0	0	1	0	0.185602	0	0.814398	0	0	0	1	0.178853	0	0.253093	0.568054	0.609674	0	0	0.390326	0.671541	0.077615	0.250844	0	1	0	0	0	1	0	0	0
CSTF2T_PONAB_1	8	1.4e-58	0.771075	0.093387	0	0.135538	0.633518	0	0.038364	0.328117	0.451287	0	0.548713	0	1	0	0	0	0.621403	0	0.115851	0.262746	0.541393	0	0.458607	0	1	0	0	0	0.883897	0	0	0.116103
CSTF2T_PONAB_2	8	5.9e-09	0	0	0	1	0.2829	0	0	0.7171	0	0.306541	0	0.693459	0.523247	0.056738	0	0.420016	0	0	0	1	0.120567	0	0	0.879433	0	0	0	1	0	0	0	1
CSTF2T_PONAB_3	8	0.025	0	0	0	1	0	0	0	1	0	0	0	1	0.461883	0	0	0.538117	1	0	0	0	1	0	0	0	1	0	0	0	0.466368	0	0.201794	0.331839
DDX24_PONAB_1	8	1e-108	0.486544	0	0.129875	0.38358	0.166147	0	0.833853	0	0.475819	0.174727	0.349454	0	0.847504	0	0	0.152496	0.044072	0	0.955928	0	0.595359	0.032176	0.372465	0	0.998245	0	0	0.001755	0.428042	0	0.571958	0
DDX24_PONAB_2	8	3.1e-40	0	0.532665	0.467335	0	0	1	0	0	0.363291	0	0	0.636709	0	0	1	0	0	0.681645	0.318355	0	0.433114	0	0	0.566886	0	0	1	0	0.238507	0.337366	0.424127	0
DDX24_PONAB_3	8	1.8e-06	0.329787	0	0.200069	0.470144	0	0	1	0	0.667811	0	0.332189	0	0.590254	0	0.224091	0.185655	0.108785	0	0.891215	0	0.549073	0.378518	0.072409	0	0.027454	0	0.022992	0.949554	0	0	1	0
DDX3_PONAB_1	8	3.1e-104	0.544186	0.275239	0.180575	0	0.644323	0	0	0.355677	0.13844	0	0.86156	0	0.564432	0	0.435568	0	0.95212	0	0.04788	0	0.334337	0	0.665663	0	0.866484	0	0.133516	0	0.832558	0	0.032011	0.135431
DDX3_PONAB_2	8	1e-31	0.388657	0	0.206005	0.405338	0	0	1	0	0.337364	0.394912	0.267723	0	0.594245	0	0	0.405755	0	0	1	0	0.351543	0.645538	0.002919	0	0.298582	0	0	0.701418	0	0	1	0
DDX3_PONAB_3	8	5.2e-12	0.615517	0	0	0.384483	0	0	1	0	1	0	0	0	1	0	0	0	1	0	0	0	1	0	0	0	0.331034	0	0.398276	0.27069	0.344828	0	0.655172	0
DDX3X_PONAB_1	8	3.5e-51	0.39687	0.243284	0.359846	0	1	0	0	0	0.609087	0	0.327143	0.06377	0.300747	0	0.699253	0	1	0	0	0	0.555011	0	0.337071	0.107919	0.409017	0.124737	0.466246	0	1	0	0	0
DDX3X_PONAB_2	8	9.1e-11	0.073987	0.675866	0	0.250147	0.064005	0	0	0.935995	0	0	1	0	0.625367	0.100998	0.273635	0	0.797416	0	0	0.202584	0	0	1	0	1	0	0	0	0.919554	0	0	0.080446
DDX3X_PONAB_3	8	8.9e-07	0	0	1	0	0.326472	0.395404	0.278124	0	1	0	0	0	0	0	1	0	0	1	0	0	0.421254	0	0	0.578746	0	0	1	0	0.333174	0.339876	0.326951	0
DDX51_PONAB_1	8	0	0.001667	0.08	0.918333	0	0.036667	0.881667	0.081667	0	0.206667	0.006667	0.351667	0.435	0	0.005	0.993333	0.001667	0.001667	0.866667	0.131667	0	0.31	0.003333	0.41	0.276667	0	0	1	0	0.011667	0.763333	0.225	0
DDX51_PONAB_2	8	1.6e-241	0	0	1	0	0.018364	0.232053	0.749583	0	0.377295	0.510851	0.073456	0.038397	0.013356	0.215359	0.764608	0.006678	0	0.656093	0.343907	0	0.275459	0.400668	0	0.323873	0.001669	0	0.996661	0.001669	0	0.18197	0.816361	0.001669
DDX51_PONAB_3	8	6.4e-151	0	0.511667	0.486667	0.001667	0	0.988333	0.011667	0	0.183333	0.135	0.155	0.526667	0	0.025	0.97	0.005	0.03	0.55	0.42	0	0.608333	0.098333	0.131667	0.161667	0	0.02	0.98	0	0.051667	0.641667	0.295	0.011667
DDX55_PONAB_1	8	1.1e-40	0.409361	0	0.224368	0.36627	0	0	1	0	1	0	0	0	0.806835	0	0.193165	0	0.322437	0	0.677563	0	1	0	0	0	0.592868	0	0.08841	0.318722	0.394502	0	0.605498	0
DDX55_PONAB_2	8	2.7e-41	0.167059	0	0	0.832941	0	0	0	1	0.11451	0	0.008627	0.876863	0.032157	0	0.003922	0.963922	0.265098	0.161569	0.16	0.413333	0.064314	0.072941	0	0.862745	0.185098	0.013333	0	0.801569	0.093333	0	0	0.906667
DDX55_PONAB_3	8	8.1e-24	0.202355	0	0	0.797645	0.205567	0	0	0.794433	0.245182	0	0	0.754818	0.206638	0	0	0.793362	0.623126	0	0	0.376874	1	0	0	0	1	0	0	0	0.723769	0	0	0.276231
DDX59_PONAB_1	8	8.6e-196	0	0.663723	0.241848	0.094429	0	0.997283	0	0.002717	0.307065	0.131114	0	0.561821	0	0.328804	0.61413	0.057065	0	0.953125	0.046875	0	0.434103	0.007473	0.003397	0.555027	0	0.074049	0.913043	0.012908	0.095109	0.599864	0.278533	0.026495
DDX59_PONAB_2	8	3.5e-105	0	0.737491	0.252228	0.010281	0	1	0	0	0.415353	0.036326	0	0.548321	0	0.071282	0.824537	0.104181	0.040439	0.56477	0.337217	0.057574	0.090473	0.716244	0.11926	0.074023	0.01645	0.864291	0	0.11926	0.112406	0.682659	0.002056	0.202879
DDX59_PONAB_3	8	3.7e-38	0	0	1	0	0	0.487374	0.512626	0	0.479798	0	0.162879	0.357323	0	0	1	0	0	0.565657	0.434343	0	0.292929	0	0.184343	0.522727	0	0	1	0	0	0.295455	0.704545	0
DDX6_PONAB_1	8	4.7e-53	0.336012	0	0.151936	0.512053	0.061724	0	0.938276	0	0.501096	0.051863	0.447042	0	0.986852	0	0.013148	0	0.26187	0	0.73813	0	0.640614	0.016801	0.342586	0	0.655588	0	0.215851	0.128561	0.401753	0.004383	0.593864	0
DDX6_PONAB_2	8	1.1e-28	0.341629	0	0.384615	0.273756	0	0.29638	0.70362	0	0	1	0	0	0.414027	0	0	0.585973	0	0	1	0	0	0.718703	0.281297	0	0.542986	0	0	0.457014	0	0	1	0
DDX6_PONAB_3	8	4e-15	0	0	0	1	0	0	0.178771	0.821229	0	0	0	1	0.351955	0	0.38175	0.266294	0	0	0	1	0.212291	0	0	0.787709	0	0	0	1	0	0	0	1
DGCR8_PONAB_1	8	7.9e-82	0.376181	0	0.142047	0.481772	0	0	1	0	0.241426	0.357278	0.401296	0	0.748582	0	0	0.251418	0	0	1	0	0.21145	0.569808	0.218742	0	0.436133	0	0	0.563867	0	0	1	0
DGCR8_PONAB_2	8	2.3e-26	0.415352	0	0.584648	0	0.688223	0	0.311777	0	0.698738	0	0.301262	0	0.064669	0	0.935331	0	1	0	0	0	0.626183	0	0.373817	0	0.587802	0	0.412198	0	1	0	0	0
DGCR8_PONAB_3	8	3.2e-38	0	0.642286	0.357714	0	0.563614	0	0	0.436386	0	0	1	0	0	0.576521	0.423479	0	0	1	0	0	0.417947	0	0	0.582053	0	0	1	0	0	0.47142	0.52858	0
DHX30_PONAB_1	8	2.4e-174	0.012138	0.244774	0.736345	0.006743	0.047202	0.897505	0.055293	0	0.263655	0.006069	0.066082	0.664194	0	0	0.997303	0.002697	0.071477	0.57114	0.357384	0	0.391099	0	0.21443	0.394471	0	0	1	0	0.135536	0.496291	0.354012	0.01416
DHX30_PONAB_2	8	1.3e-79	0	0	1	0	0	0.167203	0.832797	0	0.09164	0.864952	0.043408	0	0.087621	0.278939	0.371383	0.262058	0	0.338424	0.661576	0	0.267685	0.324759	0.059486	0.348071	0	0	1	0	0	0.284566	0.715434	0
DHX30_PONAB_3	8	1.3e-43	0	0.142349	0.857651	0	0	1	0	0	0	0.738434	0.104982	0.156584	0	0.396797	0.603203	0	0	1	0	0	0.209964	0.412811	0.1121	0.265125	0	0	1	0	0	0.914591	0.085409	0
DICER1_PONAB_1	8	7.3e-150	0.025424	0.360169	0.614407	0	0	1	0	0	0.294492	0	0	0.705508	0	0	1	0	0	0.715042	0.284958	0	0.434322	0	0	0.565678	0	0	1	0	0.126059	0.537076	0.247881	0.088983
DICER1_PONAB_2	8	1.9e-26	0.044693	0.282123	0.374302	0.298883	0	1	0	0	0	1	0	0	0	0	0	1	0	0	1	0	0	0.27095	0.72905	0	0.335196	0.664804	0	0	0	0.712291	0.287709	0
DICER1_PONAB_3	8	3.7e-29	0.021239	0	0.978761	0	0	0	1	0	0.230088	0.672566	0	0.097345	0.138053	0	0.553982	0.307965	0	0.224779	0.775221	0	0.072566	0.40531	0	0.522124	0	0	1	0	0	0.155752	0.844248	0
DIS3L2_PONAB_1	8	4.3e-70	0.264567	0	0.345669	0.389764	0	0.344094	0.655906	0	0	1	0	0	0.350394	0	0	0.649606	0	0	1	0	0	0.75748	0.24252	0	0.520472	0	0	0.479528	0	0	1	0
DIS3L2_PONAB_2	8	1.3e-36	0	1	0	0	0.157221	0.595064	0	0.247715	0	0.220293	0.448812	0.330896	0	1	0	0	0.324497	0.397623	0	0.277879	0	0	0.691042	0.308958	0	1	0	0	0	1	0	0
DIS3L2_PONAB_3	8	9.4e-27	0	0	1	0	0	0	1	0	0.363436	0.363436	0.143172	0.129956	0	0	1	0	0	0	1	0	0.253304	0.447137	0	0.299559	0	0	1	0	0	0	1	0
DKC1_PONAB_1	8	6.7e-39	0.423599	0	0.282683	0.293718	0	0	1	0	0.304754	0.326825	0.368421	0	1	0	0	0	0	0	1	0	0	1	0	0	0.367572	0	0	0.632428	0	0	1	0
DKC1_PONAB_2	8	9.1e-29	0.66726	0	0.33274	0	1	0	0	0	0.709964	0	0.290036	0	0.16726	0	0.603203	0.229537	0.879004	0	0.120996	0	1	0	0	0	0.809609	0	0.190391	0	1	0	0	0
DKC1_PONAB_3	8	0.0047	0	0.752646	0.247354	0	0.43254	0	0	0.56746	0	0	1	0	0.343915	0	0.656085	0	1	0	0	0	0	0	1	0	0.386243	0	0.613757	0	0.953704	0	0.046296	0
DROSHA_PONAB_1	8	2.8e-150	0	0.314231	0.685769	0	0	0.86907	0.13093	0	0.408349	0	0.034156	0.557495	0	0	1	0	0	0.657306	0.342694	0	0.576091	0	0.066793	0.357116	0	0	1	0	0.151044	0.513472	0.328273	0.007211
DROSHA_PONAB_2	8	3.1e-40	0.875893	0	0.124107	0	0.472321	0	0.527679	0	0	0	1	0	0.844643	0	0.155357	0	0.56875	0	0.43125	0	0.189286	0	0.810714	0	1	0	0	0	0.417857	0	0.582143	0
DROSHA_PONAB_3	8	2.1e-34	0	0	1	0	0	0	1	0	0.271353	0.728647	0	0	0.099212	0.238502	0.412615	0.249671	0	0.342313	0.657687	0	0.245072	0.337714	0.067017	0.350197	0	0	1	0	0	0	1	0
EFTUD2_PONAB_1	8	1.1e-94	0	0.370164	0.629836	0	0	0.912769	0.087231	0	0.414918	0	0	0.585082	0	0	1	0	0	0.57775	0.42225	0	0.602528	0	0.066498	0.330973	0	0	1	0	0.153224	0.4311	0.415676	0
EFTUD2_PONAB_2	8	9.5e-34	0	0	0.771549	0.228451	0.003014	0.430681	0.566305	0	0	1	0	0	0.107595	0.339964	0	0.552441	0	0.54792	0.45208	0	0.426462	0	0.117239	0.456299	0	0	1	0	0	0.38698	0.61302	0
EFTUD2_PONAB_3	8	3.6e-19	0.401504	0	0.221439	0.377057	0	0	1	0	0.466855	0	0.533145	0	1	0	0	0	0	0	1	0	0.331923	0.269864	0.398213	0	0.573578	0	0	0.426422	0	0	1	0
EIF3A_PONAB_1	8	4.1e-152	0	0.113494	0.886506	0	0	0.844665	0.155335	0	0.308054	0.122385	0.150628	0.418933	0	0.085251	0.914749	0	0	1	0	0	0.201883	0.088912	0.217573	0.491632	0	0	1	0	0	0.688808	0.311192	0
EIF3A_PONAB_2	8	8.5e-67	0	0.722665	0.277335	0	0	1	0	0	0.266542	0.012201	0.152511	0.568747	0	0	1	0	0	0.313468	0.686532	0	0.402628	0.36274	0.211638	0.022994	0.029094	0.583294	0.386204	0.001408	0.124824	0.714688	0.092914	0.067574
EIF3A_PONAB_3	8	3.6e-36	0	0	1	0	0	0	1	0	0.544371	0.210596	0	0.245033	0	0	1	0	0	0	1	0	0.413245	0.291391	0.082119	0.213245	0.107285	0	0.892715	0	0	0.272848	0.727152	0
EIF3B_PONAB_1	8	5.7e-110	0	0.336697	0.663303	0	0	0.972384	0.027616	0	0.36325	0.038237	0.053638	0.544875	0	0	1	0	0	0.723314	0.276686	0	0.459904	0.046734	0.120021	0.37334	0	0	1	0	0.118428	0.551779	0.329793	0
EIF3B_PONAB_2	8	5.8e-57	0	1	0	0	0	1	0	0	0.28427	0.201124	0.17191	0.342697	0	0	1	0	0	0.373034	0.626966	0	0	0.724719	0.275281	0	0	0.737079	0	0.262921	0	1	0	0
EIF3B_PONAB_3	8	3.8e-52	0	0	1	0	0	0	1	0	0.403048	0.596952	0	0	0.201524	0.165114	0.465707	0.167655	0	0	1	0	0.388654	0.301439	0.096528	0.213378	0	0	1	0	0	0.287045	0.712955	0
EIF3D_PONAB_1	8	2.1e-190	0	0.445858	0.519569	0.034573	0.001305	0.994781	0.003914	0	0.229941	0.037182	0.039139	0.693738	0	0.080561	0.887476	0.031963	0.026745	0.729941	0.243314	0	0.445532	0.008806	0.096543	0.449119	0	0.037182	0.962818	0	0.087736	0.566536	0.332029	0.013699
EIF3D_PONAB_2	8	1.3e-77	0	0.003812	0.996188	0	0.192909	0.219977	0.587114	0	0.279832	0.24857	0.385818	0.08578	0	0.471979	0.521921	0.0061	0	0.984369	0.015631	0	0.298894	0.009912	0.104842	0.586352	0	0	1	0	0.081205	0.368281	0.550515	0
EIF3D_PONAB_3	8	6.1e-44	0	1	0	0	0	1	0	0	0	0.284431	0.370509	0.34506	0	1	0	0	0.313623	0.357784	0.106287	0.222305	0.092066	0.156437	0.48503	0.266467	0	1	0	0	0	1	0	0
EIF3G_PONAB_1	8	4.2e-116	0	0.462145	0.537855	0	0	1	0	0	0.293594	0	0	0.706406	0	0.063378	0.936622	0	0	0.676602	0.323398	0	0.414868	0.059267	0.101405	0.42446	0	0	1	0	0	0.581706	0.418294	0
EIF3G_PONAB_2	8	5e-35	0	0	1	0	0	0	1	0	0.593107	0.406893	0	0	0.294239	0.034465	0.671296	0	0	0.054527	0.945473	0	0.402263	0.472737	0	0.125	0.13786	0	0.711934	0.150206	0	0.20679	0.79321	0
EIF3G_PONAB_3	8	5.2e-33	0	1	0	0	0	0.995851	0	0.004149	0.131595	0.224659	0.320688	0.323059	0	1	0	0	0.232958	0.561944	0	0.205098	0.216953	0.077653	0.451097	0.254298	0	1	0	0	0	1	0	0
EIF3H_PONAB_1	8	3.9e-89	0.413435	0	0.13457	0.451995	0	0	1	0	0.306136	0.31776	0.376104	0	0.764614	0	0	0.235386	0.1453	0	0.8547	0	0.308148	0.404493	0.287359	0	0.66268	0	0	0.33732	0.029172	0	0.970828	0
EIF3H_PONAB_2	8	2e-19	0	0.660968	0.339032	0	0	1	0	0	0.402683	0	0	0.597317	0	0.348501	0.651499	0	0	1	0	0	0.394003	0	0	0.605997	0	0	1	0	0.200684	0.435823	0.363493	0
EIF3H_PONAB_3	8	2.2e-16	0.551609	0	0.448391	0	0.596004	0	0.403996	0	1	0	0	0	0.283574	0	0.716426	0	0.562708	0	0.437292	0	1	0	0	0	1	0	0	0	1	0	0	0
EIF4A3_PONAB_1	8	4.4e-65	0.400872	0	0.081852	0.517276	0.024153	0	0.975847	0	0.435089	0.303589	0.261322	0	0.781281	0	0	0.218719	0.132506	0	0.867494	0	0.470312	0.238846	0.290842	0	0.815163	0	0	0.184837	0.284133	0	0.715867	0
EIF4A3_PONAB_2	8	0.00038	0	0	0	1	0	0	0	1	0.009515	0.133206	0	0.857279	0.181732	0.094196	0.087536	0.636537	0.123692	0.196955	0.121789	0.557564	0	0.146527	0	0.853473	0.123692	0	0	0.876308	0	0.003806	0	0.996194
EIF4A3_PONAB_3	8	0.0041	0	1	0	0	0	0	0	1	0	0.340278	0.659722	0	0	1	0	0	0.138889	0	0	0.861111	0	0	1	0	0	0	0.840278	0.159722	0.350694	0	0.649306	0
EIF4G2_PONAB_1	8	1.5e-146	0.343284	0	0.464345	0.192371	0	0	1	0	0	0.749585	0.250415	0	0.351575	0	0.038143	0.610282	0	0	1	0	0	0.557214	0.442786	0	0.54063	0	0.097844	0.361526	0	0	1	0
EIF4G2_PONAB_2	8	2.3e-79	0.081967	0	0.918033	0	0.860656	0	0.139344	0	0.631148	0	0.368852	0	0.153005	0	0.846995	0	1	0	0	0	0.598361	0	0.401639	0	0.303279	0	0.696721	0	1	0	0	0
EIF4G2_PONAB_3	8	1.7e-66	0	0	1	0	0	0	1	0	0.403509	0.48538	0.111111	0	0.327485	0	0.517544	0.154971	0	0	1	0	0.233918	0.210526	0.178363	0.377193	0	0	1	0	0	0	1	0
ELAVL1_PONAB_1	8	7.3e-234	0.04693	0.013409	0	0.939661	0.200776	0	0.0988	0.700423	0.107622	0	0	0.892378	0.279111	0.095625	0.182428	0.442837	0.10127	0.013761	0.038109	0.84686	0.16302	0.085392	0	0.751588	0	0.032816	0	0.967184	0.029993	0	0	0.970007
ELAVL1_PONAB_2	8	6.5e-71	0.128645	0	0	0.871355	0.223556	0	0	0.776444	0.069754	0	0	0.930246	0.404803	0.056604	0.208119	0.330475	0.542024	0	0.093768	0.364208	0.95769	0	0	0.04231	0.900515	0	0	0.099485	0.978845	0	0	0.021155
ELAVL1_PONAB_3	8	8.5e-45	0.609238	0.040323	0.32478	0.02566	0.975806	0	0.024194	0	0.785924	0	0.10044	0.113636	0.076246	0	0.751466	0.172287	0.954545	0	0	0.045455	1	0	0	0	0.909091	0	0.090909	0	0.703812	0	0.035924	0.260264
EWSR1_PONAB_1	8	1.2e-45	1	0	0	0	1	0	0	0	0.498563	0	0.346264	0.155172	0.360632	0.032567	0.354885	0.251916	1	0	0	0	0.76772	0	0.23228	0	1	0	0	0	0.676724	0	0	0.323276
EWSR1_PONAB_2	8	1.1e-31	0.333333	0	0	0.666667	0	0	0	1	0	0	0	1	0	0	0	1	0.183505	0.339519	0.097595	0.379381	0	0	0	1	0.117526	0	0	0.882474	0.161512	0.076289	0	0.762199
EWSR1_PONAB_3	8	2.1e-13	0	0	0	1	0	0	0	1	0	0	0	1	0.195631	0	0.283019	0.521351	0.704071	0	0	0.295929	1	0	0	0	1	0	0	0	0.616683	0	0	0.383317
FAM120A_PONAB_1	8	1e-33	0.099057	0	0	0.900943	0	0	0	1	0.035377	0	0	0.964623	0.125	0	0	0.875	0.089623	0.200472	0.209906	0.5	0	0.129717	0	0.870283	0.181604	0.014151	0	0.804245	0	0	0	1
FAM120A_PONAB_2	8	6.1e-24	0	0	0	1	0.191489	0.12766	0	0.680851	0	0	0	1	0	0.119149	0	0.880851	0.314894	0	0	0.685106	1	0	0	0	1	0	0	0	1	0	0	0
FAM120A_PONAB_3	8	5.2e-14	0.069136	0	0.930864	0	0	0.130864	0.869136	0	0.893827	0	0.106173	0	0	0	1	0	0.059259	0.301235	0.639506	0	0.777778	0	0.111111	0.111111	0	0	1	0	0	0.412346	0.587654	0
FASTKD2_PONAB_1	8	1.6e-95	0.340922	0	0.181981	0.477097	0	0	1	0	0.4891	0.13452	0.37638	0	0.74931	0	0.09037	0.16032	0.133416	0	0.866584	0	0.477235	0.378173	0.144592	0	0.572434	0	0.005519	0.422047	0.054498	0.006209	0.939294	0
FASTKD2_PONAB_2	8	1.5e-28	0	0.599057	0.400943	0	0	1	0	0	0.454403	0	0	0.545597	0	0	1	0	0	0	1	0	1	0	0	0	0.368449	0	0.631551	0	0.308176	0.271488	0.420335	0
FBL_PONAB_1	8	1.1e-169	0.423215	0	0.08935	0.487435	0	0	1	0	0.657758	0.12485	0.217391	0	0.721181	0	0.110092	0.168728	0	0	1	0	0.709613	0.290387	0	0	0.497806	0	0.086558	0.415636	0.091743	0.011169	0.897088	0
FBL_PONAB_2	8	3e-74	0	0.553478	0.446522	0	0	1	0	0	0.42558	0	0	0.57442	0	0	1	0	0	0.342558	0.657442	0	1	0	0	0	0.278983	0	0.721017	0	0.255049	0.297681	0.44727	0
FBL_PONAB_3	8	2e-15	0.292723	0.128373	0.578904	0	1	0	0	0	0.501226	0	0.282911	0.215863	0	0	1	0	0.985282	0	0.014718	0	0.491415	0	0.446443	0.062142	0.268193	0.099755	0.632052	0	1	0	0	0
FIP1L1_PONAB_1	8	5e-68	0.484758	0	0.145427	0.369815	0.277528	0	0.722472	0	0.660503	0	0.339497	0	1	0	0	0	0.215725	0	0.784275	0	0.808429	0	0.191571	0	1	0	0	0	0.562052	0	0.437948	0
FIP1L1_PONAB_2	8	2.1e-08	0.346006	0.308415	0.345579	0	1	0	0	0	0.512601	0	0.487399	0	0	0	1	0	0.639043	0.360957	0	0	1	0	0	0	0.374199	0	0.625801	0	1	0	0	0
FIP1L1_PONAB_3	8	0.0018	0	0.380571	0.575619	0.04381	0	1	0	0	0.397714	0	0	0.602286	0	0	1	0	0	1	0	0	0.430476	0	0	0.569524	0	0	1	0	0.222857	0.491048	0.286095	0
FMR1_PONAB_1	8	8.1e-105	0.61293	0	0	0.38707	0.351623	0	0.531305	0.117072	0.584952	0.20182	0.213228	0	0.713839	0	0	0.286161	0.207388	0	0.785006	0.007606	0.763412	0.041423	0.195165	0	1	0	0	0	0.667798	0	0.308706	0.023496
FMR1_PONAB_2	8	8.1e-13	0	0	0	1	0.292364	0	0	0.707636	0	0	0	1	0.191273	0	0.317818	0.490909	0.357091	0.314909	0	0.328	0	0	0	1	0	0	0	1	0	0	0	1
FMR1_PONAB_3	8	4.2e-10	0.772397	0.227603	0	0	0.628733	0.371267	0	0	0.560129	0	0	0.439871	0	0	0.817595	0.182405	0	0	1	0	1	0	0	0	0.795803	0	0.204197	0	1	0	0	0
FTO_PONAB_1	8	3.9e-173	0.433977	0	0.177606	0.388417	0	0	1	0	0.173359	0.452124	0.374517	0	0.676448	0	0	0.323552	0	0	1	0	0.237452	0.449035	0.313514	0	0.775676	0	0	0.224324	0	0	1	0
FTO_PONAB_2	8	3.8e-74	0.200581	0.201227	0.598191	0	0.613695	0.120155	0.26615	0	0.547158	0	0.452519	0.000323	0.013243	0	0.986757	0	0.703811	0.271641	0.024548	0	0.510982	0	0.360465	0.128553	0.04522	0	0.95478	0	0.55491	0.332041	0.113049	0
FTO_PONAB_3	8	6.3e-32	0	0	1	0	0	0	1	0	0.150579	0.849421	0	0	0.064093	0.23861	0.387645	0.309653	0	0.342085	0.657915	0	0.05251	0.373745	0.094981	0.478764	0	0	1	0	0	0.099614	0.900386	0
FUBP3_PONAB_1	8	2.6e-201	0.182516	0	0	0.817484	0.222091	0	0.173656	0.604253	0.012995	0	0	0.987005	0.324867	0.064383	0.26521	0.34554	0	0	0	1	0.207915	0	0	0.792085	0	0	0	1	0.11518	0	0	0.88482
FUBP3_PONAB_2	8	2.9e-102	0.282171	0	0	0.717829	0.304651	0	0	0.695349	0	0	0	1	0.257364	0	0.272868	0.469767	0.556589	0	0	0.443411	1	0	0	0	1	0	0	0	0.636434	0	0	0.363566
FUBP3_PONAB_3	8	4.1e-51	0.482065	0	0	0.517935	0	0	0	1	0.141732	0	0.464567	0.393701	0	0	0	1	0.31671	0	0.254593	0.428696	0	0	0	1	0.213473	0	0.415573	0.370954	0	0	0	1
FUS_PONAB_1	8	1.3e-61	0.393443	0	0	0.606557	0	0	0	1	0	0	0	1	0	0	0	1	0.389344	0	0	0.610656	0.719262	0	0	0.280738	0.683402	0	0	0.316598	0.69877	0	0	0.30123
FUS_PONAB_2	8	2.1e-49	0.506951	0.206673	0.12975	0.156627	0.525487	0	0	0.474513	0.104727	0	0.531047	0.364226	1	0	0	0	1	0	0	0	0.984245	0	0.015755	0	1	0	0	0	0.419833	0	0	0.580167
FUS_PONAB_3	8	6.6e-31	0	0	0	1	0.292044	0	0	0.707956	0.319235	0	0	0.680765	0.475327	0.023162	0.124874	0.376636	0.021148	0.400806	0	0.578046	0.365559	0	0	0.634441	0	0	0	1	0	0	0	1
FXR1_PONAB_1	8	3.2e-32	1	0	0	0	0.552381	0	0.447619	0	1	0	0	0	0.284354	0	0.321088	0.394558	0.319728	0	0.680272	0	1	0	0	0	1	0	0	0	0.655782	0	0.344218	0
FXR1_PONAB_2	8	1.4e-25	0.492593	0	0.07963	0.427778	0	0	1	0	0.464815	0.535185	0	0	0.403704	0	0	0.596296	0	0	1	0	0.244444	0.536111	0.219444	0	0.436111	0	0	0.563889	0	0	1	0
FXR1_PONAB_3	8	2.7e-21	0.478972	0	0	0.521028	0	0	0.587617	0.412383	0	0	1	0	1	0	0	0	0.5	0	0.5	0	0.403037	0	0.596963	0	1	0	0	0	0.625	0	0.375	0
FXR2_PONAB_1	8	9.8e-151	0.378341	0	0.149431	0.472229	0	0	1	0	0.378573	0.28027	0.341157	0	0.768534	0	0	0.231466	0	0	1	0	0.430165	0.418313	0.151522	0	0.613758	0	0	0.386242	0	0	1	0
FXR2_PONAB_2	8	3.3e-49	0.048612	0.705159	0.174148	0.07208	0.187931	0.811697	0.000373	0	0.465077	0	0	0.534923	0.000373	0	0.999627	0	0.341032	0.176197	0.482771	0	0.786925	0	0.133544	0.079531	0.215869	0.071894	0.712237	0	0.551872	0.151425	0.287949	0.008754
G3BP1_PONAB_1	8	3e-239	0.482628	0	0.081976	0.435396	0.002714	0.059718	0.937568	0	0.330619	0.489685	0.179696	0	0.69164	0	0.007058	0.301303	0.000543	0	0.999457	0	0.324647	0.449511	0.225841	0	0.69924	0	0	0.30076	0.020087	0.031488	0.948426	0
G3BP1_PONAB_2	8	3.4e-87	0.206953	0.541554	0.251494	0	0.39761	0	0	0.60239	0	0	1	0	0.273221	0.09723	0.629549	0	0.809886	0	0.007605	0.18251	0.055405	0.005432	0.939163	0	0.488322	0.034764	0.476915	0	0.537751	0.231396	0.104834	0.126018
G3BP1_PONAB_3	8	1.8e-28	0	0.787623	0.212377	0	0	1	0	0	0.507736	0	0	0.492264	0	0.194093	0.805907	0	0	0.984529	0.015471	0	0.383966	0	0	0.616034	0	0.108298	0.891702	0	0.115331	0.54571	0.338959	0
GEMIN5_PONAB_1	8	5.3e-205	0	0.102133	0.895928	0.001939	0.021978	0.774402	0.20362	0	0.238526	0.091144	0.022624	0.647705	0	0.004525	0.994182	0.001293	0.01616	0.701357	0.282482	0	0.325145	0.10084	0.074337	0.499677	0	0	1	0	0.096962	0.532644	0.358759	0.011635
GEMIN5_PONAB_2	8	3.6e-108	0	0	1	0	0	0.768197	0.231803	0	0	0.478163	0.521837	0	0	0.309071	0.690929	0	0	1	0	0	0	0.354983	0.484882	0.160134	0	0	1	0	0	0.655095	0.344905	0
GEMIN5_PONAB_3	8	2e-75	0	0	1	0	0	0	1	0	0.663311	0.336689	0	0	0.17226	0.106264	0.721477	0	0.114094	0.173378	0.712528	0	0.391499	0.247204	0.05481	0.306488	0	0	1	0	0	0.244966	0.755034	0
GPKOW_PONAB_1	8	5.3e-183	0.574408	0	0.061792	0.3638	0.026004	0	0.973996	0	0.415036	0.152163	0.432801	0	0.90139	0	0	0.09861	0.17276	0	0.82724	0	0.471936	0.209578	0.318486	0	0.846807	0	0	0.153193	0.249228	0	0.750772	0
GPKOW_PONAB_2	8	5.3e-42	0.225698	0.326525	0.345915	0.101861	0.404343	0.550931	0.044726	0	0.540589	0	0	0.459411	0	0	1	0	0.407187	0.012927	0.579886	0	0.87849	0	0.12151	0	0.562048	0	0.437952	0	0.670889	0.066184	0.262927	0
GPKOW_PONAB_3	8	8.9e-35	0.381609	0	0.282759	0.335632	0	0.393678	0.606322	0	0	1	0	0	0.353448	0	0	0.646552	0	0	1	0	0	0.71954	0.28046	0	0.431034	0	0	0.568966	0	0	1	0
GRSF1_PONAB_1	8	2.4e-85	0.188135	0	0.399869	0.411996	0	0	1	0	0.144543	0.468043	0.387414	0	0.600131	0	0	0.399869	0	0	1	0	0.149131	0.599476	0.251393	0	0.45395	0	0	0.54605	0	0	1	0
GRSF1_PONAB_2	8	9.1e-24	0.402043	0	0.597957	0	0.626741	0	0.373259	0	0.72052	0	0.27948	0	0	0	1	0	1	0	0	0	0.631383	0	0.368617	0	0.396472	0	0.603528	0	1	0	0	0
GRSF1_PONAB_3	8	1.7e-20	0	0.530099	0.469901	0	0	1	0	0	0	0	0	1	0	0	1	0	0	0	1	0	0.318059	0.292902	0.244385	0.144654	0.255166	0	0.437556	0.307278	0	0	1	0
GRWD1_PONAB_1	8	5.1e-192	0.28148	0.177857	0.540664	0	0.700025	0.225994	0.07398	0	0.590828	0	0.089435	0.319737	0.022802	0	0.977198	0	0.794274	0.008107	0.197618	0	0.839625	0	0.154801	0.005574	0.297188	0	0.702812	0	0.832531	0.083608	0.081074	0.002787
GRWD1_PONAB_2	8	2e-76	0.489162	0	0.178829	0.332009	0	0	1	0	0.432081	0.128974	0.438945	0	1	0	0	0	0.368136	0	0.631864	0	0.339234	0.419798	0.240968	0	0.532514	0	0	0.467486	0	0	1	0
GRWD1_PONAB_3	8	1.2e-09	1	0	0	0	0.574398	0	0.425602	0	0.690372	0	0.309628	0	0.305252	0.294311	0.400438	0	1	0	0	0	0.480306	0	0.519694	0	1	0	0	0	1	0	0	0
GTF2F1_PONAB_1	8	3e-135	0.016377	0.272519	0.711104	0	0.061251	0.799214	0.139535	0	0.394039	0.00262	0.106453	0.496888	0	0	1	0	0.00131	0.656076	0.342614	0	0.496561	0	0.169342	0.334098	0	0	1	0	0.098919	0.578447	0.318703	0.003931
GTF2F1_PONAB_2	8	6.9e-47	0	0.04862	0.95138	0	0	1	0	0	0.081472	0.446781	0.445466	0.026281	0	0.170828	0.829172	0	0	1	0	0	0	0.290407	0.617608	0.091984	0	0.057819	0.942181	0	0	1	0	0
GTF2F1_PONAB_3	8	4.2e-26	0	0	1	0	0.659039	0	0.116705	0.224256	0	0	1	0	0.290618	0	0.709382	0	1	0	0	0	0	0	1	0	0.15103	0	0.84897	0	0.461098	0.209382	0.329519	0
HLTF_PONAB_1	8	9.6e-111	0.486799	0.042421	0.47078	0	0.712252	0.105607	0.182142	0	0.729457	0	0.167606	0.102937	0.032038	0	0.967962	0	1	0	0	0	0.68051	0	0.31949	0	0.421537	0	0.578463	0	1	0	0	0
HLTF_PONAB_2	8	2.9e-45	0.454414	0	0.00973	0.535856	0	0	1	0	0.412613	0.292252	0.295135	0	0.731532	0	0	0.268468	0	0	1	0	0.345946	0.654054	0	0	0.413694	0	0	0.586306	0	0	1	0
HLTF_PONAB_3	8	5.2e-12	0.565005	0	0	0.434995	0	0	1	0	0.338221	0.237211	0.424568	0	0.588139	0.411861	0	0	1	0	0	0	0.302053	0.254154	0.443793	0	0.531769	0	0	0.468231	0	0	1	0
HNRNPA1_PONAB_1	8	1.1e-53	0.079226	0	0	0.920774	0	0	0	1	0.170306	0	0	0.829694	0.009981	0.218341	0.224579	0.547099	0.347473	0.05864	0	0.593886	0	0.151591	0	0.848409	0.103556	0	0	0.896444	0.006238	0	0	0.993762
HNRNPA1_PONAB_2	8	7.1e-46	0.733437	0	0	0.266563	0.879917	0	0.120083	0	1	0	0	0	1	0	0	0	0.427019	0	0	0.572981	0.625259	0	0.287267	0.087474	0.609731	0	0	0.390269	0.57971	0	0	0.42029
HNRNPA1_PONAB_3	8	5.3e-25	0.460633	0	0.539367	0	1	0	0	0	0.440724	0	0.281448	0.277828	0.0181	0	0.9819	0	1	0	0	0	0.690498	0	0.309502	0	0.514932	0	0.485068	0	1	0	0	0
HNRNPC_PONAB_1	8	6e-43	0.619945	0	0.380055	0	0.728355	0	0.271645	0	1	0	0	0	0.257752	0	0.635326	0.106921	1	0	0	0	1	0	0	0	0.616472	0	0.383528	0	1	0	0	0
HNRNPC_PONAB_2	8	0.02	1	0	0	0	0.527321	0	0.064914	0.407765	0.286154	0.229869	0.483977	0	1	0	0	0	0.359696	0	0.37613	0.264174	0.364832	0	0.635168	0	1	0	0	0	1	0	0	0
HNRNPC_PONAB_3	8	4.4e-06	0	0	0	1	0.345646	0	0	0.654354	0.198549	0	0	0.801451	0	0	0	1	0	0.201847	0.114776	0.683377	0	0	0	1	0	0	0.135884	0.864116	0	0	0	1
HNRNPD_PONAB_1	8	6.6e-40	0.483696	0	0	0.516304	0.253623	0	0	0.746377	0.471014	0	0	0.528986	0	0	0	1	0.378623	0	0	0.621377	0	0	0	1	0.175725	0	0	0.824275	0	0	0	1
HNRNPD_PONAB_2	8	6.3e-39	1	0	0	0	1	0	0	0	1	0	0	0	0.376045	0.089136	0.192201	0.342618	0.364903	0.181058	0.314763	0.139276	1	0	0	0	1	0	0	0	1	0	0	0
HNRNPD_PONAB_3	8	1.9e-11	0.537634	0.12043	0	0.341935	0	0.307527	0	0.692473	0.483871	0	0	0.516129	0	0	0	1	0	0	0	1	0.412903	0	0	0.587097	0.95914	0	0	0.04086	1	0	0	0
HNRNPH_PONAB_1	8	4.5e-87	0.50141	0	0.156559	0.342031	0	0	1	0	0.270099	0	0.729901	0	0.95134	0	0.04866	0	0.361777	0	0.638223	0	0.480254	0	0.519746	0	0.98519	0	0.01481	0	0.342031	0	0.657969	0
HNRNPH_PONAB_2	8	3.3e-22	0	0	0	1	0.104587	0	0	0.895413	0	0	0	1	0.315596	0.040367	0.233028	0.411009	0	0.194495	0.119266	0.686239	0	0	0	1	0	0	0	1	0	0	0	1
HNRNPH_PONAB_3	8	8.1e-22	0	0	1	0	0.418159	0.109974	0.259591	0.212276	0	0	1	0	0	0	1	0	0.386189	0.248082	0	0.365729	0	0	1	0	0	0	1	0	0.199488	0.421995	0.378517	0
HNRNPK_PONAB_1	8	7.6e-217	0	0.759291	0.074324	0.166385	0	0.870777	0	0.129223	0	1	0	0	0.4375	0	0	0.5625	0.006757	0.376689	0.355574	0.26098	0	1	0	0	0	0.782095	0	0.217905	0	0.760135	0	0.239865
HNRNPK_PONAB_2	8	6.6e-61	0	1	0	0	0.456998	0	0	0.543002	0	0.383642	0.388702	0.227656	0	0.737774	0	0.262226	0.109612	0.623946	0	0.266442	0	0.826307	0	0.173693	0	1	0	0	0.467116	0.243676	0	0.289207
HNRNPK_PONAB_3	8	1.5e-29	0	0.66205	0.33795	0	0	1	0	0	0.357341	0	0	0.642659	0	0.360111	0.639889	0	0	1	0	0	0	0	0	1	0	0	1	0	0	0.614958	0.385042	0
HNRNPL_PONAB_1	8	2.6e-09	0.885827	0	0.114173	0	0.560367	0	0.439633	0	1	0	0	0	0.498688	0	0.362205	0.139108	0.345144	0	0.654856	0	1	0	0	0	0.755906	0.244094	0	0	1	0	0	0
HNRNPL_PONAB_2	8	6.5e-11	0	0	0	1	0.309231	0	0	0.690769	0	0.593846	0	0.406154	0.58	0.026154	0	0.393846	0	0.196923	0	0.803077	0	0	0	1	0	0	0	1	0	0.284615	0	0.715385
HNRNPL_PONAB_3	8	5.3e-10	0	1	0	0	0.400249	0	0	0.599751	0	0.206359	0.493142	0.300499	0	1	0	0	0.359102	0	0	0.640898	0	0.099751	0.578554	0.321696	0	0.973815	0.026185	0	0.391521	0.337905	0	0.270574
HNRNPM_PONAB_1	8	1.3e-86	0.116086	0	0.338308	0.545605	0	0	0.953566	0.046434	0.121061	0.485075	0.228856	0.165008	0.228027	0	0.116086	0.655887	0	0.002488	0.834163	0.16335	0.045605	0.574627	0.343284	0.036484	0.291874	0	0.008292	0.699834	0	0	0.998342	0.001658
HNRNPM_PONAB_2	8	3.8e-27	0	0	1	0	0	0	1	0	0.356948	0.643052	0	0	0.250681	0	0.482289	0.26703	0	0	1	0	0.242507	0.40327	0.13079	0.223433	0	0	1	0	0	0	1	0
HNRNPM_PONAB_3	8	6.5e-23	0	0	0	1	0	0	0.495637	0.504363	0	0	0.385689	0.614311	0	0.516579	0.47993	0.00349	0.085515	0	0	0.914485	0	0.191972	0.280977	0.527051	0	0	0	1	0	0	0.619546	0.380454
HNRNPU_PONAB_1	8	6.4e-44	0.432145	0	0	0.567855	0	0	1	0	0.390633	0.382118	0.227249	0	0.594997	0	0	0.405003	0	0	1	0	0.260777	0.563598	0.175625	0	0.47206	0	0	0.52794	0	0	1	0
HNRNPU_PONAB_2	8	1.3e-13	0.304569	0	0.348985	0.346447	0	0	1	0	0.43401	0.56599	0	0	1	0	0	0	0	0	1	0	0.520305	0	0	0.479695	0	0	1	0	0.442893	0	0.557107	0
HNRNPU_PONAB_3	8	1.4e-14	0.685501	0	0.314499	0	1	0	0	0	0.986141	0	0.013859	0	0.187633	0	0.623667	0.188699	0.69403	0.1258	0.180171	0	1	0	0	0	0.809168	0	0.190832	0	0.826226	0	0	0.173774
IGF2BP1_PONAB_1	8	8e-56	0.583284	0	0	0.416716	0.034925	0	0.965075	0	0.519403	0.112836	0.367761	0	1	0	0	0	0.552537	0	0.447463	0	1	0	0	0	0.99194	0	0.000597	0.007463	0.532836	0	0.279104	0.18806
IGF2BP1_PONAB_2	8	4.5e-16	0.222069	0	0	0.777931	0.030345	0	0	0.969655	0.190345	0	0	0.809655	0	0	0	1	0.273103	0.264828	0.085517	0.376552	0	0	0	1	0	0	0	1	0	0	0	1
IGF2BP1_PONAB_3	8	0.00073	0.314027	0	0	0.685973	0	0	0	1	0	0	0	1	0.165611	0	0.062443	0.771946	0.872398	0	0.055204	0.072398	1	0	0	0	1	0	0	0	0.78552	0	0	0.21448
IGF2BP2_PONAB_1	8	4.4e-97	1	0	0	0	1	0	0	0	0.691329	0	0.308671	0	0.983506	0	0	0.016494	0.626296	0	0	0.373704	0.254948	0	0.422243	0.322809	0.757776	0	0	0.242224	0.581998	0	0	0.418002
IGF2BP2_PONAB_2	8	4.9e-89	0.288872	0	0	0.711128	0.262505	0.001163	0	0.736332	0.19271	0.244281	0.0981	0.464909	0.369523	0.033346	0	0.597131	0.176425	0.093835	0.073672	0.656068	0	0	0	1	0	0	0	1	0	0	0	1
IGF2BP2_PONAB_3	8	2.3e-13	0.676991	0	0	0.323009	0.135398	0.245133	0.080973	0.538496	0.234071	0	0	0.765929	0	0	0	1	0	0	0	1	0.390708	0.010177	0.185841	0.413274	0.811062	0.149115	0	0.039823	0.803982	0	0	0.196018
IGF2BP3_PONAB_1	8	3.7e-174	0.167327	0.027723	0	0.80495	0.306931	0	0.00099	0.692079	0.022772	0.612871	0	0.364356	0.521782	0.028713	0	0.449505	0.00099	0.123762	0	0.875248	0.036634	0.141584	0	0.821782	0.027723	0.128713	0	0.843564	0.064356	0.138614	0	0.79703
IGF2BP3_PONAB_2	8	1.8e-82	0.711699	0.051532	0	0.236769	1	0	0	0	0.970752	0	0	0.029248	0.981894	0	0	0.018106	0.122563	0.013928	0	0.86351	0.481894	0.084958	0.279944	0.153203	0.350975	0.057103	0	0.591922	0.486072	0	0.068245	0.445682
IGF2BP3_PONAB_3	8	1.3e-51	0.685268	0	0	0.314732	0	0	0	1	0.247768	0	0	0.752232	0	0	0	1	0.185268	0	0	0.814732	0.428571	0	0	0.571429	0.821429	0.145089	0	0.033482	0.53125	0	0	0.46875
ILF3_PONAB_1	8	1.3e-19	0	0.447097	0.552903	0	0	1	0	0	0.39121	0	0	0.60879	0	0	1	0	0	0.647314	0.352686	0	0.489419	0	0	0.510581	0	0	1	0	0.25936	0.388497	0.194249	0.157895
ILF3_PONAB_2	8	2.6e-22	0.393365	0	0.606635	0	1	0	0	0	0.555687	0	0.444313	0	0	0	1	0	1	0	0	0	0.508294	0	0.491706	0	0.494076	0	0.505924	0	1	0	0	0
ILF3_PONAB_3	8	8.2e-05	0	0	0	1	0	0	0.343558	0.656442	0	0.099693	0.217791	0.682515	0.139571	0.282209	0.108896	0.469325	0	0	0	1	0	0	0	1	0	0	0	1	0	0.030675	0	0.969325
KHSRP_PONAB_1	8	8.2e-124	0.166667	0	0	0.833333	0.188663	0	0.201354	0.609983	0	0	0	1	0.324873	0.053299	0.307953	0.313875	0.053299	0.034687	0	0.912014	0.113367	0	0	0.886633	0.026227	0.132826	0	0.840948	0.039763	0	0	0.960237
KHSRP_PONAB_2	8	2.4e-69	0.461828	0	0.051838	0.486334	0.602262	0	0.188501	0.209237	1	0	0	0	1	0	0	0	1	0	0	0	0.246937	0	0	0.753063	0.39491	0	0.412818	0.192271	0.37229	0	0	0.62771
KHSRP_PONAB_3	8	2.9e-50	0	0	0	1	0	0	0.580791	0.419209	0	0.59322	0	0.40678	0	0	0	1	0	0	0.587571	0.412429	0.212429	0.381921	0	0.40565	0	0	0	1	0	0.080226	0.503955	0.415819
LARP4_PONAB_1	8	6.7e-44	0.461888	0	0.538112	0	1	0	0	0	0.449886	0	0.286085	0.264029	0.241648	0	0.758352	0	1	0	0	0	0.688291	0	0.311709	0	0.500162	0	0.499838	0	1	0	0	0
LARP4_PONAB_2	8	4.6e-25	0	0.57101	0.42899	0	0	1	0	0	0.299674	0	0	0.700326	0	0	1	0	0	0.561564	0.438436	0	0.589577	0	0	0.410423	0	0	1	0	0.298046	0.313355	0.388599	0
LARP7_PONAB_1	8	4.7e-113	0.406566	0	0.169192	0.424242	0.002525	0.016835	0.98064	0	0.48569	0.358586	0.155724	0	0.644781	0	0.046296	0.308923	0.050505	0.010943	0.938552	0	0.451178	0.44697	0.10101	0.000842	0.383838	0	0.076599	0.539562	0.035354	0.000842	0.963805	0
LARP7_PONAB_2	8	1.2e-57	0.282243	0.226168	0.491589	0	1	0	0	0	0.459813	0	0.540187	0	0.237383	0	0.762617	0	1	0	0	0	0.368224	0	0.631776	0	0.295327	0	0.704673	0	1	0	0	0
LARP7_PONAB_3	8	4e-34	0	0	1	0	0	0	1	0	0.400881	0.568282	0.030837	0	0	0	1	0	0	0	1	0	0.101322	0.488987	0.211454	0.198238	0	0	1	0	0	0	1	0
LIN28A_PONAB_1	8	9e-157	0.072366	0.382988	0.5438	0.000846	0.071942	0.797292	0.130766	0	0.409649	0	0	0.590351	0	0	1	0	0.060093	0.504444	0.435463	0	0.708845	0	0	0.291155	0	0	1	0	0.217097	0.439272	0.343631	0
LIN28A_PONAB_2	8	2.6e-60	0.468276	0	0.11931	0.412414	0	0	1	0	0.34069	0	0.65931	0	0.758621	0	0.241379	0	0.065517	0	0.934483	0	0.391034	0.344828	0.264138	0	0.631724	0	0	0.368276	0	0	1	0
LIN28A_PONAB_3	8	1.2e-58	0	0.507257	0.219884	0.272859	0	0.907112	0	0.092888	0	1	0	0	0.505806	0	0	0.494194	0	0	1	0	0	0.408563	0.591437	0	0.395501	0.604499	0	0	0.276488	0.723512	0	0
LIN28B_PONAB_1	8	3.3e-91	0.563314	0	0.436686	0	0.724734	0	0.275266	0	0.580355	0	0.172544	0.247101	0.217041	0	0.782959	0	1	0	0	0	1	0	0	0	0.631479	0	0.368521	0	0.710296	0	0	0.289704
LIN28B_PONAB_2	8	4.2e-21	0	0	0	1	0	0	0	1	0.743139	0	0	0.256861	1	0	0	0	1	0	0	0	0.795829	0	0	0.204171	0.882547	0	0	0.117453	0.429199	0	0	0.570801
LIN28B_PONAB_3	8	1.1e-09	0.259509	0.032515	0	0.707975	0.271166	0	0	0.728834	0	0	0	1	0.456442	0	0.06319	0.480368	0	0.246626	0	0.753374	0.069325	0	0	0.930675	0	0	0	1	0	0	0	1
LSM11_PONAB_1	8	1.6e-50	0.426009	0	0.263577	0.310414	0	0	1	0	0	1	0	0	0.387643	0	0	0.612357	0	0	1	0	0	0.702541	0.297459	0	0.512207	0	0	0.487793	0	0	1	0
LSM11_PONAB_2	8	2.7e-32	0.629828	0	0.370172	0	1	0	0	0	0.67855	0	0.32145	0	0.150327	0	0.849673	0	1	0	0	0	0.759952	0	0.240048	0	0.547237	0	0.452763	0	1	0	0	0
LSM11_PONAB_3	8	1.1e-12	0.373477	0	0.205257	0.421266	0	0	1	0	0.46356	0	0.53644	0	0.79307	0	0.20693	0	0.342891	0	0.657109	0	0.269056	0.44325	0.287694	0	0.527599	0	0	0.472401	0	0	1	0
MATR3_PONAB_1	8	6.7e-42	0	0.742857	0	0.257143	0	0.285714	0	0.714286	0.014286	0.028571	0.014286	0.942857	0	0.814286	0	0.185714	0	0.9	0	0.1	0	0	0	1	0	0.657143	0.242857	0.1	0	0.557143	0	0.442857
MATR3_PONAB_2	8	8.2e-24	0	0.75	0	0.25	0.178571	0.482143	0	0.339286	0	0	0	1	0	1	0	0	0	0.089286	0	0.910714	0	0.339286	0	0.660714	0	1	0	0	0.589286	0.303571	0	0.107143
MATR3_PONAB_3	8	1e-19	0	0.880597	0	0.119403	0	0.014925	0	0.985075	0	0.402985	0.358209	0.238806	0	1	0	0	0.223881	0	0	0.776119	0	0.104478	0.537313	0.358209	0	0.641791	0.134328	0.223881	0.134328	0.865672	0	0
MBNL2_PONAB_1	8	2.3e-76	0	0.70751	0.01581	0.27668	0	0	0	1	0.035573	0.245059	0.561265	0.158103	0	0.798419	0	0.201581	0.114625	0	0	0.885375	0	0.106719	0.632411	0.26087	0.035573	0.640316	0	0.324111	0.011858	0.221344	0	0.766798
MBNL2_PONAB_2	8	1.3e-24	0.087558	0	0	0.912442	0	0.018433	0.525346	0.456221	0	0.705069	0.041475	0.253456	0	0	0	1	0	0.179724	0.497696	0.322581	0	0	0	1	0	0.115207	0.760369	0.124424	0.18894	0.304147	0.105991	0.400922
MBNL2_PONAB_3	8	1.4e-11	0.159091	0	0	0.840909	0	0	1	0	0.159091	0	0.25	0.590909	0.147727	0.420455	0.431818	0	0	0	0	1	0	0.068182	0.738636	0.193182	0	0	0	1	0	0	1	0
METAP2_PONAB_1	8	3.6e-183	0	0.578547	0.421453	0	0	0.994088	0.005912	0	0.367399	0	0	0.632601	0	0	1	0	0	0.672297	0.327703	0	0.39527	0	0	0.60473	0	0	1	0	0.14527	0.416385	0.438345	0
METAP2_PONAB_2	8	1.7e-61	0	0	1	0	0.368906	0	0.631094	0	1	0	0	0	0	0	1	0	0.362319	0.191041	0.44664	0	0.657444	0	0	0.342556	0	0	1	0	0.363636	0.234519	0.401845	0
METAP2_PONAB_3	8	1.9e-68	0	0.768977	0.231023	0	0.073267	0.926733	0	0	0.483168	0	0.046865	0.469967	0	0	1	0	0.044224	0.421782	0.533993	0	0.205281	0.460726	0.192079	0.141914	0	0.986799	0.013201	0	0.279868	0.541914	0	0.178218
METTL14_PONAB_1	8	1.4e-22	0.496678	0	0.160315	0.343007	0.34528	0	0.65472	0	0.444755	0.15035	0.404895	0	1	0	0	0	0.205594	0	0.794406	0	0.707517	0	0.292483	0	1	0	0	0	0.601224	0	0.398776	0
METTL3_PONAB_1	8	2.3e-113	0	1	0	0	0.35857	0.228181	0	0.413249	0	0.24816	0.502629	0.249211	0	1	0	0	0.246057	0.307045	0	0.446898	0	0	0.540484	0.459516	0	1	0	0	0.074658	0.737119	0	0.188223
METTL3_PONAB_2	8	7.5e-54	0.307868	0.194983	0.161916	0.335234	0	0.595211	0.404789	0	0	1	0	0	0.331813	0	0	0.668187	0	0.003421	0.996579	0	0.085519	0.628278	0.286203	0	0.59293	0	0	0.40707	0	0.247434	0.752566	0
METTL3_PONAB_3	8	7.7e-26	0	1	0	0	0.629032	0	0	0.370968	0.136201	0.460573	0	0.403226	0	1	0	0	0.265233	0.308244	0	0.426523	0	0.722222	0	0.277778	0	1	0	0	0.55914	0	0	0.44086
MKRN1_PONAB_1	8	9.7e-18	0	1	0	0	0.519841	0	0	0.480159	0	0	1	0	0	1	0	0	0.465873	0	0	0.534127	0	0	1	0	0	1	0	0	0.303175	0.427778	0	0.269048
MKRN1_PONAB_2	8	2e-17	1	0	0	0	0.65774	0	0.34226	0	0.617568	0	0.382432	0	0.975362	0	0.024638	0	0.446706	0	0.408677	0.144617	0.689877	0	0.310123	0	1	0	0	0	0.971077	0	0.028923	0
MKRN1_PONAB_3	8	2.8e-06	0	1	0	0	0.286394	0	0	0.713606	0	0	1	0	0.396765	0.054234	0.549001	0	1	0	0	0	0.24548	0	0.75452	0	0.618459	0	0.381541	0	1	0	0	0
MOV10_PONAB_1	8	1.6e-93	0.04	0	0	0.96	0.22	0.05	0.01	0.72	0	0	0	1	0.21	0	0	0.79	0.07	0	0	0.93	0.92	0	0.03	0.05	0.74	0	0	0.26	0.83	0	0	0.17
MOV10_PONAB_2	8	4e-63	0.158416	0	0	0.841584	0.029703	0	0.079208	0.891089	0.019802	0	0	0.980198	0.326733	0	0.069307	0.60396	0.772277	0.019802	0	0.207921	0.108911	0.287129	0.019802	0.584158	0.049505	0	0	0.950495	0.039604	0	0.009901	0.950495
MOV10_PONAB_3	8	2.5e-54	0.242718	0	0	0.757282	0.194175	0	0.349515	0.456311	0.07767	0	0.009709	0.912621	0.84466	0	0.15534	0	0.951456	0	0	0.048544	1	0	0	0	0.640777	0.009709	0.07767	0.271845	0.407767	0	0	0.592233
MTPAP_PONAB_1	8	6.3e-116	0.331293	0.417177	0.25153	0	0.475873	0	0	0.524127	0	0	1	0	0.389809	0	0.610191	0	1	0	0	0	0.289341	0	0.710659	0	0.502161	0.095427	0.402413	0	0.82319	0	0.17681	0
MTPAP_PONAB_2	8	6.3e-65	0.410595	0	0.266377	0.323028	0.115976	0.168282	0.715742	0	0.357286	0.522894	0.11982	0	0.630013	0	0	0.369987	0	0.000668	0.999332	0	0.305983	0.665107	0.02891	0	0.449532	0	0	0.550468	0	0	1	0
MTPAP_PONAB_3	8	3.2e-06	0	1	0	0	0	0.61275	0	0.38725	0	0.646051	0	0.353949	0	1	0	0	1	0	0	0	0	0	1	0	0	0.526166	0.473834	0	0.425309	0.574691	0	0
NCBP2_PONAB_1	8	2.3e-148	0	0.169026	0.830974	0	0	0.833977	0.166023	0	0.386958	0	0.262119	0.350922	0	0	1	0	0	1	0	0	0.279708	0.02574	0.24882	0.445731	0	0	1	0	0	0.655942	0.344058	0
NCBP2_PONAB_2	8	2.4e-78	0	0	1	0	0	0	1	0	0.635356	0.292299	0.070595	0.00175	0	0	1	0	0	0.388565	0.611435	0	0.343057	0.431739	0	0.225204	0.138856	0	0.774212	0.086931	0	0.206534	0.793466	0
NCBP2_PONAB_3	8	4.7e-35	0.201668	0	0.314083	0.48425	0	0	1	0	0.159666	0.374614	0.46572	0	0.752316	0	0	0.247684	0	0	1	0	0.466646	0.103459	0.429895	0	0.537369	0.024707	0.437616	0.000309	0.11365	0.316862	0.569487	0
NCBP3_PONAB_1	8	3.3e-92	0.552501	0	0	0.447499	0	0	1	0	0.405333	0	0.594667	0	1	0	0	0	0.330715	0	0.669285	0	0.491319	0.146962	0.36172	0	1	0	0	0	0.357586	0	0.642414	0
NCBP3_PONAB_2	8	2.7e-57	0	0.465116	0.534884	0	0.234752	0.765248	0	0	0.390376	0	0	0.609624	0	0	1	0	0.216323	0.495393	0.288284	0	0.604066	0	0	0.395934	0	0	1	0	0.360246	0.264443	0.375311	0
NIP7_PONAB_1	8	7.9e-54	0.040816	0.387755	0.571429	0	0.14966	0.85034	0	0	0.108844	0	0	0.891156	0.006803	0.006803	0.986395	0	0.326531	0.442177	0.231293	0	0.52381	0	0.034014	0.442177	0	0	1	0	0.44898	0.292517	0.258503	0
NIP7_PONAB_2	8	2.5e-23	0.07971	0.463768	0.268116	0.188406	0	0.862319	0.137681	0	0.23913	0.34058	0	0.42029	0.15942	0.021739	0.202899	0.615942	0	1	0	0	0	1	0	0	0.384058	0.028986	0.021739	0.565217	0.050725	0.007246	0.942029	0
NIP7_PONAB_3	8	1e-17	0	0.214286	0.47619	0.309524	0	0.535714	0.464286	0	1	0	0	0	0	0	1	0	0	1	0	0	0.261905	0	0	0.738095	0	0	1	0	0.130952	0.309524	0.416667	0.142857
NIPBL_PONAB_1	8	1.4e-204	0.372055	0	0.142161	0.485784	0	0	1	0	0.432575	0.146629	0.420796	0	0.884647	0	0.014216	0.101137	0.028432	0.000406	0.971162	0	0.543054	0.150284	0.306661	0	0.78026	0	0.06052	0.15922	0.204305	0.012591	0.777823	0.00528
NIPBL_PONAB_2	8	2.4e-65	0	0.520699	0.479301	0	0	1	0	0	0.347348	0	0	0.652652	0	0	1	0	0.161061	0.483182	0.355757	0	0.652005	0	0	0.347995	0	0	1	0	0.347348	0.404269	0.248383	0
NIPBL_PONAB_3	8	4.7e-38	0.383929	0	0.616071	0	1	0	0	0	0.547194	0	0.270408	0.182398	0	0	1	0	1	0	0	0	0.391582	0	0.534439	0.07398	0.290816	0	0.709184	0	1	0	0	0
NKRF_PONAB_1	8	1.8e-104	0	0	1	0	0	0.655793	0.344207	0	0.384702	0	0.385827	0.229471	0	0	1	0	0	1	0	0	0.15973	0.061867	0.23847	0.539933	0	0	1	0	0	0.548931	0.451069	0
NKRF_PONAB_2	8	5.5e-50	0.109899	0.394295	0.495805	0	0.451342	0	0.165268	0.383389	0	0	1	0	0.092282	0.197148	0.71057	0	0.694631	0	0	0.305369	0	0	1	0	0	0	1	0	0.413591	0.327181	0.259228	0
NKRF_PONAB_3	8	1.4e-26	0	0	1	0	0	1	0	0	0.216963	0	0.376726	0.406312	0	0	1	0	0.236686	0.18146	0.301775	0.280079	0	0	1	0	0	0.406312	0.593688	0	0	1	0	0
NOL12_PONAB_1	8	3e-186	0.495017	0	0.114618	0.390365	0	0	1	0	0.265365	0.493771	0.240864	0	0.670266	0	0	0.329734	0	0	1	0	0.243771	0.590532	0.165698	0	0.637874	0	0	0.362126	0	0	1	0
NOL12_PONAB_2	8	1.2e-80	0.257268	0.179923	0.562809	0	0.770159	0	0.229841	0	0.52825	0	0.273176	0.198574	0	0	1	0	0.808009	0	0.191991	0	0.544158	0	0.455842	0	0.211739	0	0.788261	0	1	0	0	0
NOL12_PONAB_3	8	2.4e-66	0	0.721267	0.278733	0	0	1	0	0	0.408597	0	0	0.591403	0	0	1	0	0.123982	0.435747	0.440271	0	0.573303	0	0.138009	0.288688	0	0.133484	0.866516	0	0.330769	0.40905	0.260181	0
NOLC1_PONAB_1	8	1.7e-46	0.328067	0.481833	0.1901	0	0.533702	0	0	0.466298	0	0	1	0	0.548447	0	0.451553	0	1	0	0	0	0.366772	0	0.633228	0	0.662717	0	0.337283	0	0.858346	0	0.135861	0.005793
NOLC1_PONAB_2	8	3e-25	0.418275	0	0	0.581725	0	0.239071	0.760929	0	0.406853	0.593147	0	0	0.513588	0	0	0.486412	0	0	1	0	0.327294	0.672706	0	0	0.162662	0	0	0.837338	0	0	1	0
NOLC1_PONAB_3	8	0.028	0	0	0	1	0	0	0	1	0	0	0	1	0	0	0.447983	0.552017	0	0.409766	0	0.590234	0	0	0	1	0	0	0	1	0	0	0	1
NONO_PONAB_1	8	2.7e-316	0	0	1	0	0	0.849624	0.150376	0	0.203008	0.240602	0.43609	0.120301	0	0	1	0	0	0.937343	0.062657	0	0.080201	0.255639	0.508772	0.155388	0	0.005013	0.994987	0	0	0.81203	0.18797	0
NONO_PONAB_2	8	8.3e-250	0	0	1	0	0	0.091787	0.908213	0	0.253623	0.724638	0.021739	0	0.009662	0.125604	0.758454	0.10628	0	0.480676	0.519324	0	0.135266	0.468599	0.082126	0.31401	0	0	1	0	0	0.275362	0.724638	0
NONO_PONAB_3	8	1.4e-179	0	0.254593	0.745407	0	0	1	0	0	0	0.312336	0.175853	0.511811	0	0.19685	0.80315	0	0	0.795276	0.204724	0	0.461942	0.183727	0.010499	0.343832	0	0	1	0	0	0.750656	0.249344	0
NOP58_PONAB_1	8	2.2e-136	0.328448	0.179547	0.492005	0	0.913391	0	0.086609	0	0.637575	0	0.249167	0.113258	0.022318	0	0.977682	0	1	0	0	0	0.667555	0	0.332445	0	0.454031	0	0.545969	0	1	0	0	0
NOP58_PONAB_2	8	7.9e-52	0.350245	0	0.022663	0.627092	0	0	1	0	0.56889	0	0.43111	0	1	0	0	0	0.374453	0	0.625547	0	0.513005	0.225084	0.261911	0	0.739377	0	0	0.260623	0.173835	0.154777	0.569663	0.101725
NOP58_PONAB_3	8	4.7e-18	0	1	0	0	0.468068	0	0	0.531932	0	0.404204	0.595796	0	0	1	0	0	0.565077	0	0	0.434923	0	0	1	0	0.308812	0.276475	0.414713	0	1	0	0	0
NUDT21_PONAB_1	8	1.5e-101	0.497731	0.289713	0.212557	0	0.58888	0	0	0.41112	0	0	1	0	0.62292	0	0.37708	0	1	0	0	0	0.418684	0	0.581316	0	0.913389	0.082451	0.00416	0	0.698185	0	0.112708	0.189107
NUDT21_PONAB_2	8	4.1e-33	0.564972	0	0	0.435028	0	0	1	0	0.384694	0.546482	0.068824	0	0.505907	0	0	0.494093	0	0	1	0	0.285054	0.545455	0.169492	0	0.483308	0	0	0.516692	0	0	1	0
NUDT21_PONAB_3	8	0.0015	1	0	0	0	0.363992	0.221135	0.154599	0.260274	0	1	0	0	1	0	0	0	1	0	0	0	0.305284	0.354207	0.340509	0	1	0	0	0	1	0	0	0
NXF1_PONAB_1	8	9.6e-38	0.389929	0	0.167707	0.442364	0	0.074906	0.925094	0	0.25593	0.604245	0.139825	0	0.508115	0	0	0.491885	0	0	1	0	0.273824	0.457345	0.268831	0	0.620474	0	0	0.379526	0	0	1	0
NXF1_PONAB_2	8	1.8e-19	0	0	0	1	0.297571	0	0	0.702429	0	0	0	1	0.236842	0	0.190283	0.572874	0	0	0	1	0	0.192308	0	0.807692	0	0	0	1	0	0	0	1
NXF1_PONAB_3	8	3.3e-07	0	1	0	0	0.292605	0	0	0.707395	0	0.481243	0.304394	0.214362	0	1	0	0	0	0	0	1	0	0.56806	0.43194	0	0	1	0	0	0.35477	0.292605	0	0.352626
PABPC4_PONAB_1	8	1.1e-48	1	0	0	0	0.720196	0	0.279804	0	0.524058	0	0.475942	0	1	0	0	0	0.444989	0	0.281643	0.273368	0.376647	0	0.623353	0	1	0	0	0	1	0	0	0
PABPC4_PONAB_2	8	1.1e-15	0.321253	0	0.22113	0.457617	0	0	1	0	0	1	0	0	0	0	0	1	0	0	1	0	0	0.558968	0.441032	0	0.514742	0	0	0.485258	0	0	1	0
PABPN1_PONAB_1	8	2.7e-93	0.461227	0	0.166956	0.371817	0	0	1	0	0.143519	0.570891	0.28559	0	0.590567	0	0	0.409433	0	0	1	0	0.164352	0.502315	0.333333	0	0.661458	0	0	0.338542	0	0	1	0
PABPN1_PONAB_2	8	1.9e-41	0	1	0	0	0	1	0	0	0.538866	0	0	0.461134	0	0	1	0	0	0.440651	0.559349	0	1	0	0	0	0.226366	0.194328	0.579307	0	0.322479	0.367122	0.310399	0
PABPN1_PONAB_3	8	7.1e-13	0	0.58024	0.41976	0	0	1	0	0	0.418122	0	0	0.581878	0	0	1	0	0.39738	0	0.341157	0.261463	0	0	1	0	0	0.378275	0.621725	0	0.489083	0.510917	0	0
PCBP1_PONAB_1	8	1.5e-193	0	0.692563	0.307437	0	0	1	0	0	0.344387	0.061582	0	0.594031	0	0.053055	0.900995	0.04595	0	0.574135	0.425865	0	0.103269	0.758408	0.052582	0.085741	0	0.914732	0.003316	0.081952	0.138797	0.613453	0.03316	0.21459
PCBP1_PONAB_2	8	9.3e-102	0	0.657494	0.342506	0	0	1	0	0	0.380835	0.038821	0.001966	0.578378	0	0.019165	0.980835	0	0.085995	0.536609	0.377396	0	0.522359	0.026536	0.144963	0.306143	0	0.060442	0.939558	0	0.142506	0.565602	0.265356	0.026536
PCBP1_PONAB_3	8	9.8e-73	0	1	0	0	0	0.667793	0	0.332207	0.119369	0.435248	0.202703	0.24268	0	0.918356	0	0.081644	0.207207	0.65991	0	0.132883	0.314752	0.000563	0.274775	0.40991	0	0.731982	0.268018	0	0.002815	0.997185	0	0
PCBP2_PONAB_1	8	2.5e-280	0	0.742947	0.050157	0.206897	0	0.869906	0	0.130094	0	1	0	0	0.368339	0	0	0.631661	0	0.354232	0.393417	0.252351	0	1	0	0	0	0.780564	0	0.219436	0	0.815047	0	0.184953
PCBP2_PONAB_2	8	7.4e-150	0	0.687188	0.222962	0.08985	0	1	0	0	0.289517	0.246256	0	0.464226	0	0.33777	0.462562	0.199667	0	1	0	0	0.374376	0.004992	0	0.620632	0	0.384359	0.615641	0	0	1	0	0
PCBP2_PONAB_3	8	1.2e-61	0	1	0	0	0.422785	0.255696	0	0.321519	0	0.255696	0.458228	0.286076	0	1	0	0	0	0.58481	0	0.41519	0	0.192405	0.260759	0.546835	0	1	0	0	0	0.994937	0	0.005063
PHF6_PONAB_1	8	2.8e-152	0	0.349462	0.608016	0.042522	0.060117	0.830401	0.109482	0	0.321603	0	0.035679	0.642717	0	0	1	0	0.082111	0.522972	0.394917	0	0.643695	0	0.064027	0.292278	0	0	1	0	0.112903	0.475562	0.401271	0.010264
PHF6_PONAB_2	8	2e-48	0	0	1	0	0	0	1	0	0.387775	0.612225	0	0	0.26361	0	0.484241	0.252149	0	0	1	0	0.294174	0.283668	0.152818	0.269341	0	0	1	0	0	0.301815	0.698185	0
PHF6_PONAB_3	8	5.3e-16	0	0.225108	0.774892	0	0.236364	0.255411	0.280519	0.227706	0	0.6329	0.3671	0	0	1	0	0	0.174026	0.077056	0	0.748918	0	0	1	0	0	0.025974	0.974026	0	0.21039	0.227706	0.561905	0
PPIG_PONAB_1	8	2.4e-188	0.41683	0	0.136986	0.446184	0	0	1	0	0.289139	0.208904	0.501957	0	0.810665	0	0	0.189335	0	0	1	0	0.440313	0.4682	0.091487	0	0.566047	0	0	0.433953	0	0	1	0
PPIG_PONAB_2	8	3.8e-97	0	0.582652	0.282925	0.134423	0.13079	0.86921	0	0	0.341962	0	0	0.658038	0	0	1	0	0.167575	0.272025	0.5604	0	0.743415	0	0.002271	0.254314	0.113987	0	0.886013	0	0.386921	0.147593	0.465486	0
PPIG_PONAB_3	8	6.4e-25	0.539291	0	0.460709	0	0.711864	0	0.288136	0	0.983051	0	0.016949	0	0	0	1	0	1	0	0	0	0.53621	0	0.46379	0	0.437596	0	0.562404	0	1	0	0	0
PPIL4_PONAB_1	8	4.2e-157	0.740597	0	0.085603	0.1738	0.088197	0	0.911803	0	0.341115	0.154345	0.50454	0	0.970169	0	0.029831	0	0.354086	0	0.642023	0.003891	0.319066	0.236057	0.444877	0	0.902724	0	0	0.097276	0.255512	0	0.744488	0
PPIL4_PONAB_2	8	1.8e-100	0.223738	0.776262	0	0	0.364256	0	0	0.635744	0	0	1	0	0.61528	0.006821	0.377899	0	0.739427	0	0.260573	0	0.345157	0	0.654843	0	0.814461	0	0.185539	0	0.334243	0.136426	0.34925	0.180082
PPIL4_PONAB_3	8	9.6e-37	0.139798	0.434509	0.316121	0.109572	0.200252	0.799748	0	0	0.486146	0	0	0.513854	0	0.138539	0.836272	0.025189	0.078086	0.755668	0.166247	0	0.600756	0	0	0.399244	0	0	0.998741	0.001259	0.267003	0.372796	0.342569	0.017632
PRPF4_PONAB_1	8	1.2e-194	0	0.129218	0.857745	0.013037	0.068635	0.633052	0.298313	0	0.5625	0.002301	0.086273	0.348926	0	0.00115	0.99885	0	0.088957	0.664494	0.246549	0	0.554064	0.006135	0.045629	0.394172	0	0	1	0	0.077071	0.454755	0.468175	0
PRPF4_PONAB_2	8	3.1e-65	0.006055	0	0.989187	0.004758	0	0.133218	0.866782	0	0.239619	0.660467	0.088668	0.011246	0.090398	0.297145	0.33218	0.280277	0	0.551471	0.448529	0	0.293253	0.180796	0.047145	0.478806	0	0	1	0	0	0.236159	0.763841	0
PRPF4_PONAB_3	8	4.6e-43	0	0.733614	0.253354	0.013032	0.08164	0.902645	0.015715	0	0.48831	0	0.065926	0.445765	0	0	1	0	0.238406	0.128018	0.633576	0	0.642008	0.018015	0.336911	0.003066	0.125719	0.249138	0.625144	0	0.345726	0.37524	0.278651	0.000383
PRPF8_PONAB_1	8	9.1e-147	0.252847	0.006074	0.201215	0.539863	0.001519	0.150342	0.83675	0.01139	0.190585	0.683371	0.126044	0	0.728929	0.008352	0	0.262718	0.006834	0	0.993166	0	0.201974	0.489749	0.308276	0	0.657555	0	0.015945	0.3265	0.074412	0.004556	0.921033	0
PRPF8_PONAB_2	8	1.4e-09	0	0.297753	0.702247	0	0	0	1	0	0	1	0	0	0	0.370787	0.629213	0	0	0	1	0	0	1	0	0	0	0.47191	0.52809	0	0	0	1	0
PRPF8_PONAB_3	8	5.5e-20	0.28626	0.244275	0.469466	0	1	0	0	0	0.591603	0	0.408397	0	0.051527	0	0.948473	0	1	0	0	0	0.48855	0	0.51145	0	0.248092	0.192748	0.55916	0	1	0	0	0
PTBP1_PONAB_1	8	4.1e-37	0.101149	0	0	0.898851	0	0	0	1	0	0	0	1	0.158621	0.225287	0.275862	0.34023	0.170881	0.17931	0	0.649808	0.073563	0	0	0.926437	0	0.027586	0	0.972414	0	0	0	1
PTBP1_PONAB_2	8	5.9e-15	0	0	0	1	0	0.627181	0	0.372819	0	0	0	1	0	0	0	1	0	0.600551	0	0.399449	0	0.660239	0	0.339761	0	0	0	1	0	0.37741	0.296602	0.325987
PTBP1_PONAB_3	8	1.8e-08	1	0	0	0	0.870597	0	0.129403	0	0.62634	0	0.37366	0	0.771057	0	0.228943	0	0.446401	0	0.365237	0.188361	0.565084	0	0.434916	0	1	0	0	0	1	0	0	0
PUM1_PONAB_1	8	2.6e-133	0.357087	0.494488	0.148425	0	0.583465	0	0	0.416535	0	0	1	0	0.488386	0.062795	0.448819	0	0.973819	0	0	0.026181	0.197441	0	0.802559	0	0.571063	0.107087	0.32185	0	0.748425	0.088976	0.110827	0.051772
PUM1_PONAB_2	8	1e-61	0	0.45236	0.54764	0	0	1	0	0	0.373108	0	0	0.626892	0	0	1	0	0	0.691897	0.308103	0	0.468388	0	0	0.531612	0	0	1	0	0	0.617542	0.382458	0
PUM1_PONAB_3	8	1e-35	0.21293	0	0.353479	0.433591	0	0	1	0	1	0	0	0	0.727337	0	0	0.272663	0.11033	0	0.88967	0	1	0	0	0	0.183415	0	0.328883	0.487702	0	0	1	0
PUM2_PONAB_1	8	0	0	0	0	1	0.001976	0	0.939723	0.0583	0.009881	0	0.001976	0.988142	0.987154	0	0.008893	0.003953	0.400198	0.281621	0.021739	0.296443	0.899209	0	0	0.100791	0.213439	0.031621	0.125494	0.629447	0.48913	0.018775	0.15415	0.337945
PUM2_PONAB_2	8	1.1e-100	0.002621	0	0	0.997379	0.083879	0	0	0.916121	0.007864	0	0	0.992136	0.225426	0.066841	0.150721	0.557012	0.296199	0	0	0.703801	0.545216	0.001311	0.152031	0.301442	0.420708	0	0	0.579292	0.541284	0	0	0.458716
PUM2_PONAB_3	8	4.9e-63	0.541814	0.161366	0.088339	0.208481	0.504122	0	0.003534	0.492344	0.159011	0	0.498233	0.342756	0.568905	0	0.3404	0.090695	0.975265	0	0	0.024735	0.951708	0	0.048292	0	0.962309	0	0	0.037691	0.658422	0	0	0.341578
QKI_PONAB_1	8	1.1e-49	0	0.347154	0.652846	0	0	1	0	0	0.291057	0.134959	0.191057	0.382927	0	0	1	0	0	1	0	0	0.223577	0	0.286992	0.489431	0	0	1	0	0	1	0	0
QKI_PONAB_2	8	2.4e-30	0.160604	0	0.839396	0	0.877145	0	0.122855	0	0.441318	0	0.474949	0.083734	0.124914	0	0.875086	0	1	0	0	0	0.564173	0	0.435827	0	0.323953	0	0.676047	0	0.92862	0	0.07138	0
QKI_PONAB_3	8	1.1e-18	0	1	0	0	0.325623	0.288256	0	0.386121	0	0	0.745552	0.254448	0	1	0	0	0	1	0	0	0.103203	0.186833	0.19573	0.514235	0	1	0	0	0	0.881673	0	0.118327
RBFOX1_PONAB_1	8	9.4e-72	0.122477	0	0	0.877523	0.122477	0	0	0.877523	0	0	0	1	0.193459	0	0.267919	0.538622	0.572025	0.065414	0	0.362561	0.964509	0	0	0.035491	0.940849	0	0	0.059151	0.830898	0	0	0.169102
RBFOX1_PONAB_2	8	1.7e-48	0.314516	0	0	0.685484	0	0	0	1	0	0	0	1	0	0	0	1	0.274194	0.166935	0.316935	0.241935	0	0	0	1	0.197581	0.125806	0.176613	0.5	0	0	0	1
RBFOX1_PONAB_3	8	6.2e-34	1	0	0	0	1	0	0	0	0.615116	0	0.274419	0.110465	0.231395	0	0.327907	0.440698	0.830233	0	0.169767	0	1	0	0	0	1	0	0	0	0.886047	0	0.113953	0
RBFOX2_PONAB_1	8	3.6e-109	0.06993	0	0.93007	0	0	0	1	0	0.653846	0.304196	0.041958	0	0.374126	0	0.625874	0	0	0	1	0	0.51049	0.293706	0.097902	0.097902	0.276224	0	0.685315	0.038462	0	0.038462	0.961538	0
RBFOX2_PONAB_2	8	1.8e-82	0.15	0.244444	0.341667	0.263889	0.077778	0.563889	0.241667	0.116667	0.322222	0	0	0.677778	0	0	1	0	0	0.841667	0.158333	0	0.822222	0.177778	0	0	0	0	0.238889	0.761111	0	0	1	0
RBFOX2_PONAB_3	8	7.8e-43	0.256	0	0.744	0	1	0	0	0	0.592	0	0.408	0	0	0	1	0	1	0	0	0	0.768	0	0.152	0.08	0.288	0	0.712	0	1	0	0	0
RBM10_PONAB_1	8	2e-46	0.184211	0	0.815789	0	0.736842	0.157895	0.105263	0	0.842105	0	0.157895	0	0	0	1	0	1	0	0	0	0.973684	0	0	0.026316	0	0	1	0	1	0	0	0
RBM10_PONAB_2	8	5.7e-33	0	0.029412	0.970588	0	1	0	0	0	0.882353	0	0.088235	0.029412	0.205882	0	0.794118	0	1	0	0	0	0.235294	0	0.764706	0	0	0	1	0	0.882353	0.117647	0	0
RBM10_PONAB_3	8	6.4e-26	0.769231	0.230769	0	0	0.615385	0	0.282051	0.102564	0.025641	0.025641	0.948718	0	1	0	0	0	0.564103	0	0.384615	0.051282	0	0	1	0	0.948718	0.025641	0	0.025641	0.871795	0	0.076923	0.051282
RBM15_PONAB_1	8	1.5e-94	0.545396	0	0	0.454604	0	0	1	0	0.457847	0.184176	0.357977	0	1	0	0	0	0	0	1	0	0.392996	0.444877	0.162127	0	0.460441	0	0	0.539559	0	0	1	0
RBM15_PONAB_2	8	6.9e-39	0.197302	0.187184	0.240304	0.375211	0	0.555649	0.302698	0.141653	0	1	0	0	0.36973	0	0	0.63027	0	0	1	0	0.222175	0.526981	0.250843	0	0.556492	0	0	0.443508	0	0	1	0
RBM15_PONAB_3	8	3.9e-15	0.374379	0.171797	0.453823	0	1	0	0	0	0.299901	0	0.482622	0.217478	0	0	1	0	1	0	0	0	0.637537	0	0.362463	0	0.500497	0	0.499503	0	1	0	0	0
RBM15B_PONAB_1	8	8.2e-49	0.508915	0	0.033024	0.458061	0.016449	0	0.983551	0	0.534405	0	0.465595	0	1	0	0	0	0.392516	0	0.607484	0	0.727022	0	0.272978	0	0.996735	0	0.003265	0	0.498242	0	0.386238	0.11552
RBM15B_PONAB_2	8	1e-09	0.392873	0	0.179615	0.427512	0	0	1	0	0.354914	0.47842	0.166667	0	0.520031	0	0	0.479969	0	0	1	0	0.252435	0.536742	0.210823	0	0.395086	0	0	0.604914	0	0	1	0
RBM15B_PONAB_3	8	0.0012	1	0	0	0	1	0	0	0	1	0	0	0	0.212401	0	0.452507	0.335092	0.554749	0	0.445251	0	1	0	0	0	1	0	0	0	1	0	0	0
RBM22_PONAB_1	8	5e-47	0.396195	0.019586	0.584219	0	0.764969	0.100168	0.134863	0	0.742026	0	0.19474	0.063234	0	0	1	0	0.969222	0.030778	0	0	0.775042	0	0.224958	0	0.378288	0	0.621712	0	0.961388	0.038612	0	0
RBM22_PONAB_2	8	3e-25	0	0.381241	0.577912	0.040847	0	1	0	0	0.285174	0	0	0.714826	0	0	1	0	0	0.922844	0.077156	0	0.386536	0	0	0.613464	0	0	1	0	0.087746	0.549168	0.363086	0
RBM47_PONAB_1	8	2.3e-57	0	0	0	1	0.06056	0	0	0.93944	0.070401	0.195307	0.09841	0.635882	0.340651	0.015897	0.029523	0.613929	0	0	0.040878	0.959122	0.137017	0	0	0.862983	0.137774	0.174868	0	0.687358	0	0	0	1
RBM47_PONAB_2	8	7.3e-39	1	0	0	0	1	0	0	0	0.916136	0	0.083864	0	0.559448	0	0.174098	0.266454	0.383227	0	0.416136	0.200637	0.820594	0	0.179406	0	1	0	0	0	1	0	0	0
RBM47_PONAB_3	8	3.8e-19	0.216981	0	0	0.783019	0	0	0	1	0.014825	0	0	0.985175	0.427224	0.083558	0.167116	0.322102	0.574124	0.072776	0	0.3531	1	0	0	0	1	0	0	0	1	0	0	0
RBPMS_PONAB_1	8	8e-95	0.083495	0	0	0.916505	0.118447	0	0	0.881553	0.203883	0.209709	0.009709	0.576699	0.458252	0.083495	0.03301	0.425243	0.067961	0.009709	0	0.92233	0	0.219417	0	0.780583	0	0	0	1	0	0	0	1
RBPMS_PONAB_2	8	1e-53	0.195906	0.508772	0	0.295322	0.265107	0.174464	0	0.560429	0.002924	0.205653	0	0.791423	0	0.963938	0	0.036062	0.903509	0	0	0.096491	0	0.888889	0	0.111111	0.181287	0.438596	0	0.380117	0.276803	0.227096	0	0.496101
RBPMS_PONAB_3	8	1.8e-33	1	0	0	0	1	0	0	0	1	0	0	0	1	0	0	0	0	0	0	1	0.664671	0	0	0.335329	0.479042	0	0	0.520958	0.508982	0	0	0.491018
RPS3_PONAB_1	8	7.9e-58	0.402946	0	0.214534	0.38252	0	0	1	0	0.404474	0.344032	0.251494	0	0.701542	0	0	0.298458	0	0	1	0	0.400306	0.599694	0	0	0.375295	0	0	0.624705	0	0	1	0
RPS3_PONAB_2	8	1.3e-38	0.221577	0.413622	0	0.3648	0	0.638443	0	0.361557	0	1	0	0	0.44213	0	0	0.55787	0	0	1	0	0.22704	0.48788	0.28508	0	0.552748	0	0	0.447252	0	0	1	0
RPS3_PONAB_3	8	3.2e-11	0.587629	0.412371	0	0	1	0	0	0	0	0	1	0	1	0	0	0	0.572371	0	0.427629	0	0.535258	0	0.464742	0	1	0	0	0	0.589278	0	0.410722	0
RTCB_PONAB_1	8	5.1e-36	0.491701	0.360996	0.147303	0	0.697423	0	0	0.302577	0.035816	0	0.964184	0	0.552741	0.115091	0.332169	0	1	0	0	0	0.416576	0	0.583424	0	0.977724	0	0.022276	0	0.569557	0.036143	0.188142	0.206159
RTCB_PONAB_2	8	4.8e-16	0	0.420216	0.579784	0	0	1	0	0	0.507666	0	0	0.492334	0	0	1	0	0	1	0	0	0.461102	0	0	0.538898	0	0	1	0	0	1	0	0
SAFB_PONAB_1	8	4.4e-104	0.453278	0	0.21583	0.330893	0	0	1	0	0.428522	0.216527	0.354951	0	1	0	0	0	0	0	1	0	0.391213	0.482566	0.12622	0	0.498605	0	0	0.501395	0	0	1	0
SAFB_PONAB_2	8	2.9e-60	0	0.499667	0.295409	0.204923	0	1	0	0	0.354957	0	0	0.645043	0	0.325682	0.674318	0	0	1	0	0	0.450765	0	0	0.549235	0	0	1	0	0.207252	0.412176	0.380572	0
SAFB_PONAB_3	8	1.3e-28	0	1	0	0	0.538228	0	0	0.461772	0	0	1	0	0.369539	0	0.248786	0.381675	0	0	1	0	0.285801	0.449636	0.264563	0	0.478155	0	0	0.521845	0	0	1	0
SAFB2_PONAB_1	8	4.2e-192	0.368254	0.018254	0.613492	0	0.766667	0	0.233333	0	0.636508	0	0.314286	0.049206	0.055556	0.051587	0.892857	0	0.965079	0	0.034921	0	0.56746	0	0.43254	0	0.484921	0	0.515079	0	0.898413	0	0.101587	0
SAFB2_PONAB_2	8	1.2e-90	0.121255	0.813124	0.065621	0	0.611983	0	0	0.388017	0.042796	0	0.957204	0	0.400856	0.100571	0.498573	0	0.939372	0	0.060628	0	0.454351	0.000713	0.544936	0	0.658345	0.03709	0.304565	0	0.567047	0.101997	0.201854	0.129101
SAFB2_PONAB_3	8	1.9e-29	0.447059	0.552941	0	0	1	0	0	0	0.452941	0	0.547059	0	1	0	0	0	0	0	1	0	0.382353	0	0.617647	0	1	0	0	0	0.455882	0	0.544118	0
SDAD1_PONAB_1	8	4.1e-118	0.45294	0	0	0.54706	0	0	1	0	0.304941	0.244355	0.450704	0	0.742902	0	0	0.257098	0	0	1	0	0.41404	0.378493	0.207467	0	0.591996	0	0	0.408004	0	0	1	0
SDAD1_PONAB_2	8	3.6e-22	0.084875	0.501342	0.311307	0.102476	0.143646	0.856354	0	0	0.437798	0	0.000298	0.561903	0	0	1	0	0.427208	0.180937	0.391856	0	0.772375	0.000298	0.165573	0.061754	0.185263	0.07145	0.743288	0	0.581593	0.239111	0.176462	0.002834
SDAD1_PONAB_3	8	1.9e-07	0.61988	0	0.38012	0	0.429071	0	0.570929	0	1	0	0	0	0	0	1	0	0.474525	0	0.525475	0	1	0	0	0	0.681319	0	0.318681	0	0.48951	0	0.51049	0
SDOS_PONAB_1	8	5.4e-31	0	0.572438	0.427562	0	0	1	0	0	0.402827	0	0	0.597173	0	0.289753	0.710247	0	0	1	0	0	0.40424	0	0	0.59576	0	0	1	0	0.202827	0.524382	0.272792	0
SDOS_PONAB_2	8	7.8e-20	0.089744	0	0	0.910256	0	0	0	1	0	0	0	1	0	0	0	1	0.308679	0.197239	0.102564	0.391519	0.220907	0	0	0.779093	0.384615	0.011834	0	0.60355	0.241617	0	0	0.758383
SDOS_PONAB_3	8	3.3e-17	1	0	0	0	0.599572	0	0.400428	0	1	0	0	0	0.520343	0	0.479657	0	0.554604	0	0.445396	0	1	0	0	0	1	0	0	0	1	0	0	0
SERBP1_PONAB_1	8	0	0	0.125466	0.873292	0.001242	0.008696	0.982609	0.008696	0	0.145342	0.238509	0.195031	0.421118	0	0.069565	0.926708	0.003727	0	0.982609	0.017391	0	0.12795	0.217391	0.167702	0.486957	0	0.027329	0.972671	0	0.012422	0.804969	0.180124	0.002484
SERBP1_PONAB_2	8	1.6e-191	0	0	1	0	0	0.268126	0.731874	0	0.341997	0.606019	0.051984	0	0	0.216142	0.783858	0	0	0.637483	0.362517	0	0.202462	0.470588	0.050616	0.276334	0	0	1	0	0	0.313269	0.686731	0
SERBP1_PONAB_3	8	1.2e-156	0	0.815038	0.184962	0	0.090226	0.506767	0.255639	0.147368	0	0.261654	0.738346	0	0	0.890226	0.109774	0	0.350376	0.333835	0.243609	0.07218	0	0.070677	0.929323	0	0	1	0	0	0	0.935338	0.064662	0
SF3A3_PONAB_1	8	6.2e-61	0.533296	0	0.008879	0.457825	0.125046	0	0.874954	0	0.376989	0.197373	0.425638	0	1	0	0	0	0.243988	0	0.756012	0	0.541805	0.175731	0.282464	0	1	0	0	0	0.391417	0	0.608583	0
SF3A3_PONAB_2	8	1.3e-28	0	0.491664	0.508336	0	0	1	0	0	0.386078	0	0	0.613922	0	0	1	0	0	0.682656	0.317344	0	0.506581	0	0	0.493419	0	0	1	0	0.25446	0.427903	0.317637	0
SF3A3_PONAB_3	8	0.00033	0.417697	0	0	0.582303	0	0	1	0	1	0	0	0	0.640208	0	0.359792	0	0.402082	0	0.597918	0	1	0	0	0	0	0	0.419649	0.580351	0	0	1	0
SF3B1_PONAB_1	8	1.5e-59	0	0.424741	0.575259	0	0	1	0	0	0.349483	0	0	0.650517	0	0	1	0	0	0.584431	0.415569	0	0.591016	0	0	0.408984	0	0	1	0	0.209078	0.380762	0.41016	0
SF3B1_PONAB_2	8	4.9e-50	0.503346	0	0	0.496654	0	0	1	0	0.503055	0	0.496945	0	1	0	0	0	0.347396	0	0.652604	0	0.603142	0	0.396858	0	1	0	0	0	0.429444	0	0.570556	0
SF3B1_PONAB_3	8	4.8e-06	0.274296	0	0.364668	0.361035	0	0	1	0	0.456857	0	0.543143	0	0.588556	0	0.411444	0	0	0	1	0	0	1	0	0	0.469573	0	0	0.530427	0	0	1	0
SF3B4_PONAB_1	8	8.5e-58	0.384465	0	0.214752	0.400783	0	0	1	0	0.525783	0	0.474217	0	1	0	0	0	0	0	1	0	0.484987	0.15111	0.363903	0	1	0	0	0	0.334204	0	0.665796	0
SF3B4_PONAB_2	8	5.2e-60	0.240304	0.137502	0.22583	0.396363	0	0.433104	0.423455	0.14344	0	1	0	0	0.428094	0	0	0.571906	0	0	1	0	0.195584	0.541102	0.263314	0	0.591019	0	0	0.408981	0	0	1	0
SF3B4_PONAB_3	8	5.4e-09	1	0	0	0	1	0	0	0	0.885246	0	0.114754	0	0.195082	0	0.804918	0	0.545902	0	0.454098	0	1	0	0	0	1	0	0	0	1	0	0	0
SLTM_PONAB_1	8	6.3e-162	0	0.345593	0.654407	0	0	0.924705	0.075295	0	0.360514	0	0.004164	0.635323	0	0	1	0	0	0.62179	0.37821	0	0.543373	0	0.107911	0.348716	0	0	1	0	0.105482	0.429216	0.465302	0
SLTM_PONAB_2	8	3.6e-77	0.342226	0	0.484796	0.172978	0.005737	0.008032	0.986231	0	0.514917	0.12708	0.336489	0.021515	0.362306	0	0.609581	0.028112	0.008893	0.19191	0.799197	0	0.331325	0.668675	0	0	0.347103	0	0.203098	0.449799	0	0.018646	0.981354	0
SLTM_PONAB_3	8	2.4e-47	0.121356	0.401547	0.276621	0.200476	0	1	0	0	0	1	0	0	0.362284	0	0.066627	0.571089	0	0	1	0	0	0.294468	0.705532	0	0.224271	0.531826	0.243902	0	0	1	0	0
SMN_PONAB_1	8	3.1e-97	0	0.532989	0.467011	0	0	0.998752	0.001248	0	0.35271	0	0	0.64729	0	0	1	0	0.168866	0.480207	0.350927	0	0.707204	0	0	0.292796	0	0	1	0	0.317047	0.318295	0.364658	0
SMN_PONAB_2	8	7.1e-47	0.475877	0	0.295834	0.228289	0	0	1	0	1	0	0	0	0.528595	0	0.471405	0	0.281478	0	0.718522	0	1	0	0	0	0.580137	0	0.419863	0	0.434455	0	0.565545	0
SMN_PONAB_3	8	9.4e-17	0.358648	0	0.204023	0.437329	0	0	1	0	0.46436	0	0.53564	0	0.654063	0	0.332904	0.013033	0.233789	0.232985	0.533226	0	0.313113	0.686887	0	0	0.369107	0	0	0.630893	0	0	1	0
SMNDC1_PONAB_1	8	3.9e-95	0	0.493151	0.506849	0	0	1	0	0	0.338214	0	0	0.661786	0	0	1	0	0	0.599433	0.400567	0	0.623051	0	0	0.376949	0	0	1	0	0.189419	0.440246	0.370335	0
SMNDC1_PONAB_2	8	2.3e-58	0.425145	0	0.25436	0.320494	0	0	1	0	0.526163	0	0.473837	0	1	0	0	0	0	0	1	0	0.463663	0	0.536337	0	1	0	0	0	0.376453	0	0.623547	0
SMNDC1_PONAB_3	8	1.8e-32	0.264513	0	0.200327	0.535159	0	0	1	0	0.614064	0.078904	0.307032	0	0.435405	0	0.24816	0.316435	0	0.002044	0.997956	0	0.449714	0.550286	0	0	0.250613	0	0.08381	0.665576	0	0	1	0
SND1_PONAB_1	8	6.1e-103	0.444324	0	0.03051	0.525166	0	0.016881	0.983119	0	0.480719	0.175159	0.344123	0	0.861236	0	0.020288	0.118476	0.22131	0.000619	0.77807	0	0.522224	0.240514	0.237262	0	0.769862	0.000155	0.001858	0.228125	0.184451	0.040886	0.753756	0.020908
SND1_PONAB_2	8	7e-41	0.326402	0.405912	0.267686	0	0.511315	0.488685	0	0	0.591437	0	0	0.408563	0	0	1	0	0.687258	0	0.312742	0	0.594495	0	0.405505	0	0.383078	0.153313	0.463609	0	1	0	0	0
SND1_PONAB_3	8	3.2e-11	0	0.480809	0.519191	0	0	1	0	0	0.456385	0	0	0.543615	0	0	1	0	0	1	0	0	0.349616	0	0	0.650384	0	0	1	0	0	0.562456	0.437544	0
SRRM4_PONAB_1	8	6.4e-18	0	0	0	1	0	0	0	1	0	0	0	1	0.142613	0.13919	0.241301	0.476897	0.280091	0.289789	0.036509	0.393611	0	0	0	1	0	0	0	1	0	0	0	1
SRRM4_PONAB_2	8	1.2e-21	0.506713	0	0.493287	0	1	0	0	0	1	0	0	0	0.163103	0	0.836897	0	1	0	0	0	0.735455	0	0.264545	0	0.561412	0	0.438588	0	1	0	0	0
SRRM4_PONAB_3	8	1e-08	0.29693	0.417681	0.092973	0.192415	0.297057	0	0	0.702943	0	0	1	0	0.456621	0.150304	0.393075	0	0.999112	0	0	0.000888	0.394216	0	0.605784	0	0.867326	0	0.132674	0	0.54655	0	0.169838	0.283612
SRSF1_PONAB_1	8	1.6e-127	0.668583	0.133037	0.071354	0.127026	0.648981	0	0	0.351019	0.196811	0	0.668583	0.134605	0.7977	0	0.190538	0.011762	0.859645	0	0.107684	0.032671	0.741244	0	0.258756	0	0.9885	0.003398	0	0.008102	0.693675	0	0	0.306325
SRSF1_PONAB_2	8	6.7e-40	0.327746	0	0	0.672254	0	0	0.104624	0.895376	0	0	0	1	0.323121	0.053757	0.17052	0.452601	0.031792	0.100578	0	0.86763	0.115607	0	0	0.884393	0.14104	0	0	0.85896	0.073988	0	0	0.926012
SRSF1_PONAB_3	8	4.2e-11	0.460369	0	0	0.539631	0.390879	0	0.609121	0	1	0	0	0	0.401737	0	0	0.598263	0	0	1	0	1	0	0	0	0.397394	0	0	0.602606	0	0	1	0
SRSF10_PONAB_1	8	1.6e-149	0.392548	0	0.120093	0.487359	0.070858	0.100133	0.829009	0	0.73187	0.083167	0.184963	0	0.995343	0	0.004657	0	0.051896	0	0.948104	0	0.745176	0.103792	0.151031	0	0.740852	0	0.02994	0.229208	0.215902	0.175649	0.586826	0.021623
SRSF10_PONAB_2	8	2.3e-40	0.640474	0	0	0.359526	0	0	1	0	0.141586	0.541142	0.317272	0	0.39659	0	0	0.60341	0	0	1	0	0.07487	0.501853	0.423277	0	0.728688	0	0	0.271312	0	0	1	0
SRSF10_PONAB_3	8	6.9e-37	0.630952	0.369048	0	0	1	0	0	0	0.535714	0	0.464286	0	0.768707	0	0.231293	0	0.320578	0	0.509354	0.170068	0.496599	0	0.503401	0	1	0	0	0	1	0	0	0
SRSF3_PONAB_1	8	5.4e-111	0.000397	0.931404	0.000397	0.067803	0.404441	0.20341	0	0.392149	0.115781	0.137589	0.016257	0.730373	0	1	0	0	0.461142	0.104282	0	0.434576	0.098335	0.259318	0.093577	0.548771	0.011895	0.977795	0	0.010309	0.496035	0.19429	0	0.309675
SRSF3_PONAB_2	8	6.9e-34	0	0.498195	0.386282	0.115523	0	1	0	0	0.21781	0	0	0.78219	0	0	1	0	0	1	0	0	0.322503	0	0	0.677497	0	0	1	0	0.178099	0.441637	0.288809	0.091456
SRSF3_PONAB_3	8	5.5e-13	0	1	0	0	0	1	0	0	0.49697	0	0	0.50303	0	0.481818	0.328283	0.189899	0	1	0	0	0.368687	0.20303	0	0.428283	0	1	0	0	0.30101	0.414141	0	0.284848
SRSF7_PONAB_1	8	1.1e-57	0.53627	0	0	0.46373	0	0	1	0	0.454615	0.368021	0.177364	0	0.677554	0	0	0.322446	0	0	1	0	0.418534	0.576149	0.005317	0	0.424991	0	0	0.575009	0	0	1	0
SRSF7_PONAB_2	8	4.6e-31	0.244842	0.296653	0.458505	0	1	0	0	0	0.534617	0	0.465383	0	0.231087	0	0.768913	0	1	0	0	0	0.492893	0	0.507107	0	0.448877	0	0.551123	0	1	0	0	0
SRSF7_PONAB_3	8	2.8e-09	0.315421	0.225467	0	0.459112	0	0.651869	0.348131	0	0	1	0	0	0	0	0	1	0	0	1	0	0	0	1	0	1	0	0	0	0	0.293224	0.521028	0.185748
SRSF9_PONAB_1	8	4.6e-45	0.588915	0	0	0.411085	0.034342	0	0.965658	0	0.268276	0.17477	0.556953	0	1	0	0	0	0.364162	0	0.635838	0	0.544373	0	0.455627	0	1	0	0	0	0.454267	0	0.545733	0
SRSF9_PONAB_2	8	1.6e-26	0.009476	0.465572	0.524953	0	0	1	0	0	0.330385	0	0	0.669615	0	0	1	0	0.148452	0.584965	0.266582	0	0.504422	0	0	0.495578	0	0	1	0	0.298484	0.417562	0.283955	0
SRSF9_PONAB_3	8	0.009	0.576173	0.423827	0	0	0.597112	0	0	0.402888	0	0	1	0	1	0	0	0	1	0	0	0	0.446931	0	0.553069	0	1	0	0	0	0.242599	0	0.340794	0.416606
SSB_PONAB_1	8	1.5e-114	0	0.414972	0.527045	0.057984	0.003029	0.83492	0.162051	0	0.38836	0	0	0.61164	0	0	1	0	0.094764	0.504976	0.40026	0	0.592601	0	0	0.407399	0	0	1	0	0.247512	0.229771	0.522717	0
SSB_PONAB_2	8	1.9e-14	0.524088	0.089051	0.386861	0	0.729197	0	0	0.270803	0	0	1	0	0.434307	0	0.565693	0	1	0	0	0	0	0	1	0	0.427007	0	0.572993	0	1	0	0	0
SSB_PONAB_3	8	2e-13	0	0.335496	0.664504	0	0	1	0	0	0.306944	0.222583	0.218689	0.251785	0	0	1	0	0	1	0	0	0.171317	0.129137	0.351071	0.348475	0	0	1	0	0	1	0	0
STAU1_PONAB_1	8	3.9e-88	0	0.887081	0.044019	0.0689	0.078469	0.420096	0	0.501435	0	0.703349	0.044019	0.252632	0	1	0	0	0.37799	0	0	0.62201	0	0.359809	0.470813	0.169378	0	1	0	0	0.087081	0.723445	0	0.189474
STAU1_PONAB_2	8	4.4e-59	0.098592	0	0	0.901408	0.249497	0	0	0.750503	0.046278	0.012072	0.006036	0.935614	0.160966	0.044266	0.030181	0.764588	0.024145	0.108652	0.098592	0.768612	0	0	0	1	0	0.030181	0	0.969819	0.114688	0.002012	0	0.8833
STAU1_PONAB_3	8	3e-15	0	1	0	0	0	1	0	0	0.457895	0	0.331579	0.210526	0	1	0	0	0	1	0	0	0.315789	0.268421	0	0.415789	0	1	0	0	0	1	0	0
SUB1_PONAB_1	8	1.3e-60	0.123545	0.000647	0.006468	0.86934	0.036223	0.139715	0.45925	0.364812	0.131953	0	0.036869	0.831177	0.091203	0	0.60414	0.304657	0.527814	0	0.426261	0.045925	0.9489	0.004528	0.046572	0	0.778137	0	0.186934	0.034929	0.521345	0	0.42238	0.056274
SUB1_PONAB_2	8	2.4e-52	0	0	0	1	0	0	0.124744	0.875256	0	0	0	1	0	0	0.353783	0.646217	0	0.284254	0.271984	0.443763	0.122699	0.163599	0	0.713701	0	0	0	1	0	0	0	1
SUB1_PONAB_3	8	4.6e-37	0.745721	0	0.254279	0	1	0	0	0	0.733496	0	0.266504	0	0.161369	0.085575	0.347188	0.405868	0.828851	0	0.171149	0	1	0	0	0	1	0	0	0	1	0	0	0
SUPV3L1_PONAB_1	8	3.7e-96	0	0.533013	0.466987	0	0	1	0	0	0.326931	0	0	0.673069	0	0	1	0	0	0.651461	0.348539	0	0.598239	0	0	0.401761	0	0	1	0	0.189276	0.431773	0.378952	0
SUPV3L1_PONAB_2	8	1.7e-47	0.383587	0	0.174898	0.441515	0	0	1	0	0.623097	0	0.376903	0	0.764203	0	0.235797	0	0.019681	0	0.980319	0	0.500557	0.288526	0.210917	0	0.619384	0	0.018195	0.362421	0	0	1	0
SUPV3L1_PONAB_3	8	3.4e-17	0	1	0	0	0	1	0	0	0.422136	0	0	0.577864	0	0	1	0	0	0.301802	0.698198	0	0.241313	0.535393	0.223295	0	0	1	0	0	0.29601	0.375804	0.070142	0.258044
TAF15_PONAB_1	8	4.2e-43	0.531579	0	0.468421	0	1	0	0	0	0.563158	0	0.266917	0.169925	0.260902	0	0.739098	0	1	0	0	0	0.733083	0	0.266917	0	0.624812	0	0.375188	0	1	0	0	0
TAF15_PONAB_2	8	2.1e-26	0.075366	0	0	0.924634	0.192351	0	0	0.807649	0	0.08099	0	0.91901	0.407199	0.190101	0.12261	0.28009	0	0.131609	0	0.868391	0	0	0	1	0	0.158605	0	0.841395	0	0	0	1
TAF15_PONAB_3	8	1.2e-21	0.244213	0	0	0.755787	0	0	0	1	0.009259	0.412037	0	0.578704	0.680556	0	0	0.319444	0.667824	0	0.313657	0.018519	1	0	0	0	1	0	0	0	0.737269	0	0	0.262731
TARDBP_PONAB_1	8	4.4e-83	0.411939	0.258891	0.039162	0.290008	0.279001	0	0	0.720999	0.006351	0	0.843353	0.150296	0.638654	0.026884	0.334251	0.000212	0.98497	0	0	0.01503	0.586791	0	0.410669	0.00254	0.792125	0.000423	0.11558	0.091871	0.580864	0	0.167019	0.252117
TARDBP_PONAB_2	8	8e-27	0	0	0	1	0	0	0	1	0.270471	0	0	0.729529	0.137304	0	0.24483	0.617866	0.206782	0.248966	0.189413	0.354839	0	0	0	1	0	0	0	1	0	0	0	1
TARDBP_PONAB_3	8	7.8e-07	0	0	0	1	0	0.199446	0	0.800554	0	0	0	1	0.355956	0	0	0.644044	0	0	0.214681	0.785319	0.583102	0	0.416898	0	0.873961	0	0.126039	0	1	0	0	0
TBRG4_PONAB_1	8	9.4e-96	0	0.36822	0.63178	0	0	1	0	0	0.394915	0	0	0.605085	0	0.007627	0.992373	0	0	0.730932	0.269068	0	0.454237	0	0	0.545763	0	0	1	0	0.170339	0.461864	0.367797	0
TBRG4_PONAB_2	8	8.5e-55	0.369071	0	0.134937	0.495992	0	0	1	0	0.464262	0.073814	0.461924	0	0.844689	0	0	0.155311	0	0	1	0	0.45992	0.222779	0.317301	0	0.711757	0	0	0.288243	0.212425	0	0.787575	0
TBRG4_PONAB_3	8	3.5e-08	0	0	1	0	0	0	1	0	0.395757	0.604243	0	0	0.26335	0.00951	0.303584	0.423555	0	0	1	0	0.322604	0.172641	0.155816	0.348939	0	0	1	0	0	0.290417	0.709583	0
TDP43_PONAB_1	8	3.6e-21	0.172414	0.027094	0	0.800493	0	0	0	1	0.009852	0	0	0.990148	0.038177	0.022167	0.082512	0.857143	0.098522	0.115764	0.237685	0.54803	0	0	0	1	0.130542	0.116995	0	0.752463	0	0	0	1
TDP43_PONAB_2	8	2.7e-13	0.150342	0	0	0.849658	0.129841	0.145786	0	0.724374	0	0	0	1	0.154897	0	0	0.845103	0.350797	0	0	0.649203	1	0	0	0	1	0	0	0	1	0	0	0
TDP43_PONAB_3	8	2.4e-24	0.334946	0	0.210399	0.454655	0	0	1	0	0.233374	0.506651	0.259976	0	0.517533	0	0	0.482467	0	0	1	0	0.254534	0.590085	0.155381	0	0.426239	0	0	0.573761	0	0	1	0
TIA1_PONAB_1	8	3.9e-99	0.114328	0	0	0.885672	0	0	0	1	0	0	0	1	0.207869	0.0683	0.187825	0.536006	0.013363	0.303638	0	0.682999	0	0.071269	0	0.928731	0	0.079436	0	0.920564	0	0.097253	0	0.902747
TIA1_PONAB_2	8	4.7e-42	0.017348	0	0	0.982652	0.126394	0	0	0.873606	0	0	0	1	0.225527	0	0.200743	0.57373	0.67658	0	0	0.32342	1	0	0	0	1	0	0	0	0.708798	0	0	0.291202
TIA1_PONAB_3	8	5.5e-14	0	0	0	1	0	0	0	1	0	0.398482	0.256167	0.345351	0.468691	0	0	0.531309	0	0	0.512334	0.487666	0	0	0	1	0	0	0	1	0	0	0	1
TIAL1_PONAB_1	8	2e-296	0.182053	0	0	0.817947	0	0	0	1	0.08328	0	0	0.91672	0.151065	0.020658	0	0.828276	0.192382	0.160749	0.121369	0.5255	0.041963	0.085862	0	0.872176	0.132989	0.118141	0	0.74887	0.053583	0	0	0.946417
TIAL1_PONAB_2	8	1.3e-121	0.024793	0	0	0.975207	0.134298	0	0	0.865702	0.006198	0	0	0.993802	0.171488	0	0.116736	0.711777	0.40186	0	0	0.59814	0.987603	0	0	0.012397	0.768595	0.077479	0	0.153926	0.693182	0	0	0.306818
TIAL1_PONAB_3	8	1.6e-72	0.478632	0	0	0.521368	0.374359	0.129915	0.208547	0.287179	0.253846	0	0	0.746154	0.426496	0.020513	0.319658	0.233333	0	0	0	1	0.238462	0.004274	0	0.757265	0	0	0	1	0	0	0	1
TRA2A_PONAB_1	8	2.3e-274	0.578081	0	0.126065	0.295855	0.003123	0	0.996877	0	0.711811	0.04117	0.247019	0	0.996309	0	0.003691	0	0.18711	0	0.81289	0	0.683419	0.122942	0.19364	0	0.82879	0	0.063316	0.107893	0.309483	0.045429	0.645088	0
TRA2A_PONAB_2	8	2.1e-97	0.305822	0.28208	0.412097	0	0.67948	0.318259	0.002261	0	0.697569	0	0.061617	0.240814	0.021481	0	0.978519	0	0.905879	0	0.094121	0	0.522329	0	0.420011	0.05766	0.274166	0.141605	0.584228	0	0.869135	0.088468	0	0.042397
TRA2A_PONAB_3	8	1.4e-29	0.471215	0	0.132412	0.396373	0.049511	0.178181	0.690271	0.082038	0.235176	0.60996	0.154865	0	0.432355	0	0	0.567645	0	0	1	0	0.258204	0.251007	0.490789	0	0.937824	0	0.002015	0.060161	0.38342	0	0.61658	0
TROVE2_PONAB_1	8	2.7e-89	0.421917	0	0.18847	0.389613	0	0	1	0	0.359093	0.148492	0.492415	0	0.968231	0	0.031769	0	0.176156	0	0.823844	0	0.424237	0.290559	0.285204	0	0.608959	0	0.064965	0.326075	0.077102	0	0.922898	0
TROVE2_PONAB_2	8	8.8e-45	0	0.48948	0.407949	0.102572	0	1	0	0	0.316482	0	0	0.683518	0	0.016365	0.983635	0	0	0.765926	0.234074	0	0.43045	0	0	0.56955	0	0	1	0	0.143483	0.424605	0.301286	0.130625
TROVE2_PONAB_3	8	4.5e-06	0.098684	0	0.901316	0	1	0	0	0	0	0	0.604167	0.395833	0	0	1	0	0.641996	0.358004	0	0	0.468202	0	0.121162	0.410636	0	0	1	0	0.58443	0.192982	0.222588	0
U2AF1_PONAB_1	8	2.6e-74	0.407739	0	0.243511	0.348749	0	0.33412	0.66588	0	0	1	0	0	0.355828	0	0	0.644172	0	0	1	0	0	0.652194	0.347806	0	0.613969	0	0	0.386031	0	0	1	0
U2AF1_PONAB_2	8	1.3e-58	0.391579	0	0.238596	0.369825	0	0	1	0	0.614737	0	0.385263	0	1	0	0	0	0	0	1	0	0.677193	0	0.322807	0	1	0	0	0	0.381053	0	0.618947	0
U2AF1_PONAB_3	8	2.1e-19	0.289425	0	0.48423	0.226345	0	0	1	0	0	1	0	0	0.409091	0	0	0.590909	0	0.24397	0.75603	0	0.347866	0	0.115955	0.536178	0	0	1	0	0	0	1	0
U2AF2_PONAB_1	8	4.3e-91	0.553957	0	0.100166	0.345877	0.368013	0	0.631987	0	0.661502	0	0.338498	0	1	0	0	0	0.242022	0	0.757978	0	0.75392	0	0.24608	0	1	0	0	0	0.668142	0	0.331858	0
U2AF2_PONAB_2	8	1.5e-15	0.668508	0	0.331492	0	1	0	0	0	0.611418	0.150092	0.23849	0	1	0	0	0	0	0	0	1	0.337937	0	0.662063	0	1	0	0	0	1	0	0	0
U2AF2_PONAB_3	8	4e-09	1	0	0	0	0	0	1	0	0.464688	0.535312	0	0	0.560901	0	0	0.439099	0	0	1	0	0	1	0	0	0.558854	0	0	0.441146	0	0	1	0
U2AF65_PONAB_1	8	2.1e-53	0.487341	0.351378	0.161281	0	0.783746	0	0	0.216254	0.113862	0	0.886138	0	0.643587	0	0.356413	0	0.986432	0	0.013568	0	0.571129	0	0.428871	0	0.723318	0.187719	0.088963	0	0.759547	0	0	0.240453
U2AF65_PONAB_2	8	3.9e-11	0	0	0	1	0	0	0.262644	0.737356	0	0	0.365517	0.634483	0.358621	0	0.514943	0.126437	1	0	0	0	1	0	0	0	0.662069	0	0.337931	0	0.997126	0	0.002874	0
U2AF65_PONAB_3	8	1.3e-06	0	0	0	1	0	0	0	1	0	0	0	1	0.314607	0	0.290262	0.395131	0.202247	0.29588	0	0.501873	0	0	0	1	0	0	0	1	0	0	0	1
UCHL5_PONAB_1	8	8.7e-234	0.440409	0	0.130492	0.4291	0.051762	0	0.948238	0	0.638538	0.055241	0.30622	0	0.867116	0	0.025663	0.107221	0.123749	0	0.876251	0	0.683123	0.054371	0.262505	0	0.832318	0	0	0.167682	0.354502	0.00522	0.637669	0.00261
UCHL5_PONAB_2	8	3.3e-65	0.421254	0.217329	0.361417	0	1	0	0	0	0.530397	0	0.271422	0.198181	0	0	1	0	1	0	0	0	0.479177	0	0.520823	0	0.483964	0	0.516036	0	1	0	0	0
UCHL5_PONAB_3	8	2.8e-32	0.481373	0	0.176224	0.342403	0	0	1	0	0.441607	0.558393	0	0	0.47342	0	0	0.52658	0	0	1	0	0.152365	0.577229	0.270406	0	0.470908	0	0	0.529092	0	0	1	0
UPF1_PONAB_1	8	6.9e-65	0.498719	0.131987	0.369293	0	0.882326	0	0.117674	0	0.705741	0	0	0.294259	0.298026	0	0.701974	0	0.704987	0.096278	0.198734	0	1	0	0	0	0.586259	0	0.413741	0	1	0	0	0
UPF1_PONAB_2	8	4.8e-16	0	0	0	1	0	0	0	1	0	0	0	1	0	0	0.430464	0.569536	0.469726	0.154683	0.154683	0.220908	1	0	0	0	1	0	0	0	0.610218	0	0	0.389782
UPF1_PONAB_3	8	8.1e-07	0.273272	0.177419	0.270968	0.278341	0	1	0	0	0.556221	0	0	0.443779	0	0	1	0	1	0	0	0	1	0	0	0	0.432258	0	0.567742	0	1	0	0	0
UTP18_PONAB_1	8	9.6e-53	0.411837	0.307028	0.281134	0	0.651929	0	0	0.348071	0	0	1	0	0.446715	0	0.553285	0	1	0	0	0	0.378193	0	0.621807	0	0.51876	0	0.48124	0	1	0	0	0
UTP18_PONAB_2	8	6.7e-51	0.122689	0.311429	0.446387	0.119496	0.182521	0.817479	0	0	0.551765	0	0	0.448235	0	0	1	0	0	1	0	0	0.462185	0	0	0.537815	0	0	1	0	0.303361	0.449076	0.247563	0
UTP18_PONAB_3	8	0.022	1	0	0	0	0.658112	0	0.341888	0	1	0	0	0	0	0	1	0	0.648946	0	0.351054	0	1	0	0	0	0.641613	0	0.358387	0	1	0	0	0
UTP3_PONAB_1	8	2.4e-83	0.416576	0	0.194111	0.389313	0	0	1	0	0.400436	0.196947	0.402617	0	1	0	0	0	0	0	1	0	0.507088	0.184951	0.307961	0	1	0	0	0	0.361614	0	0.638386	0
UTP3_PONAB_2	8	1.4e-41	0	0.396102	0.603898	0	0	1	0	0	0.344437	0	0	0.655563	0	0	1	0	0	0.583277	0.416723	0	0.419669	0	0.147519	0.432812	0	0	1	0	0.199411	0.441196	0.359393	0
WDR33_PONAB_1	8	0	0.479735	0.112012	0.143699	0.264554	1	0	0	0	0.851142	0	0	0.148858	0.050111	0	0.120118	0.829772	1	0	0	0	1	0	0	0	1	0	0	0	0.461312	0.095063	0.24392	0.199705
WDR33_PONAB_2	8	1.8e-85	0.142534	0	0	0.857466	0	0	0	1	0	0	0	1	0.242081	0	0.192308	0.565611	0.596154	0	0	0.403846	0.710407	0	0	0.289593	0.824661	0	0	0.175339	0.632353	0	0	0.367647
WDR33_PONAB_3	8	1.8e-32	0.401961	0	0.598039	0	1	0	0	0	0.492157	0	0.239216	0.268627	0.294118	0	0.705882	0	1	0	0	0	0.990196	0	0	0.009804	0.562745	0	0.437255	0	1	0	0	0
WDR43_PONAB_1	8	7.9e-259	0.4848	0	0.1248	0.3904	0	0	1	0	0.2208	0.2192	0.56	0	0.8352	0	0.0272	0.1376	0	0	1	0	0.3296	0.4368	0.2336	0	0.7664	0	0	0.2336	0.0704	0	0.9296	0
WDR43_PONAB_2	8	6.4e-108	0.253444	0.201102	0.545455	0	0.876033	0	0.123967	0	0.245179	0	0.658402	0.096419	0.220386	0	0.779614	0	1	0	0	0	0.363636	0	0.584022	0.052342	0.011019	0	0.988981	0	1	0	0	0
WDR43_PONAB_3	8	4e-86	0.35493	0	0.414085	0.230986	0	0.264789	0.735211	0	0	1	0	0	0.315493	0	0	0.684507	0	0	1	0	0	0.642254	0.357746	0	0.6	0	0.005634	0.394366	0	0	1	0
WRN_PONAB_1	8	2.4e-236	0	0	1	0	0.039683	0.269841	0.690476	0	0.634921	0.002646	0.132275	0.230159	0	0	1	0	0.031746	0.513228	0.455026	0	0.656085	0.031746	0.018519	0.293651	0	0	1	0	0	0.383598	0.616402	0
WRN_PONAB_2	8	1.8e-151	0.101485	0	0.740099	0.158416	0	0.007426	0.992574	0	0.230198	0.759901	0.009901	0	0.163366	0.007426	0.363861	0.465347	0	0.007426	0.992574	0	0.227723	0.358911	0.321782	0.091584	0.193069	0	0.722772	0.084158	0	0.069307	0.930693	0
WRN_PONAB_3	8	7.9e-68	0	0	1	0	0	1	0	0	0	0.40553	0.235023	0.359447	0	0.294931	0.705069	0	0	1	0	0	0.101382	0.345622	0.221198	0.331797	0	0	1	0	0	0.732719	0.267281	0
WTAP_PONAB_1	8	4.2e-52	0	0.207692	0.792308	0	0	1	0	0	0.1	0.207692	0.315385	0.376923	0	0.007692	0.992308	0	0	1	0	0	0.030769	0.292308	0.261538	0.415385	0	0.1	0.838462	0.061538	0	0.846154	0.153846	0
WTAP_PONAB_2	8	3.6e-37	0	0.823529	0.176471	0	0	0.92437	0.07563	0	0.008403	0.731092	0.252101	0.008403	0.109244	0.12605	0.529412	0.235294	0.142857	0.008403	0.848739	0	0.042017	0.02521	0.932773	0	0	0.579832	0.420168	0	0	1	0	0
WTAP_PONAB_3	8	1.4e-22	0.168831	0.025974	0.74026	0.064935	0.136364	0.207792	0.655844	0	0.448052	0.25974	0.162338	0.12987	0.045455	0.454545	0.5	0	0	0.993506	0.006494	0	0.058442	0.006494	0	0.935065	0	0	1	0	0.084416	0.181818	0.636364	0.097403
XPO5_PONAB_1	8	1.8e-177	0	0.329718	0.670282	0	0	1	0	0	0.301518	0.004338	0.083514	0.610629	0	0	1	0	0.077007	0.644252	0.278742	0	0.341649	0.016269	0.344902	0.29718	0	0	1	0	0.08026	0.616052	0.303688	0
XPO5_PONAB_2	8	8.6e-87	0	0.688326	0.311674	0	0	1	0	0	0.300661	0.125551	0.168502	0.405286	0	0	1	0	0.068282	0.238987	0.660793	0.031938	0.090308	0.424009	0.485683	0	0	0.792952	0.172907	0.034141	0.090308	0.846916	0.001101	0.061674
XPO5_PONAB_3	8	1.9e-58	0	0	1	0	0	0	1	0	0.46712	0.519274	0.013605	0	0	0	1	0	0	0.181406	0.818594	0	0.319728	0.678005	0.002268	0	0	0.181406	0.585034	0.23356	0	0.240363	0.759637	0
XRCC6_PONAB_1	8	7.9e-54	0.599418	0	0	0.400582	0.267357	0	0.732643	0	0.51763	0	0.48237	0	1	0	0	0	0.234278	0	0.765722	0	0.601418	0	0.398582	0	1	0	0	0	0.526536	0	0.473464	0
XRCC6_PONAB_2	8	3.6e-36	0	0.406419	0.593581	0	0	1	0	0	0.441212	0	0	0.558788	0	0	1	0	0	0.979304	0.020696	0	0.428314	0	0	0.571686	0	0	1	0	0.224355	0.460408	0.315237	0
XRCC6_PONAB_3	8	0.038	0.340043	0	0.264198	0.395758	0	0	1	0	1	0	0	0	0.48023	0	0.231129	0.288641	0	0	1	0	0.611071	0.388929	0	0	0	0	0.149533	0.850467	0	0	1	0
XRN2_PONAB_1	8	1.4e-307	0	0	1	0	0.016043	0.129679	0.854278	0	0.51738	0.308824	0.140374	0.033422	0.008021	0.036096	0.94385	0.012032	0.004011	0.40508	0.590909	0	0.403743	0.338235	0.028075	0.229947	0	0	0.998663	0.001337	0	0.241979	0.758021	0
XRN2_PONAB_2	8	3.8e-205	0	0.229947	0.770053	0	0.009358	0.98262	0.005348	0.002674	0.167112	0.184492	0.177807	0.470588	0	0.034759	0.962567	0.002674	0.024064	0.751337	0.224599	0	0.272727	0.120321	0.402406	0.204545	0	0.004011	0.995989	0	0.066845	0.758021	0.175134	0
XRN2_PONAB_3	8	2.5e-133	0.002674	0.135027	0.862299	0	0.117647	0.347594	0.512032	0.022727	0.016043	0.339572	0.588235	0.05615	0	0.664439	0.330214	0.005348	0.066845	0.879679	0.009358	0.044118	0.179144	0.008021	0.463904	0.34893	0	0	1	0	0.029412	0.131016	0.839572	0
YBX3_PONAB_1	8	2.4e-67	0.385086	0	0.13146	0.483454	0	0	1	0	0.559157	0.155485	0.285358	0	0.618767	0	0.118087	0.263146	0.151405	0	0.848595	0	0.50204	0.322983	0.174977	0	0.444016	0	0	0.555984	0	0	1	0
YBX3_PONAB_2	8	3.3e-09	0.378812	0.420546	0.200642	0	0	0.764045	0	0.235955	0	1	0	0	0	0	0	1	0	0	1	0	0	1	0	0	0.335474	0	0	0.664526	0	0	1	0
YBX3_PONAB_3	8	0.011	0.952191	0	0.047809	0	1	0	0	0	0.123506	0	0.876494	0	0.829681	0	0.170319	0	0.606574	0	0.393426	0	0.611554	0	0.388446	0	1	0	0	0	0.756972	0	0.243028	0
YTHDC1_PONAB_1	8	2.6e-111	0.558747	0.260199	0.169748	0.011306	0.67563	0	0.006723	0.317647	0.172498	0	0.827502	0	0.744232	0	0.255768	0	0.994194	0	0.001986	0.00382	0.415584	0	0.584416	0	1	0	0	0	0.669977	0	0.133384	0.196639
YTHDC2_PONAB_1	8	2.6e-29	0	0.446514	0.553486	0	0	1	0	0	0.399713	0	0	0.600287	0	0	1	0	0	1	0	0	0.417861	0	0	0.582139	0	0	1	0	0.203438	0.475167	0.321394	0
YTHDC2_PONAB_2	8	1.7e-14	1	0	0	0	1	0	0	0	0.544828	0	0.455172	0	1	0	0	0	0.513103	0	0.177931	0.308966	0.436552	0.014483	0.542759	0.006207	1	0	0	0	0.737931	0	0	0.262069
YTHDC2_PONAB_3	8	7.6e-06	0	0.726389	0.273611	0	0	1	0	0	0.452778	0	0	0.547222	0	0	1	0	0	0.366667	0.633333	0	0	1	0	0	0	1	0	0	0.253472	0.466667	0	0.279861
YTHDF1_PONAB_1	8	4e-96	0.410048	0	0	0.589952	0.020803	0	0.979197	0	0.509617	0.011121	0.479262	0	1	0	0	0	0.481225	0	0.518775	0	0.67081	0.078634	0.250556	0	0.793406	0	0.07026	0.136334	0.401806	0.079942	0.381395	0.136857
YTHDF1_PONAB_2	8	1.1e-12	0.374256	0.2918	0.333944	0	1	0	0	0	1	0	0	0	0.128264	0	0.871736	0	1	0	0	0	0.446175	0	0.387082	0.166743	0.365552	0	0.634448	0	1	0	0	0
YTHDF1_PONAB_3	8	6.8e-11	0.444295	0	0.238544	0.317161	0	0	1	0	0.487871	0.512129	0	0	0.511231	0	0	0.488769	0	0	1	0	0	1	0	0	0.448787	0	0	0.551213	0	0	1	0
YTHDF2_PONAB_1	8	4.5e-84	0.431863	0.382273	0.185865	0	0.569895	0	0	0.430105	0	0	1	0	0.650332	0	0.349668	0	1	0	0	0	0.420148	0	0.579852	0	1	0	0	0	0.481648	0.123194	0.166537	0.228622
YTHDF2_PONAB_2	8	4.6e-20	0.171301	0.355551	0.393335	0.079813	0	1	0	0	0.490129	0	0	0.509871	0	0	1	0	0	0.683082	0.316918	0	0.587773	0	0	0.412227	0	0	1	0	0.194226	0.389726	0.274039	0.142008
YTHDF2_PONAB_3	8	0.00019	0.269343	0	0.730657	0	1	0	0	0	0.424818	0	0.338686	0.236496	0.19781	0	0.80219	0	1	0	0	0	0	0	0.508029	0.491971	0	0	1	0	1	0	0	0
YTHDF3_PONAB_1	8	3.3e-98	0	1	0	0	0.38488	0	0	0.61512	0	0	1	0	0	0.689003	0.310997	0	0.610538	0	0	0.389462	0	0	1	0	0.224513	0.5252	0.250286	0	0.502291	0.262314	0.053265	0.182131
YTHDF3_PONAB_2	8	8.3e-39	0	0.818576	0.181424	0	0	1	0	0	0.311632	0	0	0.688368	0	0	1	0	0	0.269097	0.730903	0	0.3125	0.518229	0.164931	0.00434	0	1	0	0	0.322049	0.559028	0	0.118924
YTHDF3_PONAB_3	8	1.7e-22	0.460055	0	0.539945	0	1	0	0	0	0.27135	0	0.72865	0	0.355372	0	0.644628	0	1	0	0	0	0.19697	0	0.80303	0	0.515152	0	0.484848	0	1	0	0	0
ZC3H11A_PONAB_1	8	9.7e-106	0.048	0	0	0.952	0.244	0.036	0.104	0.616	0.088	0	0	0.912	0.36	0	0.14	0.5	0.032	0	0	0.968	0.032	0	0	0.968	0	0	0.068	0.932	0	0	0	1
ZC3H11A_PONAB_2	8	2.8e-49	0.268293	0	0	0.731707	0.541463	0	0	0.458537	0.629268	0	0	0.370732	0.731707	0	0	0.268293	0.365854	0	0	0.634146	1	0	0	0	1	0	0	0	1	0	0	0
ZC3H11A_PONAB_3	8	1.1e-57	0.580153	0	0.301527	0.118321	0	0	1	0	0	0.343511	0.656489	0	0.648855	0	0	0.351145	0	0	1	0	0.049618	0.576336	0.374046	0	0.729008	0	0	0.270992	0	0	1	0
ZC3H7B_PONAB_1	8	8.4e-159	0.200126	0	0	0.799874	0.126894	0	0	0.873106	0.078598	0	0.002841	0.918561	0.32923	0.1875	0	0.48327	0.453914	0	0	0.546086	0.699179	0	0.199179	0.101641	0.738636	0.058081	0	0.203283	0.69697	0	0	0.30303
ZC3H7B_PONAB_2	8	1.1e-92	1	0	0	0	0.705479	0	0.294521	0	0.427771	0	0.379203	0.193026	1	0	0	0	0.613948	0	0	0.386052	1	0	0	0	0.645704	0	0	0.354296	0.466999	0	0	0.533001
ZC3H7B_PONAB_3	8	1.2e-57	0.316752	0	0	0.683248	0	0	0	1	0.433065	0	0	0.566935	0.230432	0	0	0.769568	0.07169	0	0.173372	0.754938	0.018288	0	0	0.981712	0	0.21068	0.155816	0.633504	0	0	0	1
ZNF622_PONAB_1	8	1.6e-58	0.367722	0.41898	0.188411	0.024886	0.597363	0	0	0.402637	0	0	1	0	0.486582	0.054323	0.459096	0	1	0	0	0	0.477389	0	0.522611	0	0.726344	0.037608	0.236048	0	0.622713	0.107624	0.115888	0.153775
ZNF622_PONAB_2	8	0.00025	0.370341	0	0.18557	0.444089	0	0.316826	0.683174	0	0	1	0	0	0.318956	0	0	0.681044	0	0	1	0	0	0.67279	0.32721	0	0.501065	0	0	0.498935	0	0	1	0
ZNF622_PONAB_3	8	0.0049	0.414124	0	0	0.585876	0	0	0.551874	0.448126	0.397559	0	0.602441	0	1	0	0	0	1	0	0	0	0	0	1	0	1	0	0	0	1	0	0	0
ZNF800_PONAB_1	8	2.7e-196	0.486811	0.369305	0.143885	0	0.693945	0	0	0.306055	0.013489	0	0.986511	0	0.600719	0.065348	0.333933	0	0.993405	0	0.001199	0.005396	0.289568	0	0.710432	0	0.802758	0	0.197242	0	0.672962	0.052158	0.122302	0.152578
ZNF800_PONAB_2	8	3.4e-65	0.332483	0	0.239401	0.428116	0.116991	0	0.883009	0	0.508766	0.224099	0.267134	0	0.702901	0	0.027096	0.270003	0.123685	0	0.876315	0	0.414727	0.493465	0.091807	0	0.403889	0	0	0.596111	0	0	1	0
ZNF800_PONAB_3	8	8e-20	1	0	0	0	1	0	0	0	0.556	0	0.444	0	1	0	0	0	0.144	0	0.856	0	0.388	0.146	0.466	0	1	0	0	0	1	0	0	0
ZRANB2_PONAB_1	8	8.8e-205	0	0	1	0	0	0	1	0	0.368807	0.572477	0.053211	0.005505	0	0	0.878899	0.121101	0	0.174312	0.825688	0	0.209174	0.557798	0.06789	0.165138	0	0	0.853211	0.146789	0	0	1	0
ZRANB2_PONAB_2	8	3.6e-160	0	0.172256	0.827744	0	0	0.945122	0.054878	0	0.417683	0.105183	0.146341	0.330793	0	0	1	0	0	0.887195	0.112805	0	0.254573	0.141768	0.22561	0.378049	0	0	1	0	0	0.791159	0.208841	0
ZRANB2_PONAB_3	8	2.9e-74	0	0	1	0	0	0.257194	0.742806	0	0.134892	0.609712	0.255396	0	0	0.570144	0.429856	0	0	1	0	0	0.232014	0.298561	0.197842	0.271583	0	0	1	0	0	0.386691	0.613309	0

## Sheet: MACFA motif
name	length	E_value	site1_A	site1_C	site1_G	site1_U	site2_A	site2_C	site2_G	site2_U	site3_A	site3_C	site3_G	site3_U	site4_A	site4_C	site4_G	site4_U	site5_A	site5_C	site5_G	site5_U	site6_A	site6_C	site6_G	site6_U	site7_A	site7_C	site7_G	site7_U	site8_A	site8_C	site8_G	site8_U
AARS_MACFA_1	8	3.7e-187	0.52166	0	0.199512	0.278829	0	0	1	0	0.358145	0.169005	0.472849	0	0.821843	0	0.103112	0.075046	0.043319	0	0.956681	0	0.33191	0.504576	0.163514	0	0.605247	0	0.064063	0.330689	0.00061	0	0.99939	0
AARS_MACFA_2	8	5.1e-87	0.262667	0	0.532	0.205333	0	0.354667	0.645333	0	0	1	0	0	0	0	0	1	0	0	1	0	0	0.272	0.512	0.216	0.612	0	0.388	0	0	0	1	0
AARS_MACFA_3	8	7.6e-48	0.514989	0	0.485011	0	0.175589	0	0.824411	0	1	0	0	0	0.142398	0	0.531049	0.326552	0	0	1	0	0.573876	0.134904	0.291221	0	0.501071	0	0.314775	0.184154	0	0	1	0
AATF_MACFA_1	8	2.6e-111	0.310572	0	0.391502	0.297926	0	0	1	0	0.285281	0.714719	0	0	0.356095	0	0	0.643905	0	0	1	0	0.203338	0.51391	0.282752	0	0.527567	0	0	0.472433	0	0	1	0
AATF_MACFA_2	8	1.7e-38	0	0.405063	0.457505	0.137432	0	1	0	0	0.294153	0.127788	0	0.578059	0	0	1	0	0	0.597951	0.402049	0	0	1	0	0	0.246534	0.209765	0	0.543701	0	0.324292	0.675708	0
AATF_MACFA_3	8	3e-07	0.349468	0.037754	0.378509	0.234269	0.266215	0	0.733785	0	0.322362	0	0.677638	0	1	0	0	0	0	0	1	0	0.424976	0	0.575024	0	1	0	0	0	0.280736	0	0.719264	0
AGGF1_MACFA_1	8	1.3e-52	0.349157	0	0.181446	0.469398	0.027349	0	0.972651	0	0.680482	0.044699	0.274819	0	0.889157	0	0.097711	0.013133	0.201687	0	0.798313	0	0.684699	0.200602	0.114699	0	0.687952	0	0.056867	0.255181	0.211205	0.023012	0.765783	0
AGO2_MACFA_1	8	6.1e-60	0.48589	0	0.185708	0.328402	0.349112	0	0.650888	0	0.534593	0.14975	0.315658	0	1	0	0	0	0.020482	0	0.979518	0	1	0	0	0	1	0	0	0	0.577378	0	0.422622	0
AKAP1_MACFA_1	8	8.4e-34	0.037472	0	0	0.962528	0.005143	0.086701	0	0.908156	0.020573	0.004409	0	0.975018	0.149155	0	0	0.850845	0	0.080823	0.14842	0.770757	0.199118	0.225569	0.011021	0.564291	0	0.1205	0.07568	0.803821	0	0	0	1
AKAP1_MACFA_2	8	8e-27	0	0.367292	0.268097	0.364611	0	1	0	0	0	1	0	0	0.601877	0	0	0.398123	0	0	1	0	0	0.429625	0.570375	0	0	1	0	0	0	0.431635	0	0.568365
AKAP1_MACFA_3	8	2.9e-24	1	0	0	0	0.728643	0	0.271357	0	0.608878	0	0.391122	0	1	0	0	0	0.437186	0	0.38526	0.177554	0.555276	0	0.444724	0	1	0	0	0	1	0	0	0
AKAP8L_MACFA_1	8	4.4e-166	0.287841	0	0.289495	0.422663	0	0	1	0	0.471464	0.127792	0.400744	0	0.75641	0	0.169148	0.074442	0	0	1	0	0.419768	0.293218	0.287014	0	0.705542	0	0	0.294458	0	0	1	0
AKAP8L_MACFA_2	8	3.7e-67	0.32244	0	0.303558	0.374001	0	0.330428	0.669572	0	0	1	0	0	0.339143	0	0	0.660857	0	0	1	0	0	0.661583	0.338417	0	0.45098	0	0	0.54902	0	0	1	0
AKAP8L_MACFA_3	8	1.3e-37	1	0	0	0	0.053381	0	0.709371	0.237248	0.224199	0	0.775801	0	1	0	0	0	0.670225	0	0.329775	0	0	0	1	0	0.666667	0	0.333333	0	0.480427	0	0.519573	0
ALKBH1_MACFA_1	8	7.5e-39	0.461021	0	0.02161	0.517368	0	0	1	0	0.549384	0	0.450616	0	1	0	0	0	0.348327	0	0.651673	0	0.651673	0	0.348327	0	1	0	0	0	0.352649	0.117496	0.529854	0
ALKBH1_MACFA_2	8	3.7e-17	0.390576	0	0.339314	0.27011	0	0	1	0	0.245071	0.468454	0.286475	0	0.607058	0	0	0.392942	0	0	1	0	0	1	0	0	0.496057	0	0	0.503943	0	0	1	0
ALKBH1_MACFA_3	8	2.4e-06	0	1	0	0	1	0	0	0	0	0.239347	0.544878	0.215775	0	1	0	0	0.145059	0.354488	0	0.500453	0	1	0	0	0	1	0	0	1	0	0	0
ALKBH5_MACFA_1	8	7.3e-71	0.400747	0	0.220026	0.379227	0	0	1	0	0.383399	0.353755	0.262846	0	0.783487	0	0	0.216513	0	0	1	0	0.405797	0.594203	0	0	0.556873	0	0	0.443127	0	0	1	0
ALKBH5_MACFA_2	8	2.1e-11	0	0.454301	0	0.545699	0	1	0	0	0	1	0	0	0.427419	0	0	0.572581	0	0	1	0	0.265233	0.694444	0.040323	0	0.684588	0	0	0.315412	0	0	1	0
ALKBH5_MACFA_3	8	6.6e-13	0.279081	0.340665	0.380254	0	1	0	0	0	0.557185	0	0.407136	0.035679	0.026882	0.06696	0.906158	0	1	0	0	0	0.731672	0	0.268328	0	0.323069	0	0.676931	0	1	0	0	0
ALYREF_MACFA_1	8	7.7e-80	0.424081	0	0.000832	0.575087	0	0	1	0	0.568102	0.005488	0.426409	0	0.998836	0	0	0.001164	0.321803	0	0.678197	0	0.639614	0.197738	0.162648	0	0.659571	0	0	0.340429	0.291535	0	0.684351	0.024114
ALYREF_MACFA_2	8	2.5e-16	0	1	0	0	0.488217	0	0	0.511783	0	0	1	0	0	1	0	0	0.457537	0	0	0.542463	0	0	1	0	0	0.657626	0.342374	0	0.444197	0.257892	0	0.29791
APOBEC3C_MACFA_1	8	4e-45	0.599485	0	0	0.400515	0.284288	0	0.715712	0	0.702511	0	0.297489	0	1	0	0	0	0	0	1	0	0.536059	0.034771	0.429169	0	1	0	0	0	0.483902	0	0.516098	0
APOBEC3C_MACFA_2	8	3.1e-25	0.352556	0	0.211664	0.43578	0	0	1	0	1	0	0	0	0.524902	0	0.270642	0.204456	0	0	1	0	1	0	0	0	0	0	0.389253	0.610747	0	0	1	0
APOBEC3C_MACFA_3	8	5.1e-21	0.522574	0	0	0.477426	0	0	1	0	0	1	0	0	0.393372	0	0	0.606628	0	0	1	0	0.262728	0.532181	0.205091	0	0.56244	0	0	0.43756	0	0	1	0
AQR_MACFA_1	8	2.2e-204	0.540183	0	0.171923	0.287894	0	0	1	0	0.453713	0.15056	0.395727	0	0.860631	0	0.067141	0.072228	0.087487	0	0.912513	0	0.515768	0.304171	0.180061	0	0.784334	0	0	0.215666	0	0	1	0
AQR_MACFA_2	8	6e-104	0.07635	0.751397	0.172253	0	0.392924	0	0	0.607076	0	0	1	0	0.11825	0.196462	0.685289	0	0.956238	0.002793	0.006518	0.034451	0.310987	0.002793	0.685289	0.000931	0.391061	0.138734	0.463687	0.006518	0.536313	0.149907	0.218808	0.094972
AQR_MACFA_3	8	8.6e-34	1	0	0	0	0.448276	0	0.334975	0.216749	0	0	1	0	0.669951	0.330049	0	0	0.413793	0	0.140394	0.445813	0	0	1	0	1	0	0	0	0.347291	0	0.652709	0
ATXN2_MACFA_1	8	2.6e-72	1	0	0	0	0.609042	0	0.171333	0.219625	0.353455	0.031081	0.537889	0.077575	0.670434	0	0.329566	0	1	0	0	0	0.557668	0	0.442332	0	1	0	0	0	1	0	0	0
ATXN2_MACFA_2	8	1.2e-11	0.059086	0	0	0.940914	0	0.170011	0	0.829989	0	0	0	1	0.110925	0.277592	0.094203	0.51728	0	0.203456	0	0.796544	0	0.163322	0	0.836678	0	0	0	1	0	0	0	1
ATXN2_MACFA_3	8	9.9e-16	0.339034	0	0.138575	0.522391	0	0	1	0	0.735543	0	0.264457	0	1	0	0	0	0.446756	0	0.553244	0	1	0	0	0	0.327398	0	0.192877	0.479725	0.330042	0	0.496474	0.173484
BCLAF1_MACFA_1	8	2.1e-97	0.499873	0.337793	0.162334	0	0.529562	0	0	0.470438	0.015036	0	0.984964	0	0.699032	0	0.300968	0	1	0	0	0	0.431193	0	0.568807	0	0.843527	0.026886	0.129587	0	0.630989	0.038991	0.132518	0.197503
BCLAF1_MACFA_2	8	2.9e-05	0.617432	0	0.382568	0	0.770922	0	0.229078	0	1	0	0	0	0.111454	0.328191	0.560355	0	1	0	0	0	0.268801	0	0.731199	0	0.55187	0	0.44813	0	1	0	0	0
BUD13_MACFA_1	8	9.2e-65	0.449389	0	0.227051	0.32356	0.27644	0	0.72356	0	0.529319	0.056545	0.414136	0	1	0	0	0	0	0	1	0	0.710297	0	0.289703	0	0.981675	0	0.018325	0	0.423386	0	0.576614	0
BUD13_MACFA_2	8	2.6e-33	0.412855	0	0.222495	0.36465	0	0.363502	0.636498	0	0.255452	0.744548	0	0	0.425644	0	0	0.574356	0	0	1	0	0	0.586654	0.413346	0	0.662404	0	0	0.337596	0	0	1	0
CAPRIN1_MACFA_1	8	5.4e-125	0.202629	0	0.138007	0.659365	0	0	1	0	0.690033	0.044907	0.26506	0	0.996714	0	0	0.003286	0.204819	0	0.795181	0	0.788609	0.121577	0.089814	0	0.719606	0	0	0.280394	0.318729	0.075575	0.605696	0
CAPRIN1_MACFA_2	8	1.3e-43	0.903017	0	0	0.096983	0.864224	0.019397	0.021552	0.094828	0.756466	0.075431	0.168103	0	0.915948	0	0	0.084052	0.165948	0	0.31681	0.517241	0.653017	0	0.346983	0	1	0	0	0	1	0	0	0
CAPRIN1_MACFA_3	8	1.4e-24	0.495536	0	0.158482	0.345982	0	0.203125	0.796875	0	0.049107	0.950893	0	0	0.546875	0	0	0.453125	0	0	1	0	0.046875	0.600446	0.352679	0	0.834821	0	0	0.165179	0	0	1	0
CDC40_MACFA_1	8	9.8e-89	0.294727	0	0.225753	0.47952	0	0	1	0	0.48823	0.089218	0.422552	0	0.71775	0	0.201271	0.080979	0	0	1	0	0.508475	0.23823	0.253296	0	0.779896	0	0.023305	0.196798	0.146186	0	0.853814	0
CDC40_MACFA_2	8	7.1e-55	0.256741	0	0.352829	0.390429	0	0.361945	0.514622	0.123433	0	1	0	0	0.396126	0	0	0.603874	0	0	1	0	0	0.723509	0.276491	0	0.546905	0	0	0.453095	0	0	1	0
CDC40_MACFA_3	8	3.2e-11	0	0	1	0	0	0.242334	0.757666	0	0.269041	0.540059	0.1909	0	0	1	0	0	0	1	0	0	0.418398	0	0	0.581602	0	0	1	0	0.041543	0.462908	0.495549	0
CELF2_MACFA_1	8	7.8e-47	0	0	0	1	0	0	0.215926	0.784074	0	0	0	1	0.215926	0.118938	0.2634	0.401736	0.165901	0.220521	0.035222	0.578356	0	0	0	1	0	0	0.043389	0.956611	0	0	0	1
CELF2_MACFA_2	8	1.9e-50	0.686331	0	0	0.313669	0.282302	0	0.717698	0	0.520288	0	0.479712	0	1	0	0	0	0.399424	0	0.600576	0	0.69554	0	0.30446	0	1	0	0	0	0.603741	0	0.396259	0
CELF2_MACFA_3	8	0.0004	0.354167	0	0.147436	0.498397	0	0	1	0	0.93109	0	0.06891	0	1	0	0	0	0	0	1	0	1	0	0	0	0	0	0.177885	0.822115	0	0	1	0
CHTOP_MACFA_1	8	5.5e-113	0	1	0	0	0.362939	0	0	0.637061	0	0	0.828947	0.171053	0	0.823465	0.176535	0	0.48136	0	0	0.51864	0	0	1	0	0	0.66557	0.33443	0	0.359649	0.300439	0	0.339912
CHTOP_MACFA_2	8	7.2e-65	0.220207	0	0.268135	0.511658	0	0	1	0	0.374352	0	0.625648	0	0.76943	0	0.23057	0	0	0	1	0	0.265544	0.401554	0.332902	0	0.608808	0	0	0.391192	0	0	1	0
CHTOP_MACFA_3	8	1.8e-41	0	1	0	0	0	0.634051	0	0.365949	0	0.236791	0.011742	0.751468	0	1	0	0	0.097847	0.412916	0	0.489237	0	0	0.144814	0.855186	0	1	0	0	0.09002	0.581213	0	0.328767
CNBP_MACFA_1	8	4.2e-128	0.156812	0	0.177378	0.66581	0	0	1	0	0.411311	0.182519	0.40617	0	0.825193	0	0.017995	0.156812	0.11054	0	0.88946	0	0.447301	0.192802	0.359897	0	0.917738	0	0	0.082262	0.249357	0	0.748072	0.002571
CNBP_MACFA_2	8	6e-95	0.403727	0.192547	0.124224	0.279503	0.372671	0.037267	0.167702	0.42236	0	0	1	0	0	0	0	1	1	0	0	0	1	0	0	0	0	0	0	1	1	0	0	0
CNBP_MACFA_3	8	3.2e-39	0	0.328125	0.671875	0	0	1	0	0	0.34375	0	0	0.65625	0	0	1	0	0	0.651042	0.348958	0	0.604167	0	0	0.395833	0	0	1	0	0.338542	0.510417	0.151042	0
CPEB4_MACFA_1	8	1.8e-231	0.991803	0	0	0.008197	1	0	0	0	0.606557	0	0.346311	0.047131	0.754098	0	0.063525	0.182377	0.838115	0.006148	0.079918	0.07582	0.721311	0.063525	0.215164	0	0.973361	0	0	0.026639	0.85041	0	0	0.14959
CPEB4_MACFA_2	8	1.1e-191	0	0	0	1	0	0	0	1	0.063091	0	0	0.936909	0.11041	0.078864	0.157729	0.652997	0	0.025237	0	0.974763	0.239748	0.050473	0.018927	0.690852	0	0	0	1	0.069401	0	0	0.930599
CPEB4_MACFA_3	8	2.7e-74	0	0	0	1	0	0	0	1	0	0	0	1	0.202614	0	0	0.797386	0.565359	0	0.205882	0.228758	0.669935	0	0	0.330065	0.666667	0	0	0.333333	0.588235	0	0	0.411765
CPSF1_MACFA_1	8	3.7e-46	0.289331	0.009864	0.224725	0.476081	0.072826	0.225711	0.648529	0.052934	0.246589	0.666941	0.086306	0.000164	0.411968	0	0	0.588032	0	0.014631	0.88624	0.099129	0.140227	0.563867	0.295413	0.000493	0.444353	0	0	0.555647	0	0.000986	0.999014	0
CPSF1_MACFA_2	8	1.3e-19	0	0.52064	0.131725	0.347635	0	0.637755	0	0.362245	0	1	0	0	0.429963	0	0	0.570037	0	0	1	0	0.409787	0	0.590213	0	0.56308	0	0.433905	0.003015	0.290584	0.228896	0.476577	0.003942
CPSF1_MACFA_3	8	0.00011	0	1	0	0	0	0.419267	0	0.580733	0	0.773406	0	0.226594	0	1	0	0	0.915875	0	0	0.084125	0	0	0.877883	0.122117	0	1	0	0	0	0.786974	0	0.213026
CPSF2_MACFA_1	8	6.8e-70	0.660213	0	0.177154	0.162633	0.783156	0	0.216844	0	1	0	0	0	0.880929	0	0.119071	0	0.193611	0.050339	0.369797	0.386254	0.939981	0	0.060019	0	1	0	0	0	1	0	0	0
CPSF2_MACFA_2	8	9.2e-21	0	0	0	1	0	0.093231	0	0.906769	0	0	0	1	0.132822	0.321839	0.102171	0.443167	0	0.054917	0	0.945083	0	0.182631	0	0.817369	0	0.229885	0	0.770115	0.054917	0.025543	0	0.91954
CPSF2_MACFA_3	8	4.5e-07	0.460055	0	0	0.539945	0	0	0	1	0	0	0	1	0	0	0	1	0	0	0	1	1	0	0	0	0.53719	0	0	0.46281	0.589532	0	0	0.410468
CPSF3_MACFA_1	8	1.4e-103	0	1	0	0	0.159251	0.251924	0	0.588826	0	0.393108	0.489127	0.117765	0	1	0	0	0.563399	0	0	0.436601	0	0	1	0	0	0.657076	0.342924	0	0.284041	0.465373	0	0.250585
CPSF3_MACFA_2	8	8.1e-58	0.126888	0.404834	0.224572	0.243706	0	0.722306	0.192598	0.085096	0	1	0	0	0.240937	0.001762	0	0.757301	0	0.000252	0.999748	0	0.291037	0.015106	0.664401	0.029456	0.370846	0.04003	0.58862	0.000504	0.16289	0.296073	0.501007	0.04003
CPSF3_MACFA_3	8	1.5e-24	0.325394	0	0.229735	0.444871	0	0	1	0	0.407607	0.186708	0.405686	0	0.708029	0	0	0.291971	0	0	1	0	0.274683	0.332309	0.393008	0	0.629658	0	0	0.370342	0	0	1	0
CPSF4_MACFA_1	8	3.7e-65	0.451068	0	0.173488	0.375445	0	0	1	0	0.290036	0.508007	0.201957	0	0.690391	0	0	0.309609	0	0	1	0	0.289146	0.710854	0	0	0.440391	0	0	0.559609	0	0	1	0
CPSF4_MACFA_2	8	3.5e-30	0	1	0	0	0	1	0	0	0.560403	0	0	0.439597	0	0.286913	0.387584	0.325503	0	1	0	0	0	0.404362	0	0.595638	0	0.657718	0	0.342282	0	1	0	0
CPSF4_MACFA_3	8	4e-08	0.153774	0.323392	0.044734	0.478099	0	0.523765	0.063374	0.412861	0.000932	0.56384	0	0.435228	0	0	0	1	0	0.566636	0.325256	0.108108	0	1	0	0	0.312209	0	0	0.687791	0	0.028891	0.971109	0
CPSF6_MACFA_1	8	4e-82	0.517609	0	0.012191	0.4702	0.197934	0	0.802066	0	0.777176	0.05232	0.170505	0	0.87064	0	0	0.12936	0.296986	0	0.703014	0	0.950051	0	0.049949	0	0.805621	0	0.028784	0.165594	0.518286	0.082289	0.301896	0.097528
CPSF6_MACFA_2	8	1.5e-07	0	0	0	1	0	0	0	1	0.265244	0	0	0.734756	0.272358	0	0.223577	0.504065	0	0	0	1	0.276423	0	0	0.723577	0	0	0	1	0	0	0	1
CPSF6_MACFA_3	8	2.9e-08	0.763145	0	0	0.236855	0	0	1	0	0.376413	0.336118	0.287469	0	1	0	0	0	0.262408	0	0.737592	0	0.23145	0.671744	0.096806	0	0.596069	0	0	0.403931	0	0	1	0
CPSF7_MACFA_1	8	5e-106	0.4057	0	0.037004	0.557296	0.145927	0	0.827514	0.026559	0.717845	0.068935	0.21322	0	0.962698	0	0.000149	0.037153	0.349448	0.012086	0.629812	0.008654	0.860639	0.085348	0.054014	0	0.659654	0	0.001492	0.338854	0.372874	0.040286	0.480752	0.106088
CPSF7_MACFA_2	8	8.8e-17	1	0	0	0	0.755361	0	0	0.244639	0.97076	0	0.02924	0	1	0	0	0	0.231969	0	0.297271	0.47076	0.68616	0	0.31384	0	1	0	0	0	1	0	0	0
CPSF7_MACFA_3	8	5.7e-17	0.187279	0	0	0.812721	0.136926	0	0	0.863074	0	0	0	1	0.29417	0	0.14311	0.562721	0	0	0	1	0	0.305654	0	0.694346	0	0	0	1	0	0	0	1
CSTF2_MACFA_1	8	1.2e-131	1	0	0	0	0.732819	0	0.076834	0.190347	0.329344	0	0.451737	0.218919	0.936293	0	0.022394	0.041313	0.722008	0	0.007336	0.270656	0.651737	0	0.347876	0.000386	0.891892	0	0	0.108108	0.696911	0	0	0.303089
CSTF2_MACFA_2	8	2.2e-67	0.181213	0	0	0.818787	0.089497	0	0	0.910503	0	0	0	1	0.286982	0.101331	0.137574	0.474112	0	0	0	1	0.236686	0	0	0.763314	0.136834	0	0	0.863166	0.051036	0	0	0.948964
CSTF2_MACFA_3	8	2.1e-22	0.090829	0	0	0.909171	0.08642	0.112875	0.104938	0.695767	0	0	0	1	0.031746	0	0.379189	0.589065	0.648148	0.038801	0.046737	0.266314	1	0	0	0	0.988536	0	0.011464	0	0.865961	0	0	0.134039
CSTF2T_MACFA_1	8	4.5e-48	0	0.016038	0	0.983962	0	0	0	1	0	0	0	1	0.201415	0.113679	0.220755	0.464151	0	0.39434	0	0.60566	0	0	0	1	0.108491	0	0.220755	0.670755	0	0	0	1
CSTF2T_MACFA_2	8	8.9e-48	0.600048	0	0.114826	0.285126	0.550872	0.121851	0.327277	0	0.974322	0	0.025678	0	0.610707	0	0.251938	0.137355	0.257752	0	0.458818	0.28343	0.947917	0	0.052083	0	1	0	0	0	0.981347	0	0	0.018653
CSTF2T_MACFA_3	8	1.4e-05	0.024	0	0	0.976	0	0	0	1	0.087111	0	0	0.912889	0.184889	0	0	0.815111	0.732444	0	0.096889	0.170667	0.879111	0	0	0.120889	1	0	0	0	0.575111	0	0	0.424889
DDX24_MACFA_1	8	1.2e-101	0.499292	0	0.163666	0.337042	0	0	1	0	0.427271	0.310338	0.262391	0	0.72284	0	0	0.27716	0	0	1	0	0.444467	0.427878	0.127655	0	0.489581	0	0	0.510419	0	0	1	0
DDX24_MACFA_2	8	4.4e-41	0.348174	0.379566	0.27226	0	0.661244	0	0	0.338756	0.137557	0	0.862443	0	0.346176	0	0.653824	0	1	0	0	0	0.493151	0	0.506849	0	0.441495	0	0.558505	0	1	0	0	0
DDX24_MACFA_3	8	2.5e-11	0	1	0	0	0.481322	0	0	0.518678	0	0.292625	0.457854	0.249521	0	1	0	0	0.60728	0	0	0.39272	0	0	1	0	0	1	0	0	0.311782	0.377395	0	0.310824
DDX3_MACFA_1	8	3.2e-130	0.499127	0	0.00349	0.497382	0	0	1	0	0.588133	0	0.411867	0	0.841768	0	0.158232	0	0.320244	0	0.679756	0	0.77167	0	0.22833	0	0.722513	0	0.112565	0.164921	0.374927	0	0.625073	0
DDX3_MACFA_2	8	1.6e-32	0.426703	0	0.230041	0.343257	0	0	1	0	0.369418	0.450158	0.180424	0	0.58728	0	0	0.41272	0	0	1	0	0.394226	0.605774	0	0	0.413171	0	0	0.586829	0	0	1	0
DDX3_MACFA_3	8	1.9e-20	1	0	0	0	1	0	0	0	0.675532	0	0.324468	0	0.603191	0	0.396809	0	0.519149	0	0.480851	0	0.565957	0	0.434043	0	1	0	0	0	1	0	0	0
DDX3X_MACFA_1	8	1.1e-75	0.545338	0	0.454662	0	1	0	0	0	0.563218	0	0.271301	0.165481	0.312717	0	0.687283	0	1	0	0	0	0.578544	0	0.421456	0	0.502828	0	0.497172	0	1	0	0	0
DDX3X_MACFA_2	8	8.8e-19	0	0	0.197105	0.802895	0	0	1	0	0.775223	0.224777	0	0	0.813538	0	0	0.186462	0	0	1	0	1	0	0	0	1	0	0	0	0.271179	0.184334	0.34355	0.200937
DDX3X_MACFA_3	8	1.4e-08	0.386562	0	0.195625	0.417812	0	0	1	0	0.4825	0.12875	0.38875	0	1	0	0	0	0	0	1	0	0.41625	0.58375	0	0	0.387188	0	0	0.612812	0	0	1	0
DDX51_MACFA_1	8	0	0.021442	0.038986	0.939571	0	0.007797	0.80117	0.191033	0	0.34308	0.111111	0.17154	0.374269	0	0.005848	0.994152	0	0	0.925926	0.074074	0	0.28655	0.074074	0.150097	0.489279	0	0.003899	0.996101	0	0.009747	0.88694	0.101365	0.001949
DDX51_MACFA_2	8	1.6e-254	0	0	1	0	0	0.063043	0.936957	0	0.376087	0.532609	0.091304	0	0	0.258696	0.741304	0	0	0.641304	0.358696	0	0.165217	0.554348	0	0.280435	0	0	1	0	0	0.313043	0.686957	0
DDX51_MACFA_3	8	4e-156	0.001953	0.429688	0.5625	0.005859	0.003906	0.996094	0	0	0.064453	0.207031	0.046875	0.681641	0	0.025391	0.974609	0	0	0.544922	0.455078	0	0.546875	0.273438	0.136719	0.042969	0	0.107422	0.833984	0.058594	0.029297	0.638672	0.320312	0.011719
DDX55_MACFA_1	8	3.2e-93	0.052897	0	0	0.947103	0.032746	0	0	0.967254	0	0	0	1	0.300588	0.076406	0.152813	0.470193	0.109152	0.071369	0	0.819479	0.131822	0.187238	0	0.68094	0	0	0	1	0	0	0	1
DDX55_MACFA_2	8	2.5e-68	0.862226	0	0	0.137774	0.720803	0	0.202555	0.076642	1	0	0	0	0.863139	0	0.021898	0.114964	0.136861	0.065693	0.415146	0.382299	0.932482	0	0.067518	0	0.958029	0	0	0.041971	0.963504	0	0	0.036496
DDX55_MACFA_3	8	1.7e-24	0.281364	0	0	0.718636	0.344702	0	0	0.655298	0	0	0	1	0.207065	0	0	0.792935	0	0	0	1	0.509135	0	0	0.490865	0.772229	0	0	0.227771	0.975639	0	0	0.024361
DDX59_MACFA_1	8	3.3e-155	0	0.851432	0.141905	0.006662	0	1	0	0	0.393738	0	0	0.606262	0	0.102598	0.835443	0.061959	0.007995	0.64024	0.261825	0.08994	0.159893	0.466356	0.128581	0.24517	0.004664	0.873418	0.101266	0.020653	0.159227	0.754164	0.003997	0.082612
DDX59_MACFA_2	8	7.6e-82	0.324689	0	0.40249	0.272822	0	0.129668	0.870332	0	0	0.767635	0.232365	0	0.48444	0	0	0.51556	0	0	1	0	0	0.669087	0.330913	0	0.53527	0	0.012448	0.452282	0	0	1	0
DDX59_MACFA_3	8	7.6e-61	0	1	0	0	0.110624	0.644031	0	0.245345	0.016429	0.404162	0.012048	0.56736	0	1	0	0	0.392114	0	0	0.607886	0	0.384447	0.45126	0.164294	0	1	0	0	0.163198	0.752464	0	0.084337
DDX6_MACFA_1	8	4.2e-60	1	0	0	0	0.992133	0	0	0.007867	0.501748	0	0.300699	0.197552	0.906469	0	0.076923	0.016608	0.756993	0	0	0.243007	0.70979	0	0.29021	0	0.877622	0	0	0.122378	0.930944	0	0	0.069056
DDX6_MACFA_2	8	1.3e-31	0.426805	0	0.311646	0.261548	0	0	1	0	0	0.676643	0.323357	0	0.521145	0	0	0.478855	0	0	1	0	0	0.637606	0.362394	0	0.594014	0	0	0.405986	0	0	1	0
DDX6_MACFA_3	8	8.2e-40	0.200137	0	0.312543	0.48732	0	0	1	0	0.631254	0	0.368746	0	0.778615	0	0.221385	0	0	0	1	0	1	0	0	0	0.498972	0	0.462646	0.038382	0.502399	0	0.497601	0
DGCR8_MACFA_1	8	9.5e-102	0.323514	0	0.201879	0.474606	0	0	1	0	0.27095	0.402489	0.326562	0	0.775521	0	0	0.224479	0	0	1	0	0.312087	0.477908	0.210005	0	0.609192	0	0	0.390808	0	0	1	0
DGCR8_MACFA_2	8	1.5e-29	0	1	0	0	0.253929	0.132613	0	0.613458	0	0.416994	0.463163	0.119843	0	1	0	0	0.534872	0	0	0.465128	0	0.131631	0.868369	0	0	1	0	0	0	0.631139	0	0.368861
DGCR8_MACFA_3	8	2.3e-21	0	1	0	0	0	1	0	0	0	0	0	1	0	0	1	0	0	0	0.744805	0.255195	0.277639	0.236908	0.485453	0	0	0.58271	0.41729	0	0.456359	0.543641	0	0
DHX30_MACFA_1	8	5.1e-160	0.046031	0.375584	0.552368	0.026017	0.078719	0.913276	0.008005	0	0.302869	0.014009	0.002001	0.681121	0	0.006004	0.991995	0.002001	0.0994	0.472315	0.428286	0	0.673115	0	0.108072	0.218813	0	0	1	0	0.146765	0.488993	0.294196	0.070047
DHX30_MACFA_2	8	2.4e-66	0.170455	0	0.337121	0.492424	0	0	1	0	0.457386	0	0.542614	0	0.688447	0	0.311553	0	0	0	1	0	0.382576	0.314394	0.30303	0	0.575758	0	0.120265	0.303977	0	0	1	0
DHX30_MACFA_3	8	1.7e-62	0	1	0	0	0.245777	0.152027	0	0.602196	0	0.200169	0.634291	0.165541	0	1	0	0	0	1	0	0	0.342061	0.165541	0.070101	0.422297	0	0.260135	0.739865	0	0.226351	0.35473	0.413007	0.005912
DICER1_MACFA_1	8	7.5e-94	0.232721	0	0.278215	0.489064	0	0.188101	0.811899	0	0.207349	0.792651	0	0	0.324584	0	0	0.675416	0	0	1	0	0.174978	0.590551	0.234471	0	0.450569	0	0	0.549431	0	0	1	0
DICER1_MACFA_2	8	2e-33	0	1	0	0	0.248941	0.29661	0	0.454449	0	0.229873	0.288136	0.481992	0	1	0	0	0.512712	0	0	0.487288	0	0.009534	0.71928	0.271186	0	1	0	0	0.17161	0.513771	0	0.314619
DICER1_MACFA_3	8	1.9e-14	0	0.443366	0.556634	0	0	1	0	0	0.391586	0	0	0.608414	0	0	1	0	0	0.585761	0.414239	0	0	1	0	0	0.462783	0	0	0.537217	0	0	1	0
DIS3L2_MACFA_1	8	3.1e-86	0.27	0.000169	0.364237	0.365593	0.000169	0.252373	0.747288	0.000169	0.000169	0.999492	0.000169	0.000169	0.357458	0.000169	0.000169	0.642203	0.000169	0.000169	0.999492	0.000169	0.124237	0.588644	0.286949	0.000169	0.543898	0.000169	0.000169	0.455763	0	0	1	0
DIS3L2_MACFA_2	8	6.1e-33	0	1	0	0	0	0.483422	0	0.516578	0	0.521925	0.194652	0.283422	0	1	0	0	0.544385	0	0	0.455615	0	0.283422	0.575401	0.141176	0	1	0	0	0	1	0	0
DIS3L2_MACFA_3	8	7.9e-26	0	0.367601	0.366044	0.266355	0	0.646417	0.353583	0	0	1	0	0	0	0.267913	0	0.732087	0	0	1	0	0	0	1	0	0	0.545171	0.454829	0	0	1	0	0
DKC1_MACFA_1	8	2.1e-33	0.332326	0.232628	0.435045	0	1	0	0	0	0.52719	0	0.47281	0	0.277946	0	0.722054	0	1	0	0	0	0.576032	0	0.423968	0	0.614804	0	0.385196	0	1	0	0	0
DKC1_MACFA_2	8	7.3e-14	0	0.420305	0.579695	0	0	1	0	0	0.537056	0	0	0.462944	0	0	1	0	0	1	0	0	0.560406	0	0	0.439594	0	0	1	0	0	0.690355	0.309645	0
DKC1_MACFA_3	8	7.2e-18	0	0.573333	0	0.426667	0	0.401404	0	0.598596	0	0	0	1	0	0.594386	0	0.405614	0	1	0	0	0	0	0	1	0	0	1	0	0.259649	0.194386	0.315789	0.230175
DROSHA_MACFA_1	8	4.6e-123	0.230031	0	0.395955	0.374014	0	0	1	0	0.195749	0.449434	0.354817	0	0.699006	0	0.08879	0.212204	0	0	1	0	0.270826	0.535482	0.193692	0	0.620843	0	0.093589	0.285567	0	0	1	0
DROSHA_MACFA_2	8	1.5e-62	0	0.318388	0.681612	0	0	1	0	0	0	0.404086	0	0.595914	0	0.386493	0.49773	0.115778	0	1	0	0	0.376277	0.032917	0.173099	0.417707	0	0	1	0	0	0.620885	0.379115	0
DROSHA_MACFA_3	8	4e-25	0.143742	0	0.856258	0	0	0	1	0	0.069393	0.802974	0.127633	0	0	0.816605	0.042131	0.141264	0	0.981413	0.018587	0	0.306072	0	0.095415	0.598513	0	0	1	0	0	0.206939	0.793061	0
EFTUD2_MACFA_1	8	9.4e-98	0.427733	0	0.271464	0.300803	0	0	1	0	0	0.714021	0.285979	0	0.513897	0	0	0.486103	0	0	1	0	0	0.559605	0.440395	0	0.634033	0	0	0.365967	0	0	1	0
EFTUD2_MACFA_2	8	6.4e-38	0.427245	0	0.572755	0	0	0	1	0	0.604489	0	0.395511	0	0	0	1	0	0	0.503096	0.496904	0	0	1	0	0	0.459752	0	0	0.540248	0	0	1	0
EFTUD2_MACFA_3	8	2.8e-31	0	0.456989	0.359801	0.183209	0	1	0	0	0.429694	0	0	0.570306	0	0	1	0	0	0.629446	0.370554	0	0	1	0	0	0.376758	0	0	0.623242	0	0.375103	0.624897	0
EIF3A_MACFA_1	8	2e-136	0	0.273083	0.726917	0	0	0.835369	0.164631	0	0.370298	0.118222	0.087934	0.423547	0	0.117245	0.882755	0	0	0.883732	0.116268	0	0.356131	0.114802	0	0.529067	0	0	1	0	0.007816	0.626771	0.365413	0
EIF3A_MACFA_2	8	2.7e-70	0	0.735225	0.264775	0	0	1	0	0	0.21513	0.097872	0	0.686998	0	0	1	0	0	0.241608	0.758392	0	0.377305	0.413712	0.198109	0.010875	0	0.559338	0.356974	0.083688	0.210402	0.540898	0.102128	0.146572
EIF3A_MACFA_3	8	8.1e-38	0	1	0	0	0	0.569301	0	0.430699	0	0.278351	0.33677	0.38488	0	1	0	0	0.441008	0.351661	0	0.207331	0	0.002291	0.517755	0.479954	0	1	0	0	0	1	0	0
EIF3B_MACFA_1	8	7.5e-119	0	0.336474	0.663526	0	0	1	0	0	0.27389	0.248318	0	0.477793	0	0.315612	0.684388	0	0	1	0	0	0.376851	0.117093	0	0.506057	0	0	1	0	0	0.623149	0.376851	0
EIF3B_MACFA_2	8	1.8e-56	0.304313	0	0.268371	0.427316	0	0	1	0	0.35623	0.079073	0.564696	0	0.844249	0	0	0.155751	0	0	1	0	0.230032	0.297923	0.472045	0	0.71246	0	0	0.28754	0	0	1	0
EIF3B_MACFA_3	8	1.7e-34	0	0	1	0	0	0	1	0	0	1	0	0	0.126582	0.362869	0.309423	0.201125	0	0.421941	0.578059	0	0.175809	0.457103	0	0.367089	0	0	1	0	0	0	1	0
EIF3D_MACFA_1	8	6.7e-144	0.062995	0.35938	0.518761	0.058864	0	0.981756	0.018244	0	0.281239	0.041997	0.014458	0.662306	0	0.11704	0.86988	0.013081	0	0.75284	0.24716	0	0.513597	0	0.066093	0.42031	0	0	1	0	0.127022	0.484337	0.360413	0.028227
EIF3D_MACFA_2	8	1.8e-51	0	0.640876	0.305375	0.053749	0	1	0	0	0.277645	0.000342	0.027046	0.694967	0	0.011982	0.988018	0	0.254707	0.073947	0.54228	0.129065	0.163985	0.187265	0.648408	0.000342	0.037658	0.700445	0.238617	0.02328	0.208833	0.587812	0.03937	0.163985
EIF3D_MACFA_3	8	8.3e-31	0.237087	0	0.323455	0.439458	0	0	1	0	0.397121	0	0.602879	0	1	0	0	0	0	0	1	0	0.297206	0.309907	0.392887	0	0.670618	0	0	0.329382	0	0	1	0
EIF3G_MACFA_1	8	2.1e-107	0.053925	0.335712	0.524716	0.085646	0	0.903516	0.096484	0	0.425059	0.042559	0	0.532382	0	0	1	0	0.00608	0.634946	0.358974	0	0.60111	0	0	0.39889	0	0	1	0	0.163627	0.504362	0.247423	0.084589
EIF3G_MACFA_2	8	3.3e-22	0	0	1	0	0	0.023731	0.976269	0	0.365194	0.473303	0.161503	0	0	0.335531	0.664469	0	0	0.675016	0.324984	0	0.003296	0.373105	0	0.623599	0	0	1	0	0	0.226763	0.773237	0
EIF3G_MACFA_3	8	3.9e-34	0	1	0	0	0.279942	0.347652	0	0.372406	0	0.241354	0.298143	0.460502	0	1	0	0	0	1	0	0	0.381507	0	0	0.618493	0	0.23917	0.76083	0	0.208955	0.404077	0.386968	0
EIF3H_MACFA_1	8	4.9e-84	0.250583	0	0.219135	0.530281	0	0	1	0	0.34615	0.312479	0.341371	0	0.707856	0	0.023892	0.268252	0	0	1	0	0.420713	0.325258	0.254028	0	0.721747	0	0.003889	0.274364	0.14446	0	0.85554	0
EIF3H_MACFA_2	8	7.3e-16	0.177517	0.447764	0.22794	0.146779	0	1	0	0	0.452426	0	0	0.547574	0	0	1	0	0	0.599033	0.400967	0	0.600932	0	0	0.399068	0	0	1	0	0.274909	0.378518	0.346572	0
EIF3H_MACFA_3	8	1.4e-05	0	0.584423	0	0.415577	0	1	0	0	0	1	0	0	0.553377	0	0	0.446623	0	0	1	0	0	0.507081	0.492919	0	0	1	0	0	0	0.610566	0	0.389434
EIF4A3_MACFA_1	8	1.3e-44	0	0	0	1	0	0	0.154079	0.845921	0	0	0	1	0.149547	0	0.193353	0.6571	0.231118	0	0	0.768882	0	0	0	1	0	0	0	1	0	0	0	1
EIF4A3_MACFA_2	8	1.8e-55	0	1	0	0	0.503165	0	0	0.496835	0	0.181171	0.587025	0.231804	0	1	0	0	0.612342	0	0	0.387658	0	0	1	0	0	1	0	0	0.334652	0.310918	0	0.35443
EIF4A3_MACFA_3	8	1.1e-27	0.823658	0	0.176342	0	1	0	0	0	0.329682	0	0.670318	0	0.54874	0.139102	0.312158	0	1	0	0	0	0.698795	0	0.301205	0	1	0	0	0	0.800657	0	0.199343	0
EIF4G2_MACFA_1	8	1.2e-169	0.19852	0	0.483354	0.318126	0.009864	0.002466	0.969174	0.018496	0.276202	0.284834	0.438964	0	0.803946	0	0.055487	0.140567	0	0.029593	0.970407	0	0.302096	0.505549	0.192355	0	0.620222	0	0.099877	0.279901	0	0	1	0
EIF4G2_MACFA_2	8	8.7e-73	0.038576	0	0.461424	0.5	0	0.002967	0.997033	0	0.308605	0.002967	0.118694	0.569733	0	0	1	0	0.135015	0	0.537092	0.327893	0.219585	0.280415	0.5	0	0.197329	0	0.186944	0.615727	0	0	1	0
EIF4G2_MACFA_3	8	4.7e-54	0	0	1	0	0	1	0	0	0.070175	0.251462	0.096491	0.581871	0	0.175439	0.824561	0	0	0.763158	0.236842	0	0.461988	0.102339	0.230994	0.204678	0	0	1	0	0	0.98538	0.01462	0
ELAVL1_MACFA_1	8	1.3e-228	0.087604	0	0	0.912396	0.159972	0	0.00277	0.837258	0.034626	0.039127	0	0.926247	0.254155	0.012465	0.144044	0.589335	0.097299	0.195637	0.084488	0.622576	0.112535	0.070983	0	0.816482	0.021468	0.001731	0	0.976801	0.066482	0	0	0.933518
ELAVL1_MACFA_2	8	1.9e-88	1	0	0	0	1	0	0	0	0.480969	0	0.219377	0.299654	0.523183	0	0.297578	0.179239	0.714879	0	0.117647	0.167474	1	0	0	0	1	0	0	0	0.706574	0	0	0.293426
ELAVL1_MACFA_3	8	3.6e-63	0.431257	0	0	0.568743	0.355532	0.373792	0.248657	0.022019	0.50913	0	0	0.49087	0	0	0	1	0	0	0	1	0	0	0	1	0.23362	0	0	0.76638	0.491407	0.116004	0	0.392589
EWSR1_MACFA_1	8	2.5e-27	0.194355	0.11161	0	0.694035	0	0	0	1	0	0	0	1	0	0	0	1	0.228993	0	0.193072	0.577935	0	0.354715	0	0.645285	0	0.119949	0	0.880051	0	0	0	1
EWSR1_MACFA_2	8	1.5e-24	1	0	0	0	1	0	0	0	0.52381	0	0.47619	0	1	0	0	0	0.472706	0	0.192218	0.335075	0.585947	0	0.414053	0	1	0	0	0	0.734611	0	0	0.265389
EWSR1_MACFA_3	8	1e-05	0.531847	0	0	0.468153	0	0	0	1	0	0	0	1	0	0	0	1	0.230892	0	0.199045	0.570064	1	0	0	0	1	0	0	0	1	0	0	0
FAM120A_MACFA_1	8	1.3e-55	0	0	1	0	0.405959	0	0.594041	0	0	0	1	0	0.212291	0.277467	0.510242	0	0.510242	0	0	0.489758	0	0	1	0	0	0	1	0	0.413408	0	0.586592	0
FAM120A_MACFA_2	8	4.1e-51	0.116838	0.247423	0	0.635739	0	0.099656	0	0.900344	0	0	0	1	0.089347	0	0	0.910653	0	0.209622	0.151203	0.639175	0	0.319588	0	0.680412	0	0	0	1	0	0	0	1
FAM120A_MACFA_3	8	1.1e-26	0	0.899696	0	0.100304	0	0.767477	0	0.232523	0	0.680851	0	0.319149	0	1	0	0	0.43769	0	0	0.56231	0	0.530395	0.424012	0.045593	0	1	0	0	0	0.743161	0	0.256839
FASTKD2_MACFA_1	8	3.2e-86	0.322553	0	0.231722	0.445725	0	0	1	0	0.399622	0.409943	0.190435	0	0.678651	0	0	0.321349	0	0	1	0	0.323585	0.495441	0.180974	0	0.568037	0	0	0.431963	0	0	1	0
FASTKD2_MACFA_2	8	1.8e-26	0.19046	0.316972	0.220187	0.272382	0	1	0	0	0.372278	0.627722	0	0	0.548911	0	0	0.451089	0	0	1	0	0	0	1	0	1	0	0	0	0.282406	0.200484	0.51711	0
FASTKD2_MACFA_3	8	3.1e-05	0.399336	0.216944	0.383721	0	1	0	0	0	0.575415	0	0.424585	0	0.506977	0	0.493023	0	1	0	0	0	0.456478	0	0.543522	0	0.376744	0	0.623256	0	1	0	0	0
FBL_MACFA_1	8	3.1e-182	0.364013	0	0.144501	0.491486	0	0	1	0	0.561896	0.102163	0.335941	0	0.900598	0	0	0.099402	0	0	1	0	0.57156	0.203405	0.225035	0	0.615739	0	0.092959	0.291302	0	0	1	0
FBL_MACFA_2	8	3.8e-58	0.492888	0.403216	0.103896	0	0.486085	0	0.08287	0.431045	0	0	1	0	1	0	0	0	0.473098	0	0.343847	0.183055	0	0	1	0	1	0	0	0	0.392084	0.079777	0.338899	0.189239
FBL_MACFA_3	8	2.4e-57	0	0.471511	0.528489	0	0	1	0	0	0.414533	0	0	0.585467	0	0	1	0	0	0.648225	0.351775	0	0.681255	0	0	0.318745	0	0	1	0	0.219653	0.480595	0.299752	0
FIP1L1_MACFA_1	8	3.8e-25	0.317691	0.211438	0.470871	0	0.623917	0.176643	0.19944	0	1	0	0	0	0.001866	0	0.998134	0	0.562325	0.082656	0.355019	0	1	0	0	0	0.446074	0	0.553926	0	0.561125	0.204239	0.234635	0
FIP1L1_MACFA_2	8	2.6e-14	0	1	0	0	0.54387	0	0	0.45613	0	0	1	0	0	1	0	0	0.613016	0	0	0.386984	0	0	1	0	0	1	0	0	0.287623	0.323649	0	0.388727
FIP1L1_MACFA_3	8	0.0048	0	0	0.319544	0.680456	0	0	1	0	0.913695	0	0.086305	0	1	0	0	0	0.465763	0	0.534237	0	1	0	0	0	0.397646	0	0.241797	0.360556	0.429387	0	0.570613	0
FMR1_MACFA_1	8	1.4e-79	0.445109	0	0.148979	0.405913	0.36107	0	0.63893	0	0.709849	0.14466	0.145491	0	0.77512	0	0.015612	0.209268	0.193323	0	0.806677	0	0.899352	0	0.100648	0	0.94486	0	0.05514	0	0.612191	0	0.387809	0
FMR1_MACFA_2	8	2.9e-11	0	0	0	1	0	0	0	1	0.346109	0	0	0.653891	0	0	0	1	0.200929	0.206736	0.180023	0.412311	0	0	0	1	0	0	0	1	0	0	0	1
FMR1_MACFA_3	8	8.5e-08	0.265367	0.328836	0.405797	0	1	0	0	0	0.34083	0	0.457271	0.201899	0	0	1	0	1	0	0	0	0.666167	0	0.333833	0	0.434283	0	0.565717	0	1	0	0	0
FTO_MACFA_1	8	4.4e-177	0.354293	0	0.236984	0.408722	0	0	1	0	0.409736	0.141988	0.448276	0	0.880325	0	0.068289	0.051386	0.059162	0.017241	0.923597	0	0.393509	0.479716	0.126775	0	0.52975	0.005071	0.098377	0.366802	0.000676	0.011156	0.988168	0
FTO_MACFA_2	8	2.5e-60	0.172979	0.375353	0.451668	0	0.661391	0	0	0.338609	0.176936	0	0.823064	0	0.185981	0	0.814019	0	1	0	0	0	0.581119	0	0.418881	0	0.183154	0	0.816846	0	0.908423	0	0.091577	0
FTO_MACFA_3	8	1.5e-50	0	0.24025	0.75975	0	0	1	0	0	0.269111	0.103744	0.074103	0.553042	0	0	1	0	0	0.844774	0.155226	0	0.431357	0	0.194228	0.374415	0	0	1	0	0.037441	0.861154	0.101404	0
FUBP3_MACFA_1	8	6.3e-184	0.135161	0	0	0.864839	0.051985	0.050567	0.108223	0.789225	0	0	0	1	0.231569	0.101607	0.245747	0.421078	0.013233	0.057183	0	0.929584	0.172023	0.051512	0.115784	0.660681	0	0	0	1	0.143195	0	0	0.856805
FUBP3_MACFA_2	8	1.3e-46	0.014344	0	0	0.985656	0.004098	0	0.07377	0.922131	0.105533	0	0	0.894467	0.478484	0	0.146516	0.375	0.603484	0	0	0.396516	1	0	0	0	0.771516	0	0	0.228484	0.841189	0	0	0.158811
FUBP3_MACFA_3	8	2.3e-21	0.255779	0	0.118606	0.625616	0.111027	0.081091	0.416446	0.391436	0.273588	0.593028	0.03562	0.097764	0.126184	0	0	0.873816	0	0.022357	0.682834	0.294809	0	0	0.004547	0.995453	0.005305	0.000379	0.552861	0.441455	0.10269	0.001137	0.151951	0.744221
FUS_MACFA_1	8	8e-69	0.110904	0	0	0.889096	0.158434	0	0	0.841566	0.187325	0.283318	0.054986	0.474371	0.504194	0	0	0.495806	0	0	0	1	0.315005	0	0	0.684995	0	0	0	1	0.130475	0	0	0.869525
FUS_MACFA_2	8	3e-50	0.688506	0	0	0.311494	0.906897	0	0	0.093103	0.810345	0	0	0.189655	0.716092	0	0	0.283908	0.281609	0.177011	0	0.541379	1	0	0	0	0.781609	0	0	0.218391	1	0	0	0
FUS_MACFA_3	8	3.4e-26	0.492721	0.246361	0.260918	0	0.56327	0	0	0.43673	0	0	1	0	0.739082	0	0.260918	0	1	0	0	0	0.611422	0	0.388578	0	1	0	0	0	0.556551	0	0	0.443449
FXR1_MACFA_1	8	2.7e-35	0.61402	0.38598	0	0	0.69299	0	0	0.30701	0.003549	0	0.996451	0	1	0	0	0	0.643301	0	0.356699	0	0.530612	0	0.469388	0	1	0	0	0	0.417036	0	0.264419	0.318545
FXR1_MACFA_2	8	1.2e-11	0.256579	0	0	0.743421	0	0	0.700658	0.299342	0.004386	0	0.995614	0	1	0	0	0	0.476974	0	0.523026	0	0.591009	0	0.408991	0	1	0	0	0	0.408991	0	0.287281	0.303728
FXR1_MACFA_3	8	2.3e-25	0	0.553872	0	0.446128	0	0	0	1	0	0	0	1	0	1	0	0	0.350168	0	0	0.649832	0	0.323232	0.228956	0.447811	0.001684	0.998316	0	0	0.686869	0	0	0.313131
FXR2_MACFA_1	8	1.2e-141	0.498212	0	0.138801	0.362986	0	0	1	0	0.466667	0.153312	0.380021	0	0.795794	0	0.112723	0.091483	0.122187	0	0.877813	0	0.397056	0.48938	0.113565	0	0.506625	0	0.030494	0.462881	0	0	1	0
FXR2_MACFA_2	8	6e-39	0.230216	0.254676	0.289414	0.225694	0.161973	0.617061	0.176773	0.044193	0.212744	0.786023	0.001233	0	0.447276	0	0	0.552724	0	0	1	0	0.242343	0.429394	0.328263	0	0.698664	0	0	0.301336	0	0	1	0
FXR2_MACFA_3	8	0.039	0.191824	0	0.558176	0.25	0	0	1	0	1	0	0	0	0.389937	0	0.610063	0	0	0	1	0	1	0	0	0	0	0	0.688679	0.311321	0	0	1	0
G3BP1_MACFA_1	8	1.5e-232	0.375401	0	0.099465	0.525134	0.03262	0.045989	0.92139	0	0.427273	0.344385	0.228342	0	0.693048	0	0.006952	0.3	0.003209	0.006417	0.990374	0	0.356684	0.465775	0.17754	0	0.717647	0	0	0.282353	0.007487	0.003209	0.989305	0
G3BP1_MACFA_2	8	9.3e-85	0.18677	0.477302	0.335927	0	0.44358	0	0	0.55642	0	0	1	0	0.236057	0	0.763943	0	1	0	0	0	0.330739	0	0.589494	0.079767	0.3262	0.031128	0.642672	0	0.708171	0.132944	0.158885	0
G3BP1_MACFA_3	8	5.8e-36	0.00411	0.624658	0.371233	0	0	1	0	0	0.520548	0	0	0.479452	0	0	1	0	0	0.747945	0.252055	0	0.423288	0	0	0.576712	0	0	1	0	0.136986	0.365753	0.49726	0
GEMIN5_MACFA_1	8	1.6e-193	0	0.106504	0.893496	0	0	0.919512	0.080488	0	0.134146	0.295122	0.07561	0.495122	0	0.091057	0.908943	0	0	0.912195	0.087805	0	0.270732	0.168293	0.143902	0.417073	0	0	1	0	0.026016	0.682927	0.290244	0.000813
GEMIN5_MACFA_2	8	3e-101	0.067407	0	0.864444	0.068148	0	0.03037	0.96963	0	0.208889	0.702222	0.063704	0.025185	0.011111	0.360741	0.452593	0.175556	0.028889	0.658519	0.312593	0	0.216296	0.236296	0.01037	0.537037	0	0	1	0	0.077778	0.307407	0.614815	0
GEMIN5_MACFA_3	8	8.3e-40	0	0	1	0	0	0.569767	0.430233	0	0	1	0	0	0	0.636628	0.363372	0	0	0.357558	0.642442	0	0	0.252907	0.747093	0	0	0.02907	0.97093	0	0	1	0	0
GPKOW_MACFA_1	8	1.6e-189	0.42268	0	0.183247	0.394072	0.015979	0	0.984021	0	0.53067	0.136856	0.332474	0	0.841495	0	0.087113	0.071392	0.115464	0.006186	0.87732	0.001031	0.530155	0.302577	0.167268	0	0.744588	0	0	0.255412	0.079381	0.002062	0.918041	0.000515
GPKOW_MACFA_2	8	3.6e-52	0.225447	0.626069	0.148484	0	0.516455	0	0	0.483545	0	0	1	0	0.283493	0.062711	0.653796	0	0.87717	0.000259	0.104172	0.018399	0.420575	0	0.576056	0.003369	0.457632	0.008292	0.517232	0.016844	0.558953	0.145115	0.236849	0.059083
GPKOW_MACFA_3	8	9.8e-29	0.27695	0	0.363716	0.359334	0	0.32603	0.67397	0	0	1	0	0	0.412796	0	0	0.587204	0	0	1	0	0	1	0	0	0.378615	0	0	0.621385	0	0	1	0
GRSF1_MACFA_1	8	4.3e-84	0	0	0.626955	0.373045	0	0	1	0	0.48758	0	0.51242	0	0	0	1	0	0.24241	0.50552	0.25207	0	0.49264	0	0	0.50736	0	0	1	0	0	0.367525	0.632475	0
GRSF1_MACFA_2	8	2.5e-37	0.239196	0.131365	0.286692	0.342747	0	0.434745	0.565255	0	0	1	0	0	0.317501	0	0	0.682499	0	0	1	0	0	0.633291	0.366709	0	0.486093	0	0	0.513907	0	0	1	0
GRSF1_MACFA_3	8	8.6e-28	0.280761	0	0.312033	0.407206	0	0	1	0	1	0	0	0	0.336506	0	0.411285	0.252209	0	0	1	0	0.503059	0	0.496941	0	1	0	0	0	0.383413	0	0.616587	0
GRWD1_MACFA_1	8	4.1e-157	0.354107	6.5e-05	0.189043	0.456785	0.008383	0.002664	0.988887	6.5e-05	0.807707	0.012282	0.179945	6.5e-05	0.743501	6.5e-05	0.173447	0.082987	0.088186	6.5e-05	0.911684	6.5e-05	0.833702	0.130816	0.035417	6.5e-05	0.666298	6.5e-05	0.135495	0.198141	0.2732	0.113855	0.612945	0
GRWD1_MACFA_2	8	6e-32	1	0	0	0	1	0	0	0	0.526539	0	0.473461	0	0.333333	0	0.666667	0	1	0	0	0	0.582803	0	0.417197	0	0.579618	0	0.420382	0	1	0	0	0
GRWD1_MACFA_3	8	2.2e-15	0.237288	0.378863	0.225324	0.158524	0	0	0	1	0	0	1	0	0	0	1	0	1	0	0	0	0.421735	0	0.40678	0.171486	0.360917	0	0.639083	0	1	0	0	0
GTF2F1_MACFA_1	8	1.3e-101	0.316802	0	0.373427	0.309771	0	0	1	0	0.188009	0.350481	0.46151	0	0.80607	0	0	0.19393	0	0	1	0	0.172835	0.552554	0.274611	0	0.596965	0	0	0.403035	0	0	1	0
GTF2F1_MACFA_2	8	2.6e-58	0.295218	0	0.704782	0	0	0	1	0	0.711019	0.288981	0	0	0	0	1	0	0	0.28413	0.71587	0	0.189882	0.810118	0	0	0.323631	0.097713	0.240471	0.338184	0	0	1	0
GTF2F1_MACFA_3	8	9.9e-45	0	1	0	0	0	1	0	0	0	1	0	0	0.536178	0	0	0.463822	0	0.479592	0.520408	0	0	1	0	0	0.284787	0.32282	0	0.392393	0	0.602968	0.397032	0
HLTF_MACFA_1	8	6.8e-83	0.385071	0	0.031179	0.583751	0	0	1	0	0.454711	0	0.545289	0	1	0	0	0	0.318616	0	0.681384	0	0.59035	0.045972	0.363678	0	0.820437	0	0.179563	0	0.473828	0	0.434684	0.091488
HLTF_MACFA_2	8	2.2e-21	0.49252	0	0.259973	0.247507	0.234587	0	0.765413	0	0.256573	0.526972	0.216455	0	0.575703	0	0	0.424297	0	0	1	0	0.331369	0.665231	0.0034	0	0.494107	0	0	0.505893	0	0	1	0
HLTF_MACFA_3	8	0.00051	0.500654	0.499346	0	0	0.373856	0.303268	0	0.322876	0	1	0	0	1	0	0	0	0	0	1	0	1	0	0	0	0.521569	0	0.478431	0	1	0	0	0
HNRNPA1_MACFA_1	8	9.2e-51	1	0	0	0	0.923664	0.076336	0	0	0.842471	0.00347	0.15406	0	0.777238	0	0.079806	0.142956	0.412214	0.101319	0.259542	0.226926	0.841777	0	0.00694	0.151284	1	0	0	0	1	0	0	0
HNRNPA1_MACFA_2	8	1.1e-44	0	0	0	1	0.037365	0.132996	0	0.829639	0	0.092464	0	0.907536	0.253958	0.150095	0.141862	0.454085	0	0	0	1	0.081064	0.129196	0.044332	0.745408	0	0	0	1	0.091197	0	0	0.908803
HNRNPA1_MACFA_3	8	1.8e-11	0	0	0	1	0	0	0.382749	0.617251	0.505391	0	0.233154	0.261456	1	0	0	0	1	0	0	0	1	0	0	0	0.959569	0	0	0.040431	0.51752	0	0	0.48248
HNRNPC_MACFA_1	8	1e-39	0.726589	0	0.273411	0	0.619283	0	0.380717	0	0.430212	0	0.569788	0	1	0	0	0	0.551772	0	0.448228	0	0.52742	0	0.47258	0	1	0	0	0	1	0	0	0
HNRNPC_MACFA_2	8	3.3e-07	0.024438	0	0	0.975562	0.131109	0.207913	0	0.660978	0	0	0	1	0.105896	0.054694	0.235066	0.604344	0	0.200543	0	0.799457	0	0.109387	0	0.890613	0	0	0	1	0	0	0	1
HNRNPC_MACFA_3	8	9.1e-10	0.656111	0	0.157695	0.186194	0.163395	0	0.836605	0	0.424953	0.575047	0	0	1	0	0	0	0.142495	0	0.857505	0	0.058898	0.941102	0	0	0.502217	0	0	0.497783	0	0	1	0
HNRNPD_MACFA_1	8	1.1e-48	0.01157	0	0	0.98843	0.224793	0	0	0.775207	0.044628	0.239669	0	0.715702	0.480992	0	0	0.519008	0	0	0	1	0.06281	0	0	0.93719	0.160331	0	0	0.839669	0.383471	0	0	0.616529
HNRNPD_MACFA_2	8	9.4e-27	0.811215	0	0	0.188785	0.928972	0	0.013084	0.057944	0.388785	0	0.248598	0.362617	0.616822	0	0.203738	0.179439	1	0	0	0	1	0	0	0	1	0	0	0	0.278505	0	0	0.721495
HNRNPD_MACFA_3	8	6.5e-18	0.564146	0.214953	0	0.220901	0.204758	0.450297	0	0.344945	0.351742	0.214104	0	0.434155	0	0	0	1	0	0	0	1	0	0.300765	0	0.699235	0.118097	0.774002	0	0.107901	0.215803	0	0	0.784197
HNRNPH_MACFA_1	8	2.5e-65	0.529545	0	0.144318	0.326136	0	0	1	0	0.285795	0	0.714205	0	1	0	0	0	0.539205	0	0.460795	0	0.342045	0	0.657955	0	0.721591	0	0.278409	0	0.468182	0	0.531818	0
HNRNPH_MACFA_2	8	6.2e-51	0	0	0	1	0	0	0	1	0	0.133166	0	0.866834	0.258794	0.180905	0.129397	0.430905	0	0.178392	0	0.821608	0	0.015075	0	0.984925	0	0.106784	0	0.893216	0.11809	0	0	0.88191
HNRNPH_MACFA_3	8	5.9e-33	0	0	1	0	0	0	1	0	0.564706	0	0	0.435294	0	0	1	0	0	0	1	0	0.173529	0.338235	0.351471	0.136765	0.270588	0	0.367647	0.361765	0	0	1	0
HNRNPK_MACFA_1	8	9.6e-183	0	0.988852	0	0.011148	0	1	0	0	0.360656	0.001967	0	0.637377	0	0.301639	0.419016	0.279344	0	0.754754	0	0.245246	0.013115	0.759344	0	0.227541	0	0.853115	0	0.146885	0.151475	0.660328	0	0.188197
HNRNPK_MACFA_2	8	8.2e-99	0.076923	0.471371	0.231926	0.21978	0.089647	0.625217	0.027762	0.257374	0.001157	0.467322	0.002892	0.528629	0.005784	0.503759	0.011567	0.47889	0	0.945055	0	0.054945	0	1	0	0	0.496241	0	0	0.503759	0.001735	0.158473	0.742047	0.097744
HNRNPK_MACFA_3	8	1.6e-22	0	1	0	0	0.608315	0	0	0.391685	0	0.052516	0.947484	0	0	1	0	0	0.658643	0	0	0.341357	0	0.2407	0.7593	0	0	1	0	0	0.479212	0.431072	0	0.089716
HNRNPL_MACFA_1	8	3.5e-20	0	0	0	1	0	0	0	1	0.096948	0.398564	0	0.504488	0.312388	0	0	0.687612	0	0.258528	0.226212	0.51526	0	0	0	1	0	0	0	1	0	0	0	1
HNRNPL_MACFA_2	8	6.4e-08	0.526633	0	0.473367	0	0.772864	0	0.227136	0	1	0	0	0	0.340704	0	0.533668	0.125628	0.926633	0	0.073367	0	0.716583	0	0.283417	0	0.656281	0	0.343719	0	1	0	0	0
HNRNPL_MACFA_3	8	5.9e-12	0	0.983324	0	0.016676	0.408822	0	0	0.591178	0	0.164605	0.315223	0.520172	0	1	0	0	0.32383	0	0	0.67617	0	0.271651	0.48198	0.246369	0	1	0	0	0.43787	0.252286	0	0.309844
HNRNPM_MACFA_1	8	2.4e-108	0.12098	0	0.155436	0.723583	0	0	0.885911	0.114089	0.086524	0.163093	0.234303	0.51608	0.101838	0.006126	0.452527	0.43951	0	0.04977	0.547473	0.402757	0.030628	0.58193	0.24196	0.145482	0.017611	0	0	0.982389	0	0	1	0
HNRNPM_MACFA_2	8	2.4e-61	0.339286	0	0.346154	0.31456	0	0	1	0	0.226648	0.258242	0.51511	0	0.979396	0	0	0.020604	0	0	1	0	0.215659	0.497253	0.287088	0	0.625	0	0	0.375	0	0	1	0
HNRNPM_MACFA_3	8	1.9e-28	0.142631	0	0.358954	0.498415	0	0	0.704437	0.295563	0.114897	0.233756	0.492868	0.158479	0.228209	0.76149	0.010301	0	0.345483	0	0	0.654517	0	0.235341	0.725832	0.038827	0.279715	0	0.047544	0.672742	0	0	0.999208	0.000792
HNRNPU_MACFA_1	8	4.1e-34	0.19567	0	0.157979	0.646351	0	0	1	0	0.842823	0	0.157177	0	0.914996	0	0	0.085004	0.016038	0	0.983962	0	0.940658	0	0.059342	0	0.666399	0	0.121893	0.211708	0.305533	0.022454	0.672013	0
IGF2BP1_MACFA_1	8	1.6e-29	0	0	0	1	0	0	0	1	0.141732	0	0	0.858268	0.156651	0.263158	0.145048	0.435143	0.206797	0.128056	0.021136	0.644012	0	0.239121	0	0.760879	0	0	0	1	0	0	0	1
IGF2BP1_MACFA_2	8	1.5e-28	1	0	0	0	0.977778	0	0.022222	0	0.447489	0	0.428615	0.123896	0.801218	0	0.198782	0	0.53516	0	0.185997	0.278843	0.611872	0	0.388128	0	1	0	0	0	0.872755	0	0	0.127245
IGF2BP1_MACFA_3	8	0.04	0	0	0	1	0	0	0	1	0	0	0	1	0	0	0	1	1	0	0	0	0.563712	0.166205	0	0.270083	1	0	0	0	0.590028	0	0	0.409972
IGF2BP2_MACFA_1	8	2e-99	0.264135	0	0	0.735865	0.122785	0	0	0.877215	0.248523	0	0	0.751477	0.237553	0.262447	0	0.5	0.232489	0	0	0.767511	0	0.089451	0	0.910549	0	0.176793	0	0.823207	0	0	0	1
IGF2BP2_MACFA_2	8	7e-64	1	0	0	0	1	0	0	0	0.489761	0	0.377133	0.133106	0.857224	0	0	0.142776	0.634812	0.054039	0	0.311149	0.698521	0	0.301479	0	1	0	0	0	0.746303	0	0	0.253697
IGF2BP2_MACFA_3	8	1.9e-34	0.426724	0	0	0.573276	0	0	0	1	0	0	0	1	0.327586	0	0	0.672414	0.673491	0	0	0.326509	1	0	0	0	1	0	0	0	0.580819	0	0	0.419181
IGF2BP3_MACFA_1	8	3.7e-201	0.211776	0.14245	0	0.645774	0.130104	0.00095	0	0.868946	0.158594	0.262108	0	0.579297	0.387464	0.158594	0	0.453941	0	0.034188	0	0.965812	0.018044	0.020893	0	0.961064	0	0.396011	0	0.603989	0.213675	0.006648	0	0.779677
IGF2BP3_MACFA_2	8	7.4e-95	0.502374	0.055081	0	0.442545	0.188984	0.344729	0.010446	0.45584	0.37227	0.05793	0	0.569801	0	0.058879	0	0.941121	0	0	0	1	0.160494	0.215575	0	0.623932	0.301994	0.68661	0	0.011396	0.556505	0	0	0.443495
IGF2BP3_MACFA_3	8	2e-65	1	0	0	0	1	0	0	0	1	0	0	0	0.665072	0	0	0.334928	0.34689	0.244019	0	0.409091	1	0	0	0	0.62201	0.148325	0	0.229665	0.720096	0	0	0.279904
ILF3_MACFA_1	8	3.6e-23	0	0.906815	0	0.093185	0	1	0	0	1	0	0	0	0	0	0.873435	0.126565	0	0.616134	0.383866	0	0.026426	0.973574	0	0	0.143255	0	0	0.856745	0	0.137691	0.862309	0
ILF3_MACFA_2	8	8.7e-12	0	0.706674	0.007852	0.285474	0.05945	0.636007	0	0.304543	0	0.560292	0.002243	0.437465	0	1	0	0	0.63825	0	0	0.36175	0	0.241727	0.758273	0	0	1	0	0	0.035895	0.495233	0	0.468873
ILF3_MACFA_3	8	7.5e-20	0.384094	0	0.418002	0.197904	0	0	1	0	0.326141	0.481504	0.192355	0	0.532059	0	0	0.467941	0	0	1	0	0.107275	0.380395	0.51233	0	1	0	0	0	0	0	1	0
KHSRP_MACFA_1	8	6.8e-145	0	0	0	1	0.060894	0	0.246432	0.692674	0	0	0	1	0.371075	0.139867	0.193149	0.295909	0	0	0	1	0.221694	0	0.138915	0.639391	0	0	0	1	0.328259	0	0	0.671741
KHSRP_MACFA_2	8	1.9e-59	0.211765	0	0	0.788235	0.188235	0	0	0.811765	0.022222	0	0	0.977778	0.181699	0.086275	0.228758	0.503268	0.639216	0	0	0.360784	1	0	0	0	1	0	0	0	0.618301	0	0	0.381699
KHSRP_MACFA_3	8	5.3e-45	0	0	0	1	0	0	0.431235	0.568765	0	0	0	1	0.234266	0.278555	0.268065	0.219114	0	0	0	1	0.129371	0	0.516317	0.354312	0	0	0	1	0	0.34965	0.5338	0.11655
LARP4_MACFA_1	8	2.9e-62	0.347	0	0.229123	0.423877	0	0	1	0	0.482967	0.153452	0.363582	0	1	0	0	0	0	0	1	0	0.429605	0.371721	0.198674	0	0.556527	0	0	0.443473	0	0	1	0
LARP4_MACFA_2	8	5.2e-20	0	1	0	0	0.498418	0	0	0.501582	0	0.246308	0.437764	0.315928	0	1	0	0	0	1	0	0	0.419304	0	0	0.580696	0	0	1	0	0	0.390823	0.609177	0
LARP4_MACFA_3	8	1.3e-15	1	0	0	0	1	0	0	0	0.630835	0	0.369165	0	0.971004	0	0	0.028996	0.502829	0	0.239038	0.258133	0.632956	0	0.367044	0	1	0	0	0	1	0	0	0
LARP7_MACFA_1	8	6.5e-151	0.202713	0	0.289705	0.507582	0.006385	0	0.993615	0	0.556265	0.260974	0.175579	0.007183	0.722267	0	0.100559	0.177175	0.042298	0.027135	0.930567	0	0.542698	0.403831	0.053472	0	0.504389	0	0.079808	0.415802	0.007981	0.003192	0.987231	0.001596
LARP7_MACFA_2	8	6.7e-47	0.587689	0	0	0.412311	0.074332	0	0.925668	0	0.242741	0	0.757259	0	1	0	0	0	0.408827	0	0.591173	0	0.292683	0.066202	0.641115	0	0.786295	0	0.213705	0	0.441347	0.144019	0.414634	0
LARP7_MACFA_3	8	9.8e-28	0.278409	0	0.326705	0.394886	0	0.403409	0.596591	0	0	1	0	0	0.409091	0	0	0.590909	0	0	1	0	0	1	0	0	0.375	0	0	0.625	0	0	1	0
LIN28A_MACFA_1	8	1.6e-99	0.071648	0.55249	0.363218	0.012644	0.182759	0.802299	0.014943	0	0.495402	0	0	0.504598	0	0	1	0	0.083908	0.539847	0.376245	0	0.701149	0	0.003448	0.295402	0	0.048276	0.951724	0	0.239464	0.498851	0.195785	0.0659
LIN28A_MACFA_2	8	1.8e-23	0.099631	0	0.900369	0	0.836408	0	0.163592	0	0.414514	0	0.562116	0.02337	0.295203	0.04551	0.659287	0	1	0	0	0	0.243542	0	0.605166	0.151292	0	0	1	0	1	0	0	0
LIN28A_MACFA_3	8	1.3e-34	0.200226	0.117879	0.386351	0.295544	0	0.481669	0.42696	0.091371	0	1	0	0	0	1	0	0	0.417936	0	0	0.582064	0	0	1	0	0	0.330513	0.669487	0	0.265651	0.513254	0.221094	0
LIN28B_MACFA_1	8	9.9e-72	1	0	0	0	1	0	0	0	0.487521	0	0.512479	0	0.802662	0	0.197338	0	0.509484	0	0.2	0.290516	0.589018	0	0.410982	0	1	0	0	0	0.748752	0	0	0.251248
LIN28B_MACFA_2	8	3.2e-19	0.279267	0	0	0.720733	0.013164	0	0	0.986836	0.243065	0	0	0.756935	0.287259	0	0	0.712741	0.003291	0.051246	0	0.945463	0	0	0	1	0.298072	0	0.102962	0.598966	0.248707	0	0	0.751293
LIN28B_MACFA_3	8	4.9e-09	0.573398	0	0	0.426602	0.360441	0	0.360441	0.279118	1	0	0	0	1	0	0	0	1	0	0	0	0.982771	0	0	0.017229	0	0	0	1	0.383184	0	0.270848	0.345968
LSM11_MACFA_1	8	2.4e-24	0.253517	0.632033	0.113971	0.00048	0.670237	0	0	0.329763	0.028453	0	0.971228	0.00032	0.356618	0.17727	0.466113	0	0.976183	0.00032	0.023497	0	0.375	0	0.625	0	0.497442	0.202046	0.284687	0.015825	0.594789	0.160166	0.095908	0.149137
LSM11_MACFA_2	8	2.9e-18	0	0	0	1	0	0	0	1	0	0	0	1	0.202688	0	0.292273	0.505039	0	0.348264	0	0.651736	0	0.220605	0	0.779395	0	0	0	1	0	0	0	1
LSM11_MACFA_3	8	0.0042	1	0	0	0	1	0	0	0	0.758857	0.022857	0	0.218286	0.670857	0.076571	0.051429	0.201143	0.682286	0	0.235429	0.082286	0.958857	0	0.041143	0	0.982857	0	0.017143	0	1	0	0	0
MATR3_MACFA_1	8	3.3e-41	0	0.722222	0	0.277778	0.013889	0	0	0.986111	0	0.194444	0.416667	0.388889	0	0.916667	0	0.083333	0	0.833333	0	0.166667	0.041667	0	0.027778	0.930556	0	0.916667	0.041667	0.041667	0	0.611111	0	0.388889
MATR3_MACFA_2	8	1.3e-28	0.013699	0.739726	0.068493	0.178082	0	0.958904	0	0.041096	0.315068	0	0	0.684932	0	0	0.219178	0.780822	0	1	0	0	0	0.575342	0	0.424658	0	0.739726	0.041096	0.219178	0	0.589041	0.013699	0.39726
MATR3_MACFA_3	8	8.3e-14	0	0.972222	0.027778	0	0.347222	0.222222	0	0.430556	0	0	0.777778	0.222222	0	0.625	0.041667	0.333333	0	0.75	0	0.25	0	0	0	1	0	0.541667	0.180556	0.277778	0	0.763889	0	0.236111
MBNL2_MACFA_1	8	5.2e-82	0.036364	0.498182	0	0.465455	0	0	0	1	0	0.170909	0.48	0.349091	0	0.814545	0	0.185455	0.047273	0	0	0.952727	0	0.163636	0.676364	0.16	0	0.530909	0	0.469091	0.109091	0.156364	0.003636	0.730909
MBNL2_MACFA_2	8	6.4e-32	0	1	0	0	0	1	0	0	0.593496	0	0	0.406504	0	0.536585	0.463415	0	0	1	0	0	0	0.544715	0	0.455285	0	0.634146	0	0.365854	0	0.764228	0	0.235772
MBNL2_MACFA_3	8	2.4e-14	0	0	0	1	0	0.258065	0.333333	0.408602	0	1	0	0	0	0.612903	0	0.387097	0	0.612903	0	0.387097	0	0	0	1	0	0.666667	0	0.333333	0	1	0	0
METAP2_MACFA_1	8	4.1e-136	0.010143	0.578162	0.402745	0.00895	0.170644	0.758353	0.071002	0	0.546539	0	0	0.453461	0	0.048926	0.951074	0	0.137828	0.568616	0.293556	0	0.560263	0	0.000597	0.439141	0	0	1	0	0.124702	0.326969	0.505967	0.042363
METAP2_MACFA_2	8	6.3e-65	0	1	0	0	0.556296	0	0	0.443704	0	0	0.685185	0.314815	0	0.894815	0.105185	0	0.311852	0.507407	0	0.180741	0.18963	0.476296	0	0.334074	0	1	0	0	0.493333	0.297037	0.017778	0.191852
METAP2_MACFA_3	8	3.3e-56	0.248841	0	0.216383	0.534776	0	0	1	0	0.486862	0	0.513138	0	1	0	0	0	0	0	1	0	0.414219	0.139104	0.446677	0	0.724884	0	0	0.275116	0	0	1	0
METTL14_MACFA_1	8	1.9e-13	0.48786	0	0.072079	0.440061	0	0	1	0	0.767451	0	0.232549	0	0.932094	0	0.067906	0	0.126707	0	0.873293	0	1	0	0	0	0.844082	0	0.00607	0.149848	0.446131	0	0.553869	0
METTL3_MACFA_1	8	1.1e-139	0.001953	0.641602	0.207031	0.149414	0	1	0	0	0.538086	0	0	0.461914	0	0.175781	0.607422	0.216797	0	1	0	0	0.267578	0.132812	0	0.599609	0.061523	0.264648	0.473633	0.200195	0	0.962891	0	0.037109
METTL3_MACFA_2	8	2.5e-41	0	1	0	0	0.247492	0.508361	0	0.244147	0	0	0	1	0	1	0	0	0	0.424749	0	0.575251	0	0	0	1	0	1	0	0	0.35786	0.367893	0	0.274247
METTL3_MACFA_3	8	1.2e-24	0	1	0	0	0	0	0	1	0	0.409774	0.590226	0	0.315789	0.071429	0	0.612782	0	0.407895	0.592105	0	0	0.740602	0	0.259398	0	0.768797	0	0.231203	0.12782	0.682331	0	0.18985
MKRN1_MACFA_1	8	6.6e-23	0.08	0.435833	0.237083	0.247083	0	1	0	0	0	1	0	0	0.502083	0	0	0.497917	0	0	1	0	0.180833	0.45	0.369167	0	0.7175	0	0	0.2825	0	0	1	0
MKRN1_MACFA_2	8	3e-27	1	0	0	0	1	0	0	0	0.481098	0	0.385366	0.133537	0.644512	0	0.279878	0.07561	1	0	0	0	0.695732	0	0.304268	0	0.829878	0	0.170122	0	1	0	0	0
MKRN1_MACFA_3	8	8.4e-11	0	1	0	0	0	0.386438	0	0.613562	0	0	0.395425	0.604575	0	1	0	0	0	1	0	0	0	0.353758	0	0.646242	0	1	0	0	0	0.500817	0	0.499183
MOV10_MACFA_1	8	7.6e-75	0.520408	0.071429	0	0.408163	0	0	0.010204	0.989796	0	0	0	1	0.122449	0.091837	0	0.785714	0	0	0	1	0.867347	0	0.112245	0.020408	0.714286	0.081633	0	0.204082	0.632653	0	0	0.367347
MOV10_MACFA_2	8	4e-57	0.479592	0	0	0.520408	0.826531	0	0.05102	0.122449	0.795918	0.05102	0	0.153061	0.744898	0	0	0.255102	0.040816	0	0	0.959184	0.836735	0	0.081633	0.081633	0.530612	0	0.010204	0.459184	1	0	0	0
MOV10_MACFA_3	8	3e-43	0.59596	0	0	0.40404	0.050505	0	0.030303	0.919192	0.050505	0	0.10101	0.848485	0.707071	0	0	0.292929	0	0.434343	0	0.565657	0.171717	0	0	0.828283	0	0	0.383838	0.616162	0.090909	0	0.010101	0.89899
MTPAP_MACFA_1	8	7.6e-104	0.377221	0	0.218994	0.403785	0	0.107089	0.892911	0	0.554541	0.358127	0.087332	0	0.612153	0	0.004317	0.38353	0	0	1	0	0.463224	0.327412	0.209364	0	0.653495	0	0.002656	0.343849	0	0	1	0
MTPAP_MACFA_2	8	1e-33	0	0.459984	0.540016	0	0.565885	0	0	0.434115	0	0	1	0	0.29426	0	0.70574	0	1	0	0	0	0.501617	0	0.498383	0	0.382781	0	0.617219	0	1	0	0	0
MTPAP_MACFA_3	8	3e-21	0.481315	0.146487	0.188341	0.183857	0.476831	0.238416	0.284753	0	0.806428	0.193572	0	0	1	0	0	0	0.005979	0	0.994021	0	1	0	0	0	1	0	0	0	1	0	0	0
NCBP2_MACFA_1	8	1.3e-115	0.110136	0.183359	0.706505	0	0.044478	0.68593	0.269592	0	0.542814	0.085023	0.016641	0.355522	0	0	1	0	0	0.666263	0.333737	0	0.581241	0.000605	0.048714	0.36944	0	0	1	0	0.166717	0.524054	0.280182	0.029047
NCBP2_MACFA_2	8	2.1e-60	0.077243	0.013369	0.788176	0.121212	0	0.365419	0.616162	0.018419	0.007427	0.990196	0.002377	0	0.144088	0.35413	0.040404	0.461378	0	0.576055	0.416518	0.007427	0.388889	0.022282	0.133987	0.454843	0	0	0.999703	0.000297	0.118241	0.327689	0.501485	0.052585
NCBP2_MACFA_3	8	8.3e-25	0	0	1	0	0	0	1	0	0.688139	0.311861	0	0	0	0	1	0	0.072597	0.241309	0.686094	0	0.204499	0.795501	0	0	0.249489	0.155419	0.407975	0.187117	0	0	1	0
NCBP3_MACFA_1	8	5.3e-89	0.228436	0	0.306241	0.465324	0	0.028945	0.971055	0	0.44622	0.30844	0.24534	0	0.793678	0	0.023388	0.182934	0.017136	0	0.982864	0	0.47146	0.258886	0.269654	0	0.654162	0	0.064953	0.280885	0.103161	0.063332	0.833507	0
NCBP3_MACFA_2	8	1.4e-07	0	0	1	0	1	0	0	0	0.448819	0	0.551181	0	0.434055	0	0.565945	0	1	0	0	0	0.382874	0	0.617126	0	0	0	1	0	1	0	0	0
NCBP3_MACFA_3	8	6.4e-14	0	0.831909	0.168091	0	0.685343	0	0	0.314657	0	0.259576	0.546059	0.194365	0	0.990503	0.009497	0	0	1	0	0	0.569801	0	0	0.430199	0	0	1	0	0.249446	0.244065	0.506489	0
NIP7_MACFA_1	8	2.5e-54	0.223881	0	0.149254	0.626866	0.044776	0.126866	0.820896	0.007463	0.447761	0.544776	0	0.007463	0.395522	0	0.014925	0.589552	0.007463	0.052239	0.940299	0	0.529851	0.402985	0.067164	0	0.074627	0	0.022388	0.902985	0	0	1	0
NIP7_MACFA_2	8	1.6e-35	0.041322	0.859504	0.033058	0.066116	0.305785	0.033058	0	0.661157	0	0.107438	0.454545	0.438017	0	0.900826	0	0.099174	0.057851	0.942149	0	0	0.272727	0	0	0.727273	0	0	0.966942	0.033058	0.082645	0.280992	0.636364	0
NIP7_MACFA_3	8	6.2e-15	0.22093	0.139535	0.569767	0.069767	0.534884	0.406977	0.05814	0	0	1	0	0	0.488372	0	0	0.511628	0	0.023256	0.976744	0	0	0.732558	0.267442	0	0.802326	0	0	0.197674	0	0	1	0
NIPBL_MACFA_1	8	1.2e-196	0.328484	0	0.170812	0.500704	0	0	1	0	0.501173	0.138902	0.359925	0	0.944158	0	0	0.055842	0	0	1	0	0.606757	0.166119	0.227123	0	0.666354	0	0.094791	0.238855	0.097137	0	0.902863	0
NIPBL_MACFA_2	8	2.5e-59	0.349398	0	0.271084	0.379518	0	0.287952	0.712048	0	0.180723	0.819277	0	0	0.322892	0	0	0.677108	0	0	1	0	0.161446	0.527711	0.310843	0	0.568675	0	0	0.431325	0	0	1	0
NIPBL_MACFA_3	8	2.5e-32	0.281501	0.310992	0.407507	0	1	0	0	0	0.69571	0	0.30429	0	0	0	1	0	1	0	0	0	0.575067	0	0.424933	0	0.442359	0	0.557641	0	1	0	0	0
NKRF_MACFA_1	8	2.4e-105	0.161333	0	0.546667	0.292	0	0.243333	0.756667	0	0	0.860667	0.139333	0	0.211333	0.048667	0	0.74	0	0	1	0	0.072	0.360667	0.567333	0	0.524	0	0.276667	0.199333	0.003333	0	0.996667	0
NKRF_MACFA_2	8	3.8e-33	0	0	1	0	0	0.586207	0.413793	0	0.173372	0.641762	0	0.184866	0	0.429119	0.295977	0.274904	0	1	0	0	0.366858	0	0.090996	0.542146	0	0	1	0	0	0.56705	0.43295	0
NKRF_MACFA_3	8	1.7e-32	0.074692	0	0.581722	0.343585	0	0	1	0	0.48594	0	0.51406	0	0.568541	0	0.431459	0	0.001757	0	0.998243	0	0.570299	0.274165	0.155536	0	0.343585	0	0.335677	0.320738	0	0	1	0
NOL12_MACFA_1	8	6e-194	0.372014	0	0.170648	0.457338	0.000379	0.03868	0.96094	0	0.389837	0.403868	0.206295	0	0.786121	0	0.000379	0.2135	0.010997	0	0.989003	0	0.39818	0.329162	0.272658	0	0.716724	0	0.038301	0.244975	0.028821	0.003413	0.967766	0
NOL12_MACFA_2	8	2.4e-80	0.148118	0.483657	0.355399	0.012826	0.132396	0.867604	0	0	0.317336	0.001655	0	0.68101	0	0	1	0	0.170873	0.363674	0.465453	0	0.693835	0	0.040132	0.266032	0	0.011998	0.988002	0	0.357468	0.369053	0.251138	0.022342
NOL12_MACFA_3	8	3.9e-29	0	0	1	0	1	0	0	0	0.518686	0	0.481314	0	0	0	1	0	1	0	0	0	0.286523	0.192525	0.520951	0	0	0.602492	0.397508	0	0.407701	0.293318	0	0.298981
NOLC1_MACFA_1	8	3.7e-45	0.235089	0	0.185355	0.579556	0	0	1	0	0.536429	0.119471	0.3441	0	0.797578	0	0.094513	0.10791	0.105707	0	0.894293	0	0.555331	0.243164	0.201505	0	0.783079	0	0	0.216921	0.224812	0.002019	0.773169	0
NOLC1_MACFA_2	8	3.1e-18	0.242142	0.310535	0.201036	0.246287	0.393782	0.606218	0	0	0.472193	0.527807	0	0	1	0	0	0	0	0	1	0	0.574093	0	0.425907	0	1	0	0	0	0.557858	0	0.442142	0
NOLC1_MACFA_3	8	0.0008	0	0	0	1	0	0	0.309237	0.690763	0	0	0	1	0.196787	0.200803	0.258367	0.344043	0	0	0	1	0	0	0	1	0	0	0	1	0	0	0	1
NONO_MACFA_1	8	1.9e-263	0	0.007335	0.992665	0	0	0.760391	0.239609	0	0.237164	0.322738	0.246944	0.193154	0	0.002445	0.968215	0.02934	0	0.850856	0.149144	0	0.266504	0.173594	0.418093	0.141809	0	0.002445	0.997555	0	0	0.892421	0.107579	0
NONO_MACFA_2	8	3.9e-194	0.101485	0	0.898515	0	0	0.012376	0.987624	0	0.420792	0.257426	0.29703	0.024752	0	0.158416	0.782178	0.059406	0	0.878713	0.121287	0	0.123762	0.329208	0.081683	0.465347	0	0	0.985149	0.014851	0.007426	0.284653	0.707921	0
NONO_MACFA_3	8	8.9e-132	0	0.168116	0.831884	0	0	1	0	0	0.089855	0.568116	0.005797	0.336232	0	0.171014	0.573913	0.255072	0	1	0	0	0.286957	0.228986	0.086957	0.397101	0	0	1	0	0	0.698551	0.301449	0
NOP58_MACFA_1	8	7.3e-105	0.314331	0.162312	0.523357	0	1	0	0	0	0.632225	0	0.367775	0	0.195962	0	0.804038	0	1	0	0	0	0.599367	0	0.400633	0	0.391132	0	0.608868	0	1	0	0	0
NOP58_MACFA_2	8	5.9e-36	0.362216	0	0	0.637784	0	0	1	0	0.59233	0.134943	0.272727	0	0.702652	0	0	0.297348	0	0	1	0	0.539773	0.051136	0.409091	0	1	0	0	0	0.529356	0	0.470644	0
NOP58_MACFA_3	8	7.1e-06	0.179648	0	0.25469	0.565662	0	0	0.606026	0.393974	0	0	1	0	1	0	0	0	1	0	0	0	0.350767	0.06083	0.588403	0	1	0	0	0	0.320068	0.219443	0.233087	0.227402
NUDT21_MACFA_1	8	3e-117	0.413949	0	0.090562	0.495489	0	0	1	0	0.59542	0.071825	0.332755	0	0.823734	0	0	0.176266	0	0	1	0	0.637405	0.160652	0.201943	0	0.79771	0	0	0.20229	0.337613	0.018737	0.64365	0
NUDT21_MACFA_2	8	6.3e-36	1	0	0	0	1	0	0	0	0.245416	0.334274	0.42031	0	1	0	0	0	0.510578	0	0.489422	0	0.541608	0	0.458392	0	1	0	0	0	1	0	0	0
NUDT21_MACFA_3	8	8.2e-16	0.440922	0	0.23487	0.324207	0	0	1	0	0	1	0	0	0.37464	0	0	0.62536	0	0	1	0	0	1	0	0	0.435159	0	0	0.564841	0	0	1	0
NXF1_MACFA_1	8	6e-09	0	0	0	1	0	0.00843	0.041096	0.950474	0	0.115911	0	0.884089	0.179136	0	0.273973	0.546891	0.110643	0	0	0.889357	0.253952	0.19705	0	0.548999	0	0.162276	0	0.837724	0	0	0	1
NXF1_MACFA_2	8	7.7e-10	0.393078	0	0.262052	0.34487	0	0.183766	0.816234	0	0.248455	0.718995	0.03255	0	0.487433	0	0	0.512567	0	0	1	0	0.234858	0.562011	0.203131	0	0.498558	0	0	0.501442	0	0	1	0
NXF1_MACFA_3	8	3.6e-09	1	0	0	0	1	0	0	0	1	0	0	0	0.539043	0	0.460957	0	0.559194	0.183879	0.256927	0	1	0	0	0	1	0	0	0	1	0	0	0
PABPC4_MACFA_1	8	1.3e-26	0.469877	0.209275	0.320848	0	1	0	0	0	0.469283	0	0.530717	0	0.365438	0	0.634562	0	1	0	0	0	0.601467	0	0.398533	0	0.410622	0.155767	0.433611	0	1	0	0	0
PABPC4_MACFA_2	8	0.00015	0	0	0	1	0	0.201814	0	0.798186	0.050642	0.028723	0	0.920635	0.278912	0.097506	0.094482	0.529101	0	0	0	1	0	0	0	1	0	0.183673	0	0.816327	0	0	0	1
PABPC4_MACFA_3	8	0.0053	0	0.313929	0.686071	0	0	0.864865	0.135135	0	0.45842	0	0	0.54158	0	0	1	0	0	0.939189	0.060811	0	0.275988	0	0	0.724012	0	0	1	0	0	0.577963	0.422037	0
PABPN1_MACFA_1	8	9.2e-100	0.357967	0	0.194231	0.447802	0	0	1	0	0.228571	0.404121	0.367308	0	0.729396	0	0	0.270604	0	0	1	0	0.180769	0.523626	0.295604	0	0.596429	0	0	0.403571	0	0	1	0
PABPN1_MACFA_2	8	6.1e-38	0.174595	0.451647	0	0.373758	0	1	0	0	0	1	0	0	0.527967	0	0	0.472033	0	0	1	0	0	0.569786	0.430214	0	0.609514	0	0	0.390486	0	0.238892	0.761108	0
PCBP1_MACFA_1	8	1.6e-175	0	0.700862	0.224138	0.075	0	1	0	0	0.234483	0.175	0.000431	0.590086	0	0.519828	0.392672	0.0875	0.006034	0.993966	0	0	0.384052	0.013362	0.013362	0.589224	0	0.297414	0.689224	0.013362	0.034052	0.768534	0.138362	0.059052
PCBP1_MACFA_2	8	8.6e-84	0	0.599913	0.146944	0.253143	0	0.934114	0.0013	0.064586	0.063719	0.936281	0	0	0.362809	0	0.044213	0.592978	0	0.209796	0.689207	0.100997	0.002167	0.499783	0.38795	0.1101	0	0.825748	0.108366	0.065886	0.050715	0.751625	0	0.197659
PCBP1_MACFA_3	8	9.8e-42	0	1	0	0	0.178261	0	0	0.821739	0	0	1	0	0	0	0.488406	0.511594	0	0	1	0	0	0.337681	0.408696	0.253623	0	0.824638	0.175362	0	0	0.77971	0	0.22029
PCBP2_MACFA_1	8	1.4e-278	0	0.841584	0	0.158416	0	0.700141	0	0.299859	0	0.908062	0	0.091938	0	0.742574	0	0.257426	0.292786	0	0	0.707214	0	0.711457	0.144272	0.144272	0	1	0	0	0	0.666195	0	0.333805
PCBP2_MACFA_2	8	5e-128	0	1	0	0	0	1	0	0	0.400657	0	0	0.599343	0	0.336617	0.364532	0.298851	0	0.724138	0	0.275862	0	0.581281	0	0.418719	0	0.707718	0	0.292282	0	0.752053	0	0.247947
PCBP2_MACFA_3	8	3.4e-68	0	0.508427	0.452247	0.039326	0	1	0	0	0.393258	0	0	0.606742	0	0	1	0	0.014045	0.865169	0.120787	0	0.657303	0	0	0.342697	0	0	1	0	0.115169	0.72191	0.162921	0
PHF6_MACFA_1	8	1.2e-154	0.118932	0.217233	0.663835	0	0	0.802791	0.197209	0	0.40716	0.03216	0.046723	0.513956	0	0	1	0	0	0.664442	0.335558	0	0.675364	0	0	0.324636	0	0	1	0	0	0.679005	0.320995	0
PHF6_MACFA_2	8	1.6e-65	0.147385	0	0.503434	0.349181	0	0	1	0	0.353936	0.147913	0.498151	0	0.539356	0	0.379292	0.081352	0	0.118331	0.881669	0	0.474908	0.525092	0	0	0.257792	0	0.277338	0.464871	0	0	1	0
PHF6_MACFA_3	8	4.2e-26	0.401659	0	0.414692	0.183649	0	0	1	0	0.168246	0.436019	0.395735	0	0.151659	0.528436	0	0.319905	0	1	0	0	0	1	0	0	0.581754	0	0	0.418246	0	0	1	0
PPIG_MACFA_1	8	2.6e-182	0.419106	0	0.117874	0.46302	0.034284	0.000385	0.958012	0.007319	0.419106	0.209553	0.371341	0	0.716487	0	0.072804	0.210709	0.047381	0.021957	0.930663	0	0.403313	0.491525	0.105162	0	0.617103	0	0	0.382897	0	0	1	0
PPIG_MACFA_2	8	4.4e-67	0.098085	0.692067	0.209848	0	0.387261	0	0	0.612739	0	0	1	0	0.114889	0.182102	0.703009	0	0.913247	0	0.080891	0.005862	0.322392	0	0.677608	0	0.37202	0.122313	0.505666	0	0.584213	0.173114	0.152794	0.089879
PPIG_MACFA_3	8	9.1e-20	0.157566	0.221529	0.224649	0.396256	0	0.666147	0.333853	0	0	1	0	0	0	0	0	1	0	0	1	0	0	0	1	0	0.25585	0.441498	0.302652	0	0	1	0	0
PPIL4_MACFA_1	8	1.3e-144	0.422078	0	0.228571	0.349351	0.137662	0	0.862338	0	0.527273	0.187013	0.285714	0	0.911688	0	0	0.088312	0.033766	0	0.966234	0	0.479221	0.232468	0.288312	0	1	0	0	0	0.279221	0	0.720779	0
PPIL4_MACFA_2	8	1.3e-80	0.199539	0.509804	0.290657	0	0.936563	0	0	0.063437	0.05767	0.033449	0.880046	0.028835	0.071511	0.524798	0.403691	0	0.385236	0.614764	0	0	0.807382	0	0	0.192618	0.056517	0.066897	0.875433	0.001153	0.546713	0.208766	0.22376	0.020761
PPIL4_MACFA_3	8	2.1e-40	0.516224	0	0.233038	0.250737	0	0	1	0	0.00885	0.99115	0	0	0.418879	0	0	0.581121	0	0	1	0	0.129794	0.536873	0.333333	0	0.469027	0	0	0.530973	0	0	1	0
PRPF4_MACFA_1	8	1.5e-160	0.0472	0.2944	0.62	0.0384	0.044	0.864	0.092	0	0.3952	0.0088	0.03	0.566	0	0	1	0	0.058	0.514	0.428	0	0.742	0	0.0656	0.1924	0	0	1	0	0.1068	0.5412	0.3468	0.0052
PRPF4_MACFA_2	8	4.1e-84	0.198106	0	0.367009	0.434886	0	0	1	0	0.471981	0	0.528019	0	1	0	0	0	0	0	1	0	0.442778	0.258879	0.298343	0	0.692186	0	0	0.307814	0	0	1	0
PRPF4_MACFA_3	8	7.5e-38	0.044983	0.35047	0.457242	0.147306	0	0.849728	0.150272	0	0.387049	0.004943	0.102818	0.50519	0	0	1	0	0	0.608008	0.391992	0	0	1	0	0	0.314879	0.230351	0	0.45477	0	0.376668	0.623332	0
PRPF8_MACFA_1	8	1.2e-145	0	0.425474	0.574526	0	0	1	0	0	0.517615	0	0	0.482385	0	0	1	0	0	0.707317	0.292683	0	0.703252	0	0	0.296748	0	0	1	0	0.188347	0.514905	0.296748	0
PRPF8_MACFA_2	8	6.6e-51	0	0.71134	0.28866	0	0	1	0	0	0	0	0	1	0	0	1	0	0	0.03866	0.96134	0	0.201031	0.502577	0.296392	0	0	1	0	0	0.368557	0.311856	0.10567	0.213918
PRPF8_MACFA_3	8	1.2e-58	0.345455	0	0.206061	0.448485	0	0	1	0	0.589394	0.022727	0.387879	0	0.893939	0	0.106061	0	0.00303	0	0.99697	0	0.509091	0.290909	0.2	0	0.631818	0	0.04697	0.321212	0	0	1	0
PTBP1_MACFA_1	8	8.7e-50	0	0	0	1	0	0.010309	0	0.989691	0	0.308634	0.078608	0.612758	0.174613	0.381121	0.063144	0.381121	0	0.264497	0	0.735503	0	0.324098	0	0.675902	0	0.36759	0	0.63241	0	0.035438	0	0.964562
PTBP1_MACFA_2	8	1.2e-05	1	0	0	0	1	0	0	0	0.580558	0	0.419442	0	0.780378	0.058506	0.014401	0.146715	0.742574	0.081908	0.126913	0.048605	0.69577	0	0.224122	0.080108	1	0	0	0	1	0	0	0
PUM1_MACFA_1	8	3.7e-136	0.468927	0	0.180126	0.350947	0.131273	0	0.868727	0	0.696909	0	0.303091	0	0.925224	0	0.074776	0	0.004653	0	0.995347	0	0.671319	0	0.328681	0	1	0	0	0	0.377534	0	0.622466	0
PUM1_MACFA_2	8	3.3e-67	0.183699	0.652255	0.164046	0	0.520273	0	0	0.479727	0	0	1	0	0.277203	0.474555	0.248242	0	0.750724	0	0	0.249276	0	0	1	0	0.302441	0.574266	0.123293	0	0.388291	0.186181	0	0.425528
PUM1_MACFA_3	8	6.4e-21	0.493355	0.326412	0.180233	0	1	0	0	0	0.651993	0	0.250831	0.097176	0.090532	0	0.909468	0	1	0	0	0	1	0	0	0	0.475914	0.196013	0.328073	0	1	0	0	0
PUM2_MACFA_1	8	0	0	0	0	1	0.001028	0	0.956835	0.042138	0.005139	0	0	0.994861	0.989723	0	0.003083	0.007194	0.334018	0.292909	0.002055	0.371017	0.865365	0	0.006166	0.128469	0.22816	0.039054	0.096608	0.636177	0.497431	0.071942	0.113052	0.317575
PUM2_MACFA_2	8	6.5e-90	0.130536	0	0	0.869464	0.153846	0	0	0.846154	0	0	0	1	0.433566	0.048951	0.249417	0.268065	0	0	0	1	0.160839	0	0	0.839161	0	0	0	1	0.337995	0	0	0.662005
PUM2_MACFA_3	8	3e-50	1	0	0	0	0.921844	0	0	0.078156	0.537074	0	0.39479	0.068136	0.374749	0	0.272545	0.352705	0.855711	0	0.08016	0.064128	0.859719	0	0.138277	0.002004	1	0	0	0	0.697395	0.038076	0	0.264529
QKI_MACFA_1	8	9.6e-31	0	1	0	0	0.581178	0	0	0.418822	0	0	1	0	0	1	0	0	0	1	0	0	0.335489	0.122126	0	0.542385	0	0.275144	0.724856	0	0.184626	0.432471	0.361351	0.021552
QKI_MACFA_2	8	9.4e-13	0	0.422421	0.577579	0	0	1	0	0	0.504468	0	0	0.495532	0	0	1	0	0	1	0	0	0.641755	0	0	0.358245	0	0	1	0	0.185215	0.559708	0.255077	0
QKI_MACFA_3	8	0.00011	0	0	0	1	0	0	0	1	0.197216	0	0	0.802784	0	0	0	1	0	0	0	1	0.208817	0.24826	0	0.542923	0	0	0	1	0	0.064965	0	0.935035
RBFOX1_MACFA_1	8	4.4e-88	0.004392	0	0	0.995608	0.091508	0	0.008785	0.899707	0.082723	0.130307	0.114202	0.672767	0.277452	0	0	0.722548	0.060761	0.026354	0	0.912884	0.142753	0.196193	0	0.661054	0	0	0	1	0.030747	0	0	0.969253
RBFOX1_MACFA_2	8	3.4e-35	0.332178	0	0	0.667822	0.524272	0	0	0.475728	0.29889	0	0	0.70111	0.303745	0	0.244105	0.45215	0.599168	0	0	0.400832	1	0	0	0	1	0	0	0	1	0	0	0
RBFOX1_MACFA_3	8	7.4e-22	1	0	0	0	1	0	0	0	0.348745	0.142668	0.508587	0	0.751651	0	0.248349	0	0.660502	0	0.339498	0	1	0	0	0	1	0	0	0	0.656539	0	0	0.343461
RBFOX2_MACFA_1	8	5.8e-111	0.377289	0	0.315018	0.307692	0	0	1	0	0.29304	0	0.70696	0	0.754579	0	0.245421	0	0	0	1	0	0.238095	0.307692	0.454212	0	0.820513	0	0	0.179487	0	0	1	0
RBFOX2_MACFA_2	8	5e-108	0.151515	0.397727	0.291667	0.159091	0.329545	0	0	0.670455	0	0	1	0	0	1	0	0	1	0	0	0	0	0	0.200758	0.799242	0	0	1	0	0.170455	0.257576	0.143939	0.42803
RBFOX2_MACFA_3	8	3.3e-15	0.287234	0	0.712766	0	0	0	1	0	1	0	0	0	0.37234	0	0.62766	0	0	0	1	0	0.542553	0	0.457447	0	0.489362	0	0.510638	0	0	0	1	0
RBM10_MACFA_1	8	1.3e-56	0	0	1	0	1	0	0	0	0.828571	0	0.171429	0	0	0	1	0	1	0	0	0	1	0	0	0	0.057143	0	0.942857	0	0.971429	0	0.028571	0
RBM10_MACFA_2	8	2.5e-40	0	0	1	0	1	0	0	0	0.942857	0	0.028571	0.028571	0	0	1	0	1	0	0	0	0.685714	0	0.228571	0.085714	0	0.257143	0.742857	0	0.942857	0.028571	0	0.028571
RBM10_MACFA_3	8	2.3e-27	0.457143	0	0.314286	0.228571	0	0	1	0	1	0	0	0	1	0	0	0	0	0	0.942857	0.057143	0.971429	0	0.028571	0	0.885714	0.114286	0	0	0.6	0.285714	0.085714	0.028571
RBM15_MACFA_1	8	3.1e-76	0.454338	0	0.125571	0.420091	0	0.229833	0.770167	0	0.344368	0.603881	0.05175	0	0.549467	0	0	0.450533	0	0	1	0	0.305936	0.48516	0.208904	0	0.651065	0	0	0.348935	0	0	1	0
RBM15_MACFA_2	8	2.1e-35	0	1	0	0	0.537388	0	0	0.462612	0	0.123326	0.371652	0.505022	0	1	0	0	0.428013	0.080915	0	0.491071	0	0.696429	0.303571	0	0	1	0	0	0.459263	0.281808	0	0.258929
RBM15_MACFA_3	8	6.9e-16	0	0.512936	0.112486	0.374578	0	1	0	0	0	1	0	0	0.457818	0	0	0.542182	0	0	1	0	0	0.514061	0.485939	0	0	1	0	0	0.229471	0.569179	0	0.20135
RBM15B_MACFA_1	8	3.2e-33	0.404147	0	0	0.595853	0	0	1	0	0.429954	0.133525	0.436521	0	1	0	0	0	0.309447	0	0.690553	0	0.487788	0.180184	0.332028	0	1	0	0	0	0.454147	0	0.545853	0
RBM15B_MACFA_2	8	5.3e-05	0.342771	0	0.251166	0.406063	0	0	1	0	0.31046	0.500666	0.188874	0	0.487675	0	0	0.512325	0	0	1	0	0	1	0	0	0	0	0	1	0	0	1	0
RBM22_MACFA_1	8	1.3e-59	0.31025	0	0.305164	0.384585	0	0	1	0	0.504304	0.292645	0.203052	0	0.843897	0	0.147496	0.008607	0	0	1	0	0.467527	0.291471	0.241002	0	0.795775	0	0	0.204225	0	0	1	0
RBM22_MACFA_2	8	3.4e-15	0	0.464337	0.535663	0	0	1	0	0	0	0	0	1	0	0	1	0	0	0.594151	0.405849	0	0.580599	0	0	0.419401	0	0	1	0	0.186163	0.356633	0.319544	0.13766
RBM22_MACFA_3	8	1.3e-14	0.554413	0	0.445587	0	0.965724	0	0.034276	0	0.694944	0	0.305056	0	0.287061	0	0.712939	0	1	0	0	0	0.680377	0	0.319623	0	0.710368	0	0.289632	0	1	0	0	0
RBM47_MACFA_1	8	7.7e-46	0.096557	0	0	0.903443	0.036677	0	0.196856	0.766467	0.113024	0.120509	0	0.766467	0.312874	0.18488	0.023204	0.479042	0	0.024701	0	0.975299	0	0.099551	0	0.900449	0	0	0	1	0	0	0	1
RBM47_MACFA_2	8	2.7e-38	1	0	0	0	0.839009	0	0.160991	0	0.825077	0	0.174923	0	0.54644	0	0.180341	0.27322	0.509288	0	0.383127	0.107585	0.903251	0	0	0.096749	0.928019	0	0	0.071981	1	0	0	0
RBM47_MACFA_3	8	4.9e-05	0.787081	0	0	0.212919	0	0	1	0	0.162679	0.700957	0.136364	0	0.710526	0	0	0.289474	0	0	1	0	0	1	0	0	0.933014	0	0	0.066986	0	0	1	0
RBPMS_MACFA_1	8	5.1e-111	0.015801	0	0	0.984199	0	0	0	1	0.054176	0	0	0.945824	0.297968	0	0.146727	0.555305	0	0	0	1	0.160271	0.115124	0	0.724605	0.10158	0	0	0.89842	0.241535	0	0	0.758465
RBPMS_MACFA_2	8	1.6e-57	0	0	0	1	0	0.656716	0	0.343284	0.394693	0	0	0.605307	0	0.517413	0	0.482587	0	0.424544	0	0.575456	0	0.278607	0	0.721393	0	0	0	1	0	0.454395	0	0.545605
RBPMS_MACFA_3	8	1.3e-27	0	1	0	0	0.591398	0.217742	0	0.19086	0	0.569892	0	0.430108	0	1	0	0	0.534946	0	0	0.465054	0	1	0	0	0	1	0	0	0.5	0.284946	0	0.215054
RPS3_MACFA_1	8	1.1e-64	0.416757	0	0.14272	0.440523	0	0	1	0	0.491178	0.008402	0.50042	0	1	0	0	0	0.217021	0	0.782979	0	0.569319	0.128076	0.302605	0	0.791382	0	0	0.208618	0.24955	0.115832	0.634618	0
RPS3_MACFA_2	8	6.9e-32	0	0.460663	0.539337	0	0	1	0	0	0.418357	0	0	0.581643	0	0	1	0	0	1	0	0	0.451262	0	0	0.548738	0	0	1	0	0.204354	0.404008	0.251856	0.139782
RPS3_MACFA_3	8	9.3e-06	0	1	0	0	0.448521	0	0	0.551479	0	0	1	0	0.35503	0	0.64497	0	1	0	0	0	0	0.323077	0.676923	0	1	0	0	0	0	0	1	0
RTCB_MACFA_1	8	7e-33	0.38519	0	0.190599	0.424211	0	0	1	0	0.587894	0	0.412106	0	0.950805	0	0.049195	0	0	0	1	0	0.64765	0.194977	0.157373	0	0.695299	0	0.139086	0.165615	0.315261	0	0.684739	0
RTCB_MACFA_2	8	1.2e-10	0.049883	0.494934	0.455183	0	0	1	0	0	0.470772	0	0	0.529228	0	0	1	0	0	1	0	0	0.589504	0	0	0.410496	0	0	1	0	0.236945	0.52715	0.235905	0
SAFB_MACFA_1	8	3.4e-73	0.006464	0.495367	0.304891	0.193277	0.035337	0.964663	0	0	0.316096	0	0	0.683904	0	0.294549	0.546003	0.159448	0.000431	0.999569	0	0	0.488472	0	0	0.511528	0	0.002801	0.997199	0	0.171299	0.38677	0.335057	0.106874
SAFB_MACFA_2	8	9.2e-32	0.342354	0	0.251708	0.405938	0	0	1	0	0.495796	0.065949	0.438255	0	0.847872	0	0.150289	0.001839	0.174199	0	0.825801	0	0.492118	0.325013	0.182869	0	0.686022	0	0	0.313978	0	0	1	0
SAFB_MACFA_3	8	3.6e-28	0	1	0	0	0	0.477403	0	0.522597	0	1	0	0	0.507013	0	0	0.492987	0	0.263896	0.509091	0.227013	0	1	0	0	0	1	0	0	0.267013	0.381299	0	0.351688
SAFB2_MACFA_1	8	2.6e-194	0.409171	0	0.590829	0	0.738095	0	0.261905	0	0.66843	0	0.33157	0	0.059965	0	0.940035	0	0.964727	0	0.035273	0	0.638448	0	0.361552	0	0.329806	0	0.670194	0	0.799824	0	0.200176	0
SAFB2_MACFA_2	8	1.8e-54	0.520655	0	0.207327	0.272019	0.192518	0	0.807482	0	0.358535	0.25721	0.384256	0	0.993765	0	0.005456	0.000779	0.222915	0	0.777085	0	0.523772	0.262666	0.213562	0	0.886984	0	0.001559	0.111458	0.219797	0	0.780203	0
SAFB2_MACFA_3	8	3e-32	0.333633	0.625899	0	0.040468	0.125899	0.874101	0	0	1	0	0	0	0.394784	0	0.605216	0	0.359712	0	0.640288	0	0.545863	0	0.454137	0	0.821043	0	0.178957	0	0.371403	0.098921	0.301259	0.228417
SDAD1_MACFA_1	8	1.6e-96	0.341821	0	0.18885	0.469329	0	0	1	0	0.396991	0.373843	0.229167	0	0.637153	0	0	0.362847	0	0	1	0	0.244599	0.575424	0.179977	0	0.508295	0	0	0.491705	0	0	1	0
SDAD1_MACFA_2	8	4.9e-29	0	0.711556	0.288444	0	0	1	0	0	0.366242	0	0	0.633758	0	0	1	0	0	0	1	0	0.27343	0.369427	0.357143	0	0	1	0	0	0.318926	0.38808	0	0.292994
SDAD1_MACFA_3	8	1.7e-17	0.416206	0	0.583794	0	1	0	0	0	0.453039	0	0.546961	0	0.356354	0	0.643646	0	1	0	0	0	0.388582	0	0.611418	0	0.290055	0	0.709945	0	1	0	0	0
SDOS_MACFA_1	8	1.6e-25	0	0	0	1	0.073779	0	0.190429	0.735793	0	0	0.142572	0.857428	0.238285	0.13659	0.05683	0.568295	0.026919	0.011964	0	0.961117	0.027916	0.038883	0.03988	0.89332	0	0.131605	0.005982	0.862413	0	0	0	1
SDOS_MACFA_2	8	1.3e-20	0	1	0	0	0.627219	0	0	0.372781	0	0	1	0	0	1	0	0	0	1	0	0	0.380671	0	0	0.619329	0	0.595661	0.404339	0	0	1	0	0
SDOS_MACFA_3	8	4.1e-18	1	0	0	0	1	0	0	0	0.705962	0	0.172087	0.121951	0.560976	0	0.182927	0.256098	0.752033	0	0.247967	0	1	0	0	0	0.979675	0	0	0.020325	0.781843	0	0	0.218157
SERBP1_MACFA_1	8	0	0.021505	0.110599	0.863287	0.004608	0	0.987711	0.012289	0	0.276498	0.145929	0.058372	0.519201	0	0.004608	0.989247	0.006144	0.001536	0.894009	0.101382	0.003072	0.376344	0.09063	0.066052	0.466974	0	0.009217	0.990783	0	0.03533	0.784946	0.168971	0.010753
SERBP1_MACFA_2	8	6.4e-190	0	0.001536	0.980031	0.018433	0	0.205837	0.794163	0	0.341014	0.562212	0.072197	0.024578	0.032258	0.294931	0.637481	0.03533	0.021505	0.831029	0.147465	0	0.175115	0.3702	0.004608	0.450077	0	0	1	0	0.001536	0.448541	0.549923	0
SERBP1_MACFA_3	8	2.5e-142	0	0.62413	0.37587	0	0.092807	0.480278	0.271462	0.155452	0	0.290023	0.709977	0	0	0.99768	0.00232	0	0.37587	0.259861	0.303944	0.060325	0	0	1	0	0	1	0	0	0	1	0	0
SF3A3_MACFA_1	8	9.7e-62	0.415897	0	0.145641	0.438462	0	0	1	0	0.499487	0	0.500513	0	1	0	0	0	0.335128	0	0.664872	0	0.57	0	0.43	0	1	0	0	0	0.451538	0	0.548462	0
SF3A3_MACFA_2	8	2.5e-19	0	1	0	0	0.270984	0	0	0.729016	0	0	1	0	0	0.717899	0.282101	0	0.628405	0	0	0.371595	0	0	1	0	0.265703	0.560033	0.174263	0	0.368538	0.237076	0	0.394386
SF3A3_MACFA_3	8	9e-16	0.356915	0	0.643085	0	1	0	0	0	0.340982	0	0.240918	0.418101	0	0	1	0	1	0	0	0	0.40153	0	0.300191	0.298279	0	0	1	0	1	0	0	0
SF3B1_MACFA_1	8	3.2e-85	0.37694	0	0.256953	0.366106	0	0	1	0	0.301423	0.382439	0.316138	0	0.730918	0	0	0.269082	0	0	1	0	0.240783	0.423997	0.33522	0	0.697607	0	0	0.302393	0	0	1	0
SF3B1_MACFA_2	8	1.5e-23	0	0.382805	0.239509	0.377687	0	0.63016	0	0.36984	0	1	0	0	0.505288	0	0	0.494712	0	0	1	0	0.264074	0.31491	0.421017	0	1	0	0	0	0	0	1	0
SF3B1_MACFA_3	8	1e-06	1	0	0	0	0.749228	0	0.250772	0	0.568673	0	0.431327	0	1	0	0	0	0.527778	0	0.472222	0	1	0	0	0	1	0	0	0	0.850309	0	0	0.149691
SF3B4_MACFA_1	8	1.6e-59	0	0.485751	0.514249	0	0.001295	0.998705	0	0	0.481218	0	0	0.518782	0	0	1	0	0.166883	0.566278	0.266839	0	0.639896	0	0	0.360104	0	0	1	0	0.30462	0.395509	0.222798	0.077073
SF3B4_MACFA_2	8	9e-42	0.444852	0	0	0.555148	0	0	1	0	0.438256	0	0.561744	0	1	0	0	0	0.379626	0	0.620374	0	0.497252	0	0.502748	0	1	0	0	0	0.363503	0	0.636497	0
SF3B4_MACFA_3	8	4.8e-06	0	1	0	0	0	0.400855	0	0.599145	0	0.38547	0	0.61453	0	1	0	0	0	1	0	0	0.352137	0	0	0.647863	0	0	1	0	0	0.425641	0.574359	0
SLTM_MACFA_1	8	4.2e-166	0.046422	0.375222	0.534299	0.044057	0.03016	0.900059	0.069781	0	0.397694	0	0	0.602306	0	0	1	0	0.074216	0.407156	0.518628	0	0.704317	0	0.086339	0.209344	0	0	1	0	0.192194	0.401538	0.376109	0.03016
SLTM_MACFA_2	8	1.2e-66	0	0.631232	0.368768	0	0.408749	0	0.198965	0.392286	0	0	1	0	0	0.472248	0.527752	0	0	1	0	0	0.402164	0	0	0.597836	0	0	1	0	0.113358	0.364064	0.468956	0.053622
SLTM_MACFA_3	8	2.8e-47	0.207908	0	0.67743	0.114662	0	0	1	0	0.30313	0.509061	0.187809	0	0.269193	0.210544	0.205931	0.314333	0	0.402636	0.597364	0	0.428336	0.006919	0	0.564745	0	0	1	0	0	0.171664	0.828336	0
SMN_MACFA_1	8	1.9e-88	0.394561	0	0.224965	0.380474	0	0	1	0	0.444491	0.262343	0.293166	0	0.674059	0	0.056904	0.269038	0	0	1	0	0.382985	0.408787	0.208229	0	0.673222	0	0	0.326778	0.000837	0	0.999163	0
SMN_MACFA_2	8	8.3e-09	0.414523	0.585477	0	0	0.543739	0.456261	0	0	1	0	0	0	0	0	1	0	0.395369	0.235563	0.369068	0	1	0	0	0	0.366495	0	0.633505	0	0.623499	0	0.376501	0
SMN_MACFA_3	8	2.2e-13	0	1	0	0	0	1	0	0	0	0	0	1	0	0	1	0	0	0.522576	0.477424	0	0.573041	0	0	0.426959	0	0	1	0	0.265604	0.367862	0.366534	0
SMNDC1_MACFA_1	8	2.1e-124	0.308367	0	0.171106	0.520526	0	0	1	0	0.346286	0.398935	0.254779	0	0.682545	0	0	0.317455	0	0	1	0	0.354434	0.515826	0.12974	0	0.512379	0	0	0.487621	0	0	1	0
SMNDC1_MACFA_2	8	1.9e-45	0	0.528853	0.258656	0.212492	0	1	0	0	0.439919	0	0	0.560081	0	0	1	0	0	0.411405	0.588595	0	1	0	0	0	0	0	1	0	0.293279	0.364562	0.342159	0
SMNDC1_MACFA_3	8	4.9e-24	0.008469	0	0.991531	0	1	0	0	0	0.446906	0	0.265147	0.287948	0	0	1	0	0.602606	0	0.397394	0	0.553094	0	0.446906	0	0.397394	0	0.602606	0	0.69772	0	0.30228	0
SND1_MACFA_1	8	3.8e-123	0.298401	0.416877	0.284722	0	0.546086	0	0	0.453914	0	0	1	0	0.452652	0.197601	0.349747	0	1	0	0	0	0.222433	0	0.777567	0	0.522517	0.155724	0.321759	0	1	0	0	0
SND1_MACFA_2	8	9.7e-50	0.367023	0	0.194321	0.438656	0	0.002084	0.997916	0	0.409482	0.485543	0.104975	0	0.542589	0	0	0.457411	0	0.112008	0.887992	0	0.300599	0.699401	0	0	0.200313	0	0	0.799687	0	0.036989	0.963011	0
SND1_MACFA_3	8	2.1e-17	0	0.403714	0.596286	0	0.872765	0	0	0.127235	0.226272	0	0.773728	0	0.068776	0.251719	0.679505	0	0.695323	0.304677	0	0	1	0	0	0	0	0	1	0	0.8989	0	0.1011	0
SRRM4_MACFA_1	8	7.9e-46	1	0	0	0	1	0	0	0	0.58011	0	0.41989	0	0.731699	0	0.268301	0	0.412638	0	0.312845	0.274517	0.438536	0	0.561464	0	1	0	0	0	1	0	0	0
SRRM4_MACFA_2	8	3.6e-17	0.259583	0.166779	0	0.573638	0.203766	0	0	0.796234	0	0	0	1	0.167451	0	0	0.832549	0.210491	0	0	0.789509	0	0	0	1	0	0	0	1	0	0	0	1
SRRM4_MACFA_3	8	6e-10	0	0.605708	0.394292	0	0.587683	0	0	0.412317	0	0	1	0	0.622231	0.027037	0.350732	0	0.804356	0	0	0.195644	0	0	1	0	0.491551	0	0.508449	0	1	0	0	0
SRSF1_MACFA_1	8	3.7e-83	1	0	0	0	0.978927	0	0.009579	0.011494	0.845785	0	0.140326	0.013889	0.688218	0	0.131226	0.180556	0.808908	0	0.035441	0.155651	0.563218	0.078544	0.166667	0.191571	1	0	0	0	0.882184	0	0	0.117816
SRSF1_MACFA_2	8	9.1e-47	0.083045	0	0	0.916955	0.204152	0.035294	0.179239	0.581315	0.089965	0.017301	0	0.892734	0.110035	0	0	0.889965	0	0.055363	0.083045	0.861592	0	0.121107	0	0.878893	0	0	0	1	0	0	0	1
SRSF1_MACFA_3	8	2.1e-42	0.375	0	0	0.625	0.125525	0	0.520483	0.353992	0.452731	0	0.547269	0	1	0	0	0	0.497899	0	0.502101	0	0.585609	0	0.414391	0	1	0	0	0	1	0	0	0
SRSF10_MACFA_1	8	6.6e-166	0.156839	0.16421	0.678952	0	0.95045	0	0.04955	0	0.577396	0	0.285422	0.137183	0.062244	0	0.937756	0	0.859541	0.059378	0.081081	0	0.719083	0	0.181409	0.099509	0.175266	0.104423	0.720311	0	0.951269	0.047912	0.000819	0
SRSF10_MACFA_2	8	2.7e-46	0.358123	0	0.290975	0.350903	0	0	1	0	0.387726	0.612274	0	0	0.450542	0	0	0.549458	0	0	1	0	0.326354	0.673646	0	0	0.425993	0	0	0.574007	0	0	1	0
SRSF10_MACFA_3	8	7.4e-09	0	1	0	0	0	1	0	0	0.460905	0	0	0.539095	0	0	1	0	0.280864	0.425926	0.29321	0	0.598765	0	0	0.401235	0	0	1	0	0.266461	0.260288	0.473251	0
SRSF3_MACFA_1	8	9.2e-87	0	1	0	0	0.360553	0.241206	0	0.398241	0.003769	0.046482	0	0.949749	0	0.879816	0	0.120184	0.225293	0.381491	0	0.393216	0.173367	0.169179	0	0.657454	0	0.96943	0	0.03057	0.31742	0.40536	0	0.277219
SRSF3_MACFA_2	8	7.5e-18	0	1	0	0	0.240909	0.338636	0	0.420455	0	0	0	1	0	1	0	0	0	1	0	0	0	0	0	1	0	0	1	0	0.209091	0.386364	0.293182	0.111364
SRSF3_MACFA_3	8	5.1e-15	0	1	0	0	0.456175	0	0	0.543825	0	0.208167	0.501992	0.289841	0	1	0	0	0.479084	0	0	0.520916	0	0	1	0	0	1	0	0	0.306773	0.333665	0	0.359562
SRSF7_MACFA_1	8	2.7e-58	0.488119	0	0	0.511881	0	0	1	0	0.49538	0.258416	0.246205	0	0.59802	0	0	0.40198	0	0	1	0	0.356106	0.355116	0.288779	0	0.717162	0	0	0.282838	0	0	1	0
SRSF7_MACFA_2	8	1.9e-15	0	1	0	0	0.324914	0.310563	0	0.364524	0.218714	0.245695	0	0.535591	0	1	0	0	0	1	0	0	0.223307	0	0	0.776693	0	0	1	0	0.179104	0.307692	0.513203	0
SRSF7_MACFA_3	8	2.5e-20	0	1	0	0	0.404284	0.334093	0	0.261623	0	0	0	1	0	1	0	0	0.346399	0.238377	0	0.415223	0	0.34959	0	0.65041	0	1	0	0	0.382862	0.236098	0	0.381039
SRSF9_MACFA_1	8	1.8e-36	0.341249	0	0.031789	0.626963	0	0	1	0	0.597472	0.19571	0.206817	0	0.977403	0	0	0.022597	0	0	1	0	0.821141	0.160475	0.018384	0	0.717733	0	0	0.282267	0.242819	0.091153	0.666028	0
SRSF9_MACFA_2	8	1.6e-20	0	0.904621	0.095379	0	0	1	0	0	0.361357	0	0	0.638643	0	0	1	0	0	0.273845	0.726155	0	0.45821	0.408063	0.133727	0	0	1	0	0	0.351524	0.419862	0	0.228614
SRSF9_MACFA_3	8	2.2e-14	0	0.479213	0.520787	0	0	1	0	0	0.334831	0	0	0.665169	0	0	1	0	0	0.479213	0.520787	0	0.72191	0	0	0.27809	0	0	1	0	0	0.447191	0.552809	0
SSB_MACFA_1	8	6.3e-84	0	0.346431	0.653569	0	0.216934	0.680502	0.102564	0	0.501015	0	0.022136	0.476849	0	0	1	0	0.219886	0.326508	0.453606	0	0.709094	0	0.054418	0.236488	0	0	1	0	0.294042	0.26508	0.440878	0
SSB_MACFA_2	8	1.4e-11	0	0.259158	0.740842	0	1	0	0	0	0.431777	0	0.451923	0.1163	0	0	1	0	0.733059	0.266941	0	0	0.414835	0	0.19826	0.386905	0	0	1	0	0.728022	0	0.271978	0
SSB_MACFA_3	8	0.014	0	0	1	0	0	0	1	0	0.336788	0	0.663212	0	0	0.395509	0.604491	0	0	1	0	0	0	0	0	1	0	0	1	0	0	0.409326	0.590674	0
STAU1_MACFA_1	8	8.2e-112	0	0.647059	0	0.352941	0	1	0	0	0.457516	0	0	0.542484	0	0.210084	0.575163	0.214753	0	1	0	0	0	1	0	0	0.169935	0.177404	0	0.652661	0	0.594771	0.297852	0.107376
STAU1_MACFA_2	8	5e-104	0.15025	0.051753	0	0.797997	0.065109	0	0	0.934891	0	0.008347	0	0.991653	0	0	0.086811	0.913189	0	0.173623	0.136895	0.689482	0.110184	0	0	0.889816	0	0	0.185309	0.814691	0	0	0.001669	0.998331
STAU1_MACFA_3	8	3.4e-27	0	0	0	1	0	0	1	0	0.055866	0	0.944134	0	0	0	1	0	0.96648	0.03352	0	0	0	0.223464	0	0.776536	0	0	0	1	0.882682	0.117318	0	0
SUB1_MACFA_1	8	4.8e-69	0	0	0	1	0	0	0.244986	0.755014	0	0	0	1	0.154728	0	0.316619	0.528653	0.063037	0.146132	0.104585	0.686246	0.13467	0.147564	0.087393	0.630372	0	0	0	1	0	0	0	1
SUB1_MACFA_2	8	2.5e-75	0.29771	0	0.190076	0.512214	0.00458	0	0.99542	0	0.733588	0	0.266412	0	1	0	0	0	0.441985	0	0.558015	0	0.712977	0.154962	0.132061	0	0.453435	0	0.051908	0.494656	0.153435	0	0.565649	0.280916
SUB1_MACFA_3	8	3.3e-25	0	0	0	1	0	0	0.57069	0.42931	0	0	0.325862	0.674138	0.132759	0.339655	0.293103	0.234483	0	0	0	1	0	0.236207	0.574138	0.189655	0	0	0	1	0	0	1	0
SUPV3L1_MACFA_1	8	7.4e-69	0.189127	0	0.399041	0.411832	0.01439	0	0.98561	0	0.382823	0.380082	0.237095	0	0.705573	0	0	0.294427	0	0	1	0	0.425308	0.267245	0.307446	0	0.739836	0	0.073778	0.186386	0.126313	0	0.873687	0
SUPV3L1_MACFA_2	8	1.9e-26	0.202316	0.581614	0.216069	0	0	1	0	0	0.362649	0	0	0.637351	0	0	1	0	0	0.570394	0.429606	0	0.574376	0	0	0.425624	0	0	1	0	0.205936	0.362287	0.279045	0.152733
TAF15_MACFA_1	8	3.2e-35	0.259699	0.310817	0	0.429484	0	0	0	1	0	0.11319	0	0.88681	0	0.402556	0	0.597444	0	0	0	1	0.091283	0.653583	0.001369	0.253765	0.141944	0.433136	0	0.42492	0.454131	0	0	0.545869
TAF15_MACFA_2	8	1.5e-19	1	0	0	0	0.994505	0	0.005495	0	0.537546	0	0.462454	0	0.848901	0	0.151099	0	0.580586	0	0.221612	0.197802	0.643773	0	0.356227	0	1	0	0	0	0.78663	0	0.075092	0.138278
TAF15_MACFA_3	8	2.7e-07	0.532544	0	0.266272	0.201183	0	0.029586	0.970414	0	0	1	0	0	0.682446	0	0	0.317554	0	0	1	0	0	1	0	0	0.682446	0	0	0.317554	0	0	1	0
TARDBP_MACFA_1	8	7.4e-88	0.42446	0	0	0.57554	0.098229	0	0.901771	0	0.70808	0	0.29192	0	1	0	0	0	0.382678	0	0.617322	0	0.81959	0	0.18041	0	0.752629	0	0	0.247371	0.381295	0.060321	0.456004	0.10238
TARDBP_MACFA_2	8	8.1e-48	0	0	0	1	0.175655	0	0.288136	0.53621	0	0	0	1	0.243451	0	0.252696	0.503852	0	0	0.201849	0.798151	0.162558	0	0	0.837442	0	0	0	1	0	0	0	1
TARDBP_MACFA_3	8	6.6e-08	0	0	0	1	0	0	0.751521	0.248479	0.401537	0	0	0.598463	0.207813	0	0.357989	0.434198	0.18796	0	0.326929	0.48511	0.287864	0.279539	0.277297	0.155299	0	0	0	1	0.009926	0	0.990074	0
TBRG4_MACFA_1	8	2.3e-96	0.327734	0	0.174326	0.49794	0	0	1	0	0.250079	0.499525	0.250396	0	0.606656	0	0	0.393344	0	0	1	0	0.18859	0.614897	0.196513	0	0.549921	0	0	0.450079	0	0	1	0
TBRG4_MACFA_2	8	3.6e-41	0	0.431694	0.275273	0.293033	0	1	0	0	0	1	0	0	0.346995	0	0	0.653005	0	0	1	0	0	0	1	0	0.396175	0.248634	0.355191	0	0	0.564891	0.435109	0
TBRG4_MACFA_3	8	1.1e-16	0.324247	0.191535	0.484218	0	1	0	0	0	0.440459	0	0.345768	0.213773	0.009326	0	0.990674	0	1	0	0	0	0.632712	0	0.367288	0	0.419656	0	0.580344	0	1	0	0	0
TDP43_MACFA_1	8	3.5e-65	0.148148	0	0	0.851852	0	0	0	1	0	0	0	1	0.103514	0	0.087369	0.809117	0.112061	0.190883	0.179487	0.517569	0.147198	0.098765	0	0.754036	0.014245	0	0	0.985755	0	0	0	1
TDP43_MACFA_2	8	3.5e-19	0.316705	0	0.281903	0.401392	0	0	1	0	0.331787	0.668213	0	0	0.475638	0	0	0.524362	0	0	1	0	0	1	0	0	0.438515	0	0	0.561485	0	0	1	0
TDP43_MACFA_3	8	1.3e-13	0.322864	0.356784	0.144472	0.175879	0	0	0	1	0	0	1	0	0.449749	0	0.550251	0	1	0	0	0	0.366834	0	0.633166	0	0.668342	0	0.331658	0	1	0	0	0
TIA1_MACFA_1	8	2e-59	0	0	0	1	0	0	0.010896	0.989104	0.061138	0.173123	0.007264	0.758475	0.253027	0.009685	0.145278	0.59201	0	0.245157	0.010291	0.744552	0.118039	0.108354	0	0.773608	0	0.022397	0	0.977603	0	0	0	1
TIA1_MACFA_2	8	2.3e-17	1	0	0	0	1	0	0	0	0.584329	0	0.415671	0	0.532537	0	0.183267	0.284197	0.665339	0	0.334661	0	1	0	0	0	1	0	0	0	1	0	0	0
TIA1_MACFA_3	8	1.4e-20	0	1	0	0	0.346801	0	0	0.653199	0	0.393939	0.577441	0.02862	0	1	0	0	0.601852	0	0	0.398148	0	0.003367	0.996633	0	0	1	0	0	0.228114	0.496633	0	0.275253
TIAL1_MACFA_1	8	2.7e-299	0.023199	0.053114	0	0.923687	0.106838	0	0.028083	0.865079	0.008547	0	0.045788	0.945665	0.131868	0.021368	0.013431	0.833333	0.163614	0.166056	0.070208	0.600122	0.100733	0.128816	0	0.770452	0.040904	0.001832	0	0.957265	0.096459	0	0.001221	0.90232
TIAL1_MACFA_2	8	1.6e-118	0.192033	0	0	0.807967	0.003567	0	0	0.996433	0	0	0	1	0.12069	0.22176	0	0.657551	0.203924	0	0	0.796076	0.420333	0.095719	0.283591	0.200357	0.532105	0.205707	0	0.262188	0.682521	0.004162	0.002378	0.310939
TIAL1_MACFA_3	8	1.9e-51	0.805486	0	0.013716	0.180798	0.806733	0	0.13591	0.057357	0.9202	0	0.053616	0.026185	0.86783	0	0	0.13217	0.295511	0	0.11596	0.588529	1	0	0	0	0.769327	0	0	0.230673	0.875312	0	0	0.124688
TRA2A_MACFA_1	8	1.2e-292	0.458778	0	0.197509	0.343713	0.104686	0.001779	0.893535	0	0.716489	0.07414	0.209075	0.000297	0.998814	0	0.000297	0.00089	0.016904	0.000593	0.982503	0	0.733096	0.151542	0.115362	0	0.838968	0	0.019276	0.141756	0.275801	0.081257	0.642052	0.00089
TRA2A_MACFA_2	8	3.1e-92	0.325533	0.279917	0.39455	0	0.755628	0.23904	0.003555	0.001777	0.629739	0	0.17032	0.199941	0.013626	0	0.986374	0	0.677133	0.085012	0.237855	0	0.820498	0	0.148104	0.031398	0.221564	0.029325	0.749111	0	0.820201	0.132405	0.047393	0
TRA2A_MACFA_3	8	1e-14	0	0.892576	0.107424	0	0.59738	0	0	0.40262	0	0	1	0	0	0.633188	0.366812	0	0.962445	0	0	0.037555	0	0	1	0	0.10655	0.678603	0.214847	0	0.430568	0.135371	0	0.434061
TROVE2_MACFA_1	8	2.2e-77	0.364654	0	0.133024	0.502323	0	0	1	0	0.57897	0	0.42103	0	0.545397	0	0.23522	0.219383	0	0	1	0	0.49451	0.21326	0.29223	0	0.713471	0	0	0.286529	0	0	1	0
TROVE2_MACFA_2	8	7.4e-49	0.330945	0	0.298253	0.370802	0	0.321093	0.678907	0	0	1	0	0	0.473354	0	0	0.526646	0	0	1	0	0	1	0	0	0.417824	0	0	0.582176	0	0	1	0
TROVE2_MACFA_3	8	0.0054	0.690076	0	0.309924	0	0.991858	0	0.008142	0	0.615776	0	0.327735	0.056489	0.296692	0	0.703308	0	1	0	0	0	0.66056	0	0.33944	0	0.579644	0	0.420356	0	1	0	0	0
U2AF1_MACFA_1	8	4.7e-80	0	1	0	0	0.454751	0	0	0.545249	0	0	1	0	0.257014	0.426697	0.31629	0	1	0	0	0	0	0	1	0	0.343439	0.470588	0.185973	0	0.544796	0.172851	0	0.282353
U2AF1_MACFA_2	8	1.6e-27	0	1	0	0	0	1	0	0	0.490603	0	0	0.509397	0	0	1	0	0	0	1	0	0.285856	0.40455	0.309594	0	0	1	0	0	0.309594	0.413452	0	0.276954
U2AF1_MACFA_3	8	4.4e-28	0.367516	0	0.273248	0.359236	0	0	1	0	1	0	0	0	0.600637	0	0.399363	0	0.344586	0	0.655414	0	1	0	0	0	0.347771	0	0.373248	0.278981	0	0	1	0
U2AF2_MACFA_1	8	1.7e-64	0.419684	0	0.580316	0	1	0	0	0	0.680343	0	0.319657	0	0.345133	0	0.654867	0	1	0	0	0	0.669885	0	0.330115	0	0.548673	0	0.451327	0	1	0	0	0
U2AF2_MACFA_2	8	3.5e-12	0.148415	0	0.26765	0.583935	0	0	1	0	0.60182	0	0.39818	0	1	0	0	0	0.384374	0	0.615626	0	1	0	0	0	0.529652	0	0	0.470348	0.284594	0	0.715406	0
U2AF2_MACFA_3	8	3e-19	0.021898	0	0	0.978102	0	0	0	1	0	0	0.29116	0.70884	0.141119	0.307786	0.023925	0.52717	0.24777	0.134225	0	0.618005	0	0.254258	0	0.745742	0	0	0	1	0	0	0	1
U2AF65_MACFA_1	8	8.9e-39	1	0	0	0	0.575443	0	0.424557	0	0.328956	0	0.671044	0	0.773785	0	0.226215	0	0.557475	0	0.442525	0	0.576826	0	0.423174	0	1	0	0	0	0.620364	0	0.379636	0
U2AF65_MACFA_2	8	3e-18	0	0	0	1	0	0	0	1	0	0	0	1	0.193319	0.3023	0.156627	0.347755	0	0.342826	0	0.657174	0	0	0	1	0	0.282585	0	0.717415	0	0	0	1
UCHL5_MACFA_1	8	1e-216	0.397155	5.9e-05	0.069597	0.533189	0.000761	5.9e-05	0.999122	5.9e-05	0.681164	5.9e-05	0.318719	5.9e-05	0.744381	5.9e-05	0.16255	0.093011	0.093713	5.9e-05	0.90617	5.9e-05	0.796593	5.9e-05	0.20329	5.9e-05	0.779735	5.9e-05	0.08388	0.136326	0.308593	0.073051	0.618356	0
UCHL5_MACFA_2	8	9.1e-59	0.263122	0.567598	0.16928	0	0.609407	0	0	0.390593	0.003863	0	0.996137	0	0.323108	0.059077	0.617814	0	1	0	0	0	0.492388	0.002272	0.456487	0.048853	0.305158	0.238809	0.435583	0.02045	0.65985	0.066576	0.057032	0.216542
UCHL5_MACFA_3	8	5.6e-10	0.436364	0	0.215758	0.347879	0	0	1	0	0.328485	0.671515	0	0	0.423636	0	0	0.576364	0	0	1	0	0	0.730909	0.269091	0	0.486667	0	0	0.513333	0	0	1	0
UPF1_MACFA_1	8	2.8e-73	1	0	0	0	0.807893	0	0.192107	0	0.537273	0	0.462727	0	0.788682	0	0.211318	0	0.490917	0	0.249113	0.259971	0.457924	0	0.542076	0	1	0	0	0	1	0	0	0
UPF1_MACFA_2	8	1.2e-17	0.326594	0	0	0.673406	0.295408	0	0.704592	0	0.654901	0.345099	0	0	1	0	0	0	0	0	1	0	1	0	0	0	0.895819	0	0	0.104181	0.42255	0	0.455449	0.122001
UPF1_MACFA_3	8	3e-13	0	0	0	1	0.176626	0	0	0.823374	0	0	0	1	0.250908	0.125124	0.20865	0.415319	0.145923	0.257841	0	0.596236	0	0.089468	0	0.910532	0	0	0	1	0	0	0.049851	0.950149
UTP18_MACFA_1	8	7.8e-57	0.276054	0	0.285861	0.438085	0	0	1	0	0.495755	0.145931	0.358314	0	0.813232	0	0.186768	0	0	0	1	0	0.5262	0.363144	0.110656	0	0.581382	0	0	0.418618	0	0	1	0
UTP18_MACFA_2	8	1.4e-13	0.342098	0	0.263476	0.394425	0	0.394951	0.605049	0	0	1	0	0	0	0	0	1	0	0	1	0	0.20142	0.470944	0.327636	0	0.496713	0	0	0.503287	0	0	1	0
UTP18_MACFA_3	8	7.8e-06	0.338117	0	0.411022	0.250861	0	0	1	0	0	1	0	0	0	1	0	0	0.427095	0.572905	0	0	0.361653	0	0.175086	0.463261	0	0	1	0	0	0	1	0
UTP3_MACFA_1	8	1.1e-116	0.363636	0	0.275	0.361364	0	0	1	0	0.397378	0.156469	0.446154	0	1	0	0	0	0	0	1	0	0.386888	0.272727	0.340385	0	0.71049	0	0	0.28951	0.188112	0	0.811888	0
UTP3_MACFA_2	8	2.4e-42	0.332231	0	0.305785	0.361983	0	0.352893	0.647107	0	0	1	0	0	0	0	0	1	0	0	1	0	0	0.597107	0.402893	0	0.557438	0	0	0.442562	0	0	1	0
UTP3_MACFA_3	8	3.7e-13	0.524383	0.366054	0.109563	0	1	0	0	0	1	0	0	0	0.272958	0	0.727042	0	1	0	0	0	0.666244	0	0.333756	0	0.527549	0	0.472451	0	1	0	0	0
WDR33_MACFA_1	8	1.5e-306	0.465018	0.109541	0.113781	0.311661	0.498233	0.124382	0.144876	0.232509	1	0	0	0	0.860777	0	0	0.139223	0.121555	0	0.160424	0.718021	1	0	0	0	1	0	0	0	1	0	0	0
WDR33_MACFA_2	8	4.9e-106	0	0	0	1	0	0	0	1	0	0	0	1	0	0	0	1	0.284382	0.170163	0.296037	0.249417	0.206294	0.198135	0	0.595571	0.375291	0	0	0.624709	0.263403	0	0	0.736597
WDR33_MACFA_3	8	2.7e-52	0.28785	0	0	0.71215	0.007477	0	0.016822	0.975701	0	0	0.364486	0.635514	0.51028	0	0.257944	0.231776	1	0	0	0	1	0	0	0	1	0	0	0	0.611215	0	0	0.388785
WDR43_MACFA_1	8	1.4e-258	0.644295	0	0.134228	0.221477	0	0	1	0	0.385906	0.20302	0.411074	0	0.825503	0	0.057047	0.11745	0.021812	0	0.978188	0	0.387584	0.347315	0.265101	0	0.738255	0	0.011745	0.25	0.006711	0	0.993289	0
WDR43_MACFA_2	8	2.2e-131	0.11204	0.35786	0.414716	0.115385	0.115385	0.869565	0.01505	0	0.443144	0	0	0.556856	0	0	1	0	0.140468	0.252508	0.607023	0	0.974916	0	0	0.025084	0.200669	0	0.799331	0	0.434783	0.200669	0.352843	0.011706
WDR43_MACFA_3	8	6e-90	0.314935	0.074675	0.61039	0	1	0	0	0	0.480519	0	0.224026	0.295455	0.191558	0	0.808442	0	1	0	0	0	0.227273	0	0.483766	0.288961	0	0	1	0	1	0	0	0
WRN_MACFA_1	8	9.2e-181	0.013158	0	0.986842	0	0.018421	0.352632	0.628947	0	0.747368	0	0.107895	0.144737	0	0	1	0	0.278947	0.460526	0.260526	0	0.644737	0	0.152632	0.202632	0	0	1	0	0.136842	0.276316	0.560526	0.026316
WRN_MACFA_2	8	5.6e-89	0.174263	0	0.705094	0.120643	0	0.002681	0.997319	0	0.316354	0.675603	0.008043	0	0.235925	0.10992	0.171582	0.482574	0	0.050938	0.949062	0	0.252011	0.568365	0.171582	0.008043	0.227882	0	0.450402	0.321716	0	0	1	0
WRN_MACFA_3	8	6.4e-62	0.126316	0	0.831579	0.042105	0	0.078947	0.905263	0.015789	0.073684	0.768421	0.157895	0	0.184211	0.442105	0.047368	0.326316	0.002632	0.663158	0.334211	0	0.442105	0	0.060526	0.497368	0	0	1	0	0.110526	0.373684	0.515789	0
WTAP_MACFA_1	8	2.1e-44	0.091837	0.183673	0.72449	0	0	0.826531	0.173469	0	0.55102	0.05102	0	0.397959	0	0.040816	0.959184	0	0	1	0	0	0.193878	0.163265	0.020408	0.622449	0	0	1	0	0	1	0	0
WTAP_MACFA_2	8	3.3e-30	0	0	1	0	0	0	1	0	0.493506	0.506494	0	0	0	0	1	0	0	0.428571	0.571429	0	0.285714	0.623377	0	0.090909	0	0	1	0	0	0.337662	0.662338	0
WTAP_MACFA_3	8	9.6e-21	0	0	1	0	0	0	1	0	0	0.539683	0.460317	0	0	0.984127	0.015873	0	0	1	0	0	0.206349	0.015873	0.492063	0.285714	0	0	1	0	0.142857	0.142857	0.714286	0
XPO5_MACFA_1	8	1.5e-140	0	0.309917	0.690083	0	0	1	0	0	0.336088	0.11157	0.055096	0.497245	0	0.210744	0.789256	0	0	1	0	0	0.331956	0.022039	0.110193	0.535813	0	0	1	0	0	0.701102	0.298898	0
XPO5_MACFA_2	8	2.5e-93	0	0.448276	0.369093	0.182631	0	1	0	0	0.330779	0.085568	0	0.583653	0	0.144317	0.586207	0.269476	0	0.655172	0.344828	0	0	1	0	0	0.097063	0	0	0.902937	0	0.213282	0.786718	0
XPO5_MACFA_3	8	3.7e-63	0.072082	0	0.899314	0.028604	0	0	1	0	0.177346	0.509153	0.313501	0	0.08238	0.306636	0.440503	0.170481	0	0.724256	0.275744	0	0.356979	0.107551	0.034325	0.501144	0	0	1	0	0	0.254005	0.745995	0
XRCC6_MACFA_1	8	7.2e-32	0.309993	0	0.263086	0.42692	0	0	1	0	0.673861	0	0.326139	0	0.597723	0	0.402277	0	0	0	1	0	1	0	0	0	0.506628	0	0.28722	0.206152	0.297927	0	0.702073	0
XRCC6_MACFA_2	8	4.9e-34	0	1	0	0	0.423599	0	0	0.576401	0	0	1	0	0.208121	0.528862	0.263016	0	0.622524	0	0	0.377476	0	0	1	0	0.238964	0.472835	0.2882	0	0.404924	0.269949	0	0.325127
XRCC6_MACFA_3	8	0.00019	0.196848	0	0.446124	0.357028	0	0.332583	0.667417	0	0	1	0	0	0.362174	0	0	0.637826	0	0.270183	0.729817	0	0.442586	0	0	0.557414	0	0	1	0	0	0	1	0
XRN2_MACFA_1	8	1.1e-268	0	0	1	0	0	0.33792	0.66208	0	0.735474	0.068807	0.122324	0.073394	0	0	1	0	0.055046	0.619266	0.325688	0	0.529052	0.09633	0.136086	0.238532	0	0	1	0	0.01682	0.492355	0.490826	0
XRN2_MACFA_2	8	1.6e-187	0	0	1	0	0	0.219365	0.780635	0	0.066566	0.933434	0	0	0.090772	0.195159	0.319213	0.394856	0	0.154312	0.845688	0	0.040847	0.476551	0.366112	0.11649	0.214826	0.02118	0.763994	0	0	0.245083	0.754917	0
XRN2_MACFA_3	8	3.9e-123	0	0.16701	0.83299	0	0	0.997938	0.002062	0	0.251546	0.457732	0.035052	0.25567	0	0	0.880412	0.119588	0	1	0	0	0	0.725773	0	0.274227	0	0.270103	0.519588	0.210309	0	0.82268	0.17732	0
YBX3_MACFA_1	8	1.6e-60	0.32661	0	0.062312	0.611078	0	0	1	0	0.768814	0	0.231186	0	0.557495	0	0.204395	0.23811	0.007225	0	0.992775	0	0.788682	0	0.211318	0	0.675798	0	0.123119	0.201084	0.279651	0.019567	0.700783	0
YBX3_MACFA_2	8	1e-24	0	0.557451	0.442549	0	0	1	0	0	0.398564	0	0	0.601436	0	0	1	0	0	1	0	0	0.540395	0	0	0.459605	0	0	1	0	0	0.652603	0.347397	0
YBX3_MACFA_3	8	1.4e-13	0	1	0	0	0	1	0	0	0.447134	0	0	0.552866	0	0	1	0	0.222826	0.248518	0.528656	0	0.218379	0.467391	0.314229	0	0	1	0	0	0.311265	0.421443	0	0.267292
YTHDC1_MACFA_1	8	1.3e-115	0.576763	0	0.112379	0.310858	0.317773	0	0.682227	0	0.863935	0.030429	0.105636	0	0.735304	0	0.12621	0.138485	0.078147	0	0.921853	0	0.932054	0	0.067946	0	0.888658	0	0	0.111342	0.555844	0	0.419433	0.024723
YTHDC1_MACFA_2	8	4.3e-07	1	0	0	0	1	0	0	0	0.57308	0	0.42692	0	0.336506	0.229096	0.188307	0.246091	1	0	0	0	0.959211	0	0.040789	0	1	0	0	0	0.648538	0	0	0.351462
YTHDC1_MACFA_3	8	0.031	0.263186	0.262131	0.474684	0	1	0	0	0	0.404008	0	0.299578	0.296414	0	0	1	0	1	0	0	0	0.311709	0	0.398734	0.289557	0	0	1	0	1	0	0	0
YTHDC2_MACFA_1	8	8.8e-25	0.222041	0	0.498776	0.279184	0	0.423673	0.576327	0	0	1	0	0	0	1	0	0	0	0	0	1	0	0	1	0	0	0	1	0	0.142041	0.365714	0.492245	0
YTHDC2_MACFA_2	8	7e-26	0.338185	0	0.272046	0.389769	0	0	1	0	0.343108	0.293022	0.36387	0	0.660103	0	0.126284	0.213613	0	0	1	0	0.215325	0.521618	0.263057	0	0.514769	0	0	0.485231	0	0	1	0
YTHDC2_MACFA_3	8	6.1e-05	0	1	0	0	0.114022	0.40832	0	0.477658	0	0.713405	0	0.286595	0	1	0	0	0.560863	0	0	0.439137	0	0	1	0	0	0.792758	0.207242	0	0	1	0	0
YTHDF1_MACFA_1	8	2.9e-90	0.391595	0	0.096674	0.511732	0.058064	0	0.941936	0	0.594595	0.036383	0.369023	0	1	0	0	0	0.303386	0	0.696614	0	0.721859	0.107663	0.170478	0	0.754678	0	0.002228	0.243095	0.388625	0	0.584942	0.026433
YTHDF1_MACFA_2	8	6.4e-12	0	1	0	0	0.491057	0	0	0.508943	0	0	0.747154	0.252846	0	1	0	0	0.886992	0	0	0.113008	0	0	1	0	0	1	0	0	0.529268	0.297561	0	0.173171
YTHDF1_MACFA_3	8	0.017	1	0	0	0	1	0	0	0	0.649541	0	0.030275	0.320183	0.219266	0	0.780734	0	0.701835	0	0.298165	0	1	0	0	0	0.692661	0	0.307339	0	1	0	0	0
YTHDF2_MACFA_1	8	1e-71	0.288509	0.487819	0.223672	0	0.459045	0	0	0.540955	0	0	1	0	0.411471	0.2676	0.320928	0	1	0	0	0	0	0	1	0	0.51525	0.302513	0.182237	0	0.744101	0	0	0.255899
YTHDF2_MACFA_2	8	2.7e-09	0	1	0	0	0	1	0	0	0.204783	0	0	0.795217	0	0	1	0	0	0.11435	0.88565	0	0.265321	0.532138	0.202541	0	0	1	0	0	0.316891	0.381166	0	0.301943
YTHDF3_MACFA_1	8	6.1e-100	0.246997	0.146084	0.335896	0.271024	0.08938	0.343104	0.471889	0.095627	0.006247	0.993753	0	0	0.351273	0	0	0.648727	0	0.209034	0.790966	0	0	0.967804	0.032196	0	0.500721	0	0	0.499279	0	0	1	0
YTHDF3_MACFA_2	8	9.8e-29	0.192376	0	0.274823	0.532801	0	0	1	0	0.171099	0.406028	0.422872	0	0	1	0	0	0.33156	0	0	0.66844	0	0.460993	0.539007	0	0.246454	0	0	0.753546	0	0	1	0
YTHDF3_MACFA_3	8	2.9e-35	0	1	0	0	0	1	0	0	0	0	0	1	0	0	1	0	0	0.305344	0.694656	0	0.291603	0.459542	0.248855	0	0	1	0	0	0.355725	0.370992	0	0.273282
ZC3H11A_MACFA_1	8	2.8e-179	0	0	0	1	0.013937	0	0.080139	0.905923	0.017422	0	0	0.982578	0.146341	0.006969	0.202091	0.644599	0	0.184669	0	0.815331	0.216028	0.066202	0	0.71777	0	0	0	1	0	0	0	1
ZC3H11A_MACFA_2	8	1.3e-125	0.721569	0	0.05098	0.227451	0.976471	0	0	0.023529	0.847059	0	0	0.152941	0.694118	0	0.062745	0.243137	0.643137	0	0.003922	0.352941	1	0	0	0	0.980392	0	0	0.019608	1	0	0	0
ZC3H11A_MACFA_3	8	1.2e-83	0.786957	0	0	0.213043	0	0	0	1	0	0	0	1	0	0	0	1	0.226087	0	0	0.773913	0.6	0	0	0.4	0.717391	0	0	0.282609	0.643478	0	0	0.356522
ZC3H7B_MACFA_1	8	6.2e-140	0.315527	0	0	0.684473	0.149842	0	0	0.850158	0.005885	0	0	0.994115	0.520598	0	0.022635	0.456768	0.06383	0	0	0.93617	0.293345	0.070167	0	0.636487	0.249434	0	0	0.750566	0.367587	0	0	0.632413
ZC3H7B_MACFA_2	8	1.7e-88	0.584681	0	0	0.415319	0.572788	0	0	0.427212	0.560419	0	0.123216	0.316365	0.41627	0.099429	0.229305	0.254995	0.995243	0	0	0.004757	1	0	0	0	1	0	0	0	0.403901	0	0	0.596099
ZC3H7B_MACFA_3	8	1.6e-41	0.005639	0	0	0.994361	0	0	0	1	0	0	0	1	0.051378	0	0	0.948622	0.295113	0.474311	0.20614	0.024436	0.446115	0.113409	0	0.440476	0.238722	0.088346	0.120927	0.552005	0.379073	0	0	0.620927
ZNF622_MACFA_1	8	7.9e-105	0.423248	0.332522	0.24423	0	0.582151	0	0	0.417849	0.004235	0	0.995765	0	0.566589	0.072941	0.36047	0	1	0	0	0	0.317701	0	0.682299	0	0.575376	0.148317	0.276307	0	0.739572	0	0	0.260428
ZNF622_MACFA_2	8	2e-09	0.548986	0	0	0.451014	0	0	1	0	1	0	0	0	0	0	0.589565	0.410435	0	0	1	0	1	0	0	0	0.447536	0	0.236522	0.315942	0	0	1	0
ZNF622_MACFA_3	8	0.012	1	0	0	0	0.713523	0	0.286477	0	1	0	0	0	0.330071	0	0.669929	0	1	0	0	0	1	0	0	0	1	0	0	0	0.44484	0	0.134342	0.420819
ZNF800_MACFA_1	8	3.6e-180	0.424904	0	0.121951	0.453145	0.033376	0.077985	0.887677	0.000963	0.728177	0.129653	0.142169	0	0.832478	0	0.081194	0.086329	0.033055	0	0.966945	0	0.745186	0.077343	0.177471	0	0.886393	0	0.001605	0.112003	0.274711	0.04878	0.675546	0.000963
ZNF800_MACFA_2	8	7.1e-44	0.314734	0.326019	0.359248	0	0.682132	0	0	0.317868	0.097179	0	0.902821	0	0.223197	0	0.776803	0	1	0	0	0	0.746708	0	0.253292	0	0.484013	0	0.515987	0	1	0	0	0
ZNF800_MACFA_3	8	3.8e-35	0.424009	0	0.199339	0.376652	0	0	1	0	0.284141	0.715859	0	0	0.382159	0	0	0.617841	0	0	1	0	0	1	0	0	0.388767	0	0	0.611233	0	0	1	0
ZRANB2_MACFA_1	8	1.7e-183	0	0	1	0	0	0.299525	0.700475	0	0.660856	0.028526	0.167987	0.142631	0	0	1	0	0.041204	0.551506	0.40729	0	0.581616	0.088748	0.03645	0.293185	0	0	1	0	0	0.386688	0.613312	0
ZRANB2_MACFA_2	8	3.1e-76	0.073529	0	0.926471	0	0	0	1	0	0.009804	0.990196	0	0	0.115196	0.196078	0.392157	0.296569	0	0.125	0.875	0	0.07598	0.671569	0	0.252451	0.061275	0	0.828431	0.110294	0	0.080882	0.919118	0
ZRANB2_MACFA_3	8	2.1e-54	0	0.340037	0.659963	0	0	1	0	0	0.204753	0.288848	0	0.506399	0	0.312614	0.687386	0	0	0.998172	0.001828	0	0.466179	0.279707	0.009141	0.244973	0	0.228519	0.771481	0	0	0.740402	0.259598	0

## Sheet: MOUSE motif
name	length	E_value	site1_A	site1_C	site1_G	site1_U	site2_A	site2_C	site2_G	site2_U	site3_A	site3_C	site3_G	site3_U	site4_A	site4_C	site4_G	site4_U	site5_A	site5_C	site5_G	site5_U	site6_A	site6_C	site6_G	site6_U	site7_A	site7_C	site7_G	site7_U	site8_A	site8_C	site8_G	site8_U
AARS_MOUSE_1	8	5.3e-138	0.400676	0	0.087912	0.511412	0.004227	0	0.995773	0	0.541843	0.105664	0.344886	0.007608	0.870668	0.006762	0.114962	0.007608	0.28656	0	0.708369	0.005072	0.235841	0.473373	0.290786	0	0.772612	0.003381	0.01268	0.211327	0.051564	0.005072	0.912088	0.031276
AARS_MOUSE_2	8	1.2e-69	0.992188	0	0.007812	0	0.671875	0	0.328125	0	0.997396	0	0.002604	0	0.768229	0	0.231771	0	0.763021	0	0.236979	0	0.6875	0	0.3125	0	1	0	0	0	1	0	0	0
AARS_MOUSE_3	8	1.6e-37	0	1	0	0	0	1	0	0	1	0	0	0	0	0	0	1	0	1	0	0	0	0	0	1	0	0	0	1	0	1	0	0
AATF_MOUSE_1	8	6e-71	0.584882	0	0	0.415118	0	0	1	0	0.395291	0.451673	0.153036	0	0.446716	0	0	0.553284	0	0	1	0	0.155514	0.412639	0.431846	0	0.402107	0	0	0.597893	0	0	1	0
AATF_MOUSE_2	8	5.3e-20	0.299859	0	0.34512	0.355021	0	0	1	0	1	0	0	0	0.579915	0	0.420085	0	0	0	1	0	1	0	0	0	0.4314	0	0.5686	0	0.499293	0	0.500707	0
AATF_MOUSE_3	8	1.1e-17	0	0.050439	0	0.949561	0	0	0.046053	0.953947	0	0.138158	0	0.861842	0	0	0.155702	0.844298	0.067982	0.109649	0.640351	0.182018	0	0	0	1	0	0	0	1	0	0.030702	0	0.969298
AGGF1_MOUSE_1	8	1.3e-74	0.522341	0	0.065511	0.412148	0.118455	0.000349	0.881196	0	0.622527	0.169537	0.207936	0	0.89132	0	0.050849	0.057831	0.241913	0	0.758087	0	0.85327	0.028392	0.118338	0	0.689667	0	0.176169	0.134163	0.449383	0	0.482081	0.068536
AGGF1_MOUSE_2	8	4.3e-08	0	0	1	0	1	0	0	0	0	0	0.53562	0.46438	0	0	1	0	1	0	0	0	0.58971	0	0.41029	0	0	0	1	0	1	0	0	0
AGGF1_MOUSE_3	8	0.00049	1	0	0	0	1	0	0	0	1	0	0	0	0.350245	0.121113	0.332242	0.196399	1	0	0	0	0	0	0	1	0	0	0	1	0	0	0	1
AGO2_MOUSE_1	8	3.7e-26	1	0	0	0	1	0	0	0	0.386471	0	0.613529	0	0.770358	0	0.229642	0	0.730289	0	0.269711	0	0.621715	0	0.378285	0	1	0	0	0	1	0	0	0
AGO2_MOUSE_2	8	1.5e-27	0.443833	0	0.209902	0.346265	0	0	1	0	0.466995	0.533005	0	0	0.63868	0	0	0.36132	0	0	1	0	0.25912	0.48813	0.25275	0	0.982339	0	0	0.017661	0	0	1	0
AGO2_MOUSE_3	8	0.03	0.38774	0.358173	0.009856	0.244231	0.467067	0.152885	0.120433	0.259615	0.040625	0	0.072837	0.886538	0	0	1	0	0.633894	0	0.366106	0	1	0	0	0	0.168269	0	0.831731	0	0.868269	0	0.131731	0
AKAP1_MOUSE_1	8	7.5e-57	0	0	0	1	0	0	0	1	0	0	0	1	0.188226	0.292796	0.20914	0.309837	0.146398	0.212239	0	0.641363	0	0.244771	0	0.755229	0	0	0	1	0	0	0	1
AKAP1_MOUSE_2	8	1.1e-26	0.987382	0	0.012618	0	1	0	0	0	0.621451	0	0.271293	0.107256	0.719243	0	0	0.280757	0.874869	0	0.125131	0	0.946372	0	0.026288	0.02734	1	0	0	0	0.780231	0	0	0.219769
AKAP1_MOUSE_3	8	0.00093	0	0.627926	0	0.372074	0	0	0	1	0	0.625418	0.374582	0	0	0.48913	0	0.51087	0	0.479933	0	0.520067	0	0.33612	0	0.66388	0	1	0	0	0	0	0	1
AKAP8L_MOUSE_1	8	7.2e-158	0.477273	0	0.129798	0.392929	0	0	1	0	0.429798	0.125758	0.444444	0	0.817677	0	0.182323	0	0.182323	0	0.817677	0	0.273737	0.414141	0.312121	0	0.708081	0	0	0.291919	0	0	1	0
AKAP8L_MOUSE_2	8	6.4e-48	0.290115	0.709885	0	0	0.537966	0	0	0.462034	0	0.343123	0.656877	0	0.633954	0	0	0.366046	0	0	1	0	0.297278	0.424069	0.278653	0	0.592407	0	0	0.407593	0	0	1	0
AKAP8L_MOUSE_3	8	8.2e-18	0.393175	0	0.425816	0.181009	0	0	1	0	0.393175	0.606825	0	0	0.284866	0	0	0.715134	0	0	1	0	0.418398	0.437685	0.143917	0	1	0	0	0	0	0	1	0
ALKBH1_MOUSE_1	8	1.4e-35	0.614516	0	0	0.385484	0	0	1	0	0.543497	0.456503	0	0	0.531516	0	0	0.468484	0	0	1	0	0.384615	0.443132	0.172252	0	0.638826	0	0	0.361174	0	0	1	0
ALKBH1_MOUSE_2	8	2.5e-09	1	0	0	0	0.468243	0	0.531757	0	0.379664	0.133295	0.487041	0	1	0	0	0	0.448021	0	0.352321	0.199658	0.266306	0	0.733694	0	1	0	0	0	1	0	0	0
ALKBH1_MOUSE_3	8	2.7e-07	0	0.301868	0	0.698132	0	0.751641	0.248359	0	0	0	0	1	0	0	1	0	0.533064	0	0.466936	0	0.588592	0	0.411408	0	0	0	1	0	1	0	0	0
ALKBH5_MOUSE_1	8	5.6e-74	0.803609	0	0.196391	0	0.700283	0	0.299717	0	0.470276	0	0.529724	0	1	0	0	0	0.598372	0	0.236377	0.165251	0.350672	0	0.649328	0	1	0	0	0	1	0	0	0
ALKBH5_MOUSE_2	8	6.2e-18	0	0.521011	0.478989	0	0.432704	0.567296	0	0	0.411693	0	0	0.588307	0	0	1	0	0.156516	0.402862	0.440621	0	1	0	0	0	0	0	1	0	0.653471	0.186054	0.160475	0
ALKBH5_MOUSE_3	8	2.5e-08	1	0	0	0	1	0	0	0	1	0	0	0	0.331839	0	0.668161	0	1	0	0	0	0.729447	0	0.270553	0	1	0	0	0	0.331839	0	0	0.668161
ALYREF_MOUSE_1	8	3.4e-73	0.462168	0.411765	0.10249	0.023578	0.404427	0	0	0.595573	0.057621	0.00012	0.936846	0.005413	0.611332	0.082882	0.305786	0	0.92193	0	0.025983	0.052087	0.226633	0.033081	0.740286	0	0.836882	0.09022	0.059305	0.013593	0.585228	0.088175	0.110069	0.216528
ALYREF_MOUSE_2	8	3.6e-12	0.661096	0	0.088613	0.250291	0.689468	0.039642	0.27089	0	1	0	0	0	0.249514	0.054411	0.493199	0.202876	0.929654	0.070346	0	0	1	0	0	0	1	0	0	0	0.675476	0	0	0.324524
ALYREF_MOUSE_3	8	1.1e-08	0.915332	0	0.084668	0	1	0	0	0	1	0	0	0	0	0	1	0	1	0	0	0	0	0	1	0	0	1	0	0	0	1	0	0
APOBEC3C_MOUSE_1	8	1.5e-92	0.704044	0	0.295956	0	1	0	0	0	0.489758	0	0.510242	0	1	0	0	0	0.53729	0	0.183824	0.278887	0.510767	0.07458	0.414653	0	1	0	0	0	0.816964	0	0	0.183036
APOBEC3C_MOUSE_2	8	1.1e-37	0.328659	0	0	0.671341	0.286594	0.108071	0.359439	0.245896	0.327633	0.506156	0.166211	0	1	0	0	0	0	0	1	0	1	0	0	0	1	0	0	0	0.641587	0	0.358413	0
APOBEC3C_MOUSE_3	8	7.4e-16	0.2447	0	0.7553	0	1	0	0	0	0.029152	0	0.454064	0.516784	0	0	1	0	1	0	0	0	0.529152	0	0.383392	0.087456	0	0	1	0	1	0	0	0
AQR_MOUSE_1	8	7.2e-167	0.478562	0	0.071923	0.449516	0	0.029046	0.970954	0	0.585062	0.219917	0.195021	0	0.896266	0	0	0.103734	0	0	1	0	0.550484	0.26556	0.183956	0	0.882434	0	0	0.117566	0.211618	0	0.788382	0
AQR_MOUSE_2	8	6.2e-53	0.120063	0.458136	0.421801	0	0.587678	0	0	0.412322	0.020537	0	0.979463	0	0.056872	0	0.943128	0	1	0	0	0	0.507109	0	0.350711	0.14218	0.197472	0	0.802528	0	0.581359	0.159558	0.170616	0.088468
AQR_MOUSE_3	8	3.1e-13	0	1	0	0	0.502283	0	0	0.497717	0	0	1	0	0	0.607306	0.392694	0	0.666667	0	0	0.333333	0	0	1	0	0	1	0	0	0.392694	0.251142	0	0.356164
ATXN2_MOUSE_1	8	1.3e-57	0.874627	0	0.125373	0	0.870014	0	0.129986	0	0.775848	0	0.173677	0.050475	0.406513	0	0.386703	0.206784	1	0	0	0	1	0	0	0	1	0	0	0	0.686567	0	0	0.313433
ATXN2_MOUSE_2	8	9.1e-27	0	0	0	1	0	0	0	1	0.278793	0	0	0.721207	0.092779	0.289305	0.236289	0.381627	0	0	0	1	0	0	0.186472	0.813528	0	0	0.061243	0.938757	0	0	0	1
ATXN2_MOUSE_3	8	1.1e-28	0.314244	0.180984	0.504772	0	1	0	0	0	0.4442	0	0.180984	0.374816	0	0	1	0	1	0	0	0	0.569016	0	0.264684	0.1663	0	0	1	0	1	0	0	0
BCLAF1_MOUSE_1	8	3e-72	0.577587	0.352539	0.068648	0.001226	0.600163	0	0	0.399837	0.101134	0	0.89764	0.001226	0.655838	0.098069	0.246093	0	0.964246	0	0	0.035754	0.441312	0.003984	0.5545	0.000204	0.764327	0.011544	0.152722	0.071407	0.556032	0.074982	0.088058	0.280928
BCLAF1_MOUSE_2	8	0.00084	0.379454	0	0	0.620546	0.073634	0	0.926366	0	1	0	0	0	0.241093	0.13658	0.480404	0.141924	1	0	0	0	0.739311	0	0.260689	0	1	0	0	0	1	0	0	0
BUD13_MOUSE_1	8	1.4e-82	0.416536	0	0.1012	0.482264	0	0	1	0	0.543297	0.214397	0.242306	0	0.802034	0	0	0.197966	0	0	1	0	0.426056	0.308555	0.265389	0	0.670318	0	0	0.329682	0.232916	0	0.767084	0
BUD13_MOUSE_2	8	2.5e-12	0.94712	0	0.05288	0	1	0	0	0	0.495279	0	0.504721	0	0.633144	0	0.366856	0	1	0	0	0	0.653919	0	0.346081	0	0.720491	0	0.279509	0	1	0	0	0
BUD13_MOUSE_3	8	2.1e-07	0	0.230018	0.769982	0	1	0	0	0	0	0	0.623551	0.376449	0	0	1	0	1	0	0	0	0.466748	0	0.336181	0.197071	0	0	1	0	0.844417	0.155583	0	0
CAPRIN1_MOUSE_1	8	3e-148	0.900826	0	0	0.099174	0.702479	0.256198	0	0.041322	0.932507	0	0.067493	0	0.515152	0	0.048209	0.436639	0.871901	0.056474	0.009642	0.061983	0.926997	0	0.034435	0.038567	1	0	0	0	0.812672	0	0	0.187328
CAPRIN1_MOUSE_2	8	6.4e-114	0	0	0	1	0	0	0	1	0.396484	0	0	0.603516	0.117188	0.355469	0.056641	0.470703	0	0	0	1	0	0	0.416016	0.583984	0	0	0.136719	0.863281	0	0	0	1
CAPRIN1_MOUSE_3	8	2.5e-103	0.930403	0.040293	0.029304	0	1	0	0	0	0.959707	0	0.040293	0	0	0	1	0	1	0	0	0	0	0	1	0	0	1	0	0	0	0.985348	0	0.014652
CDC40_MOUSE_1	8	6.3e-111	0.345344	0	0.242794	0.411863	0	0	1	0	0.58592	0.216186	0.197894	0	0.950388	0	0	0.049612	0.178492	0	0.821508	0	0.36031	0.461197	0.178492	0	0.764412	0	0	0.235588	0.155488	0	0.843681	0.000831
CDC40_MOUSE_2	8	3.1e-23	1	0	0	0	1	0	0	0	0.099225	0	0.900775	0	1	0	0	0	0.52093	0.044961	0.08062	0.353488	1	0	0	0	0.124031	0	0.088372	0.787597	0	0	1	0
CDC40_MOUSE_3	8	3.4e-17	0.869335	0	0.130665	0	0.60565	0	0.39435	0	0.599176	0	0.400824	0	0.858152	0	0.141848	0	0.413773	0	0.281342	0.304885	0.171277	0	0.828723	0	0.98352	0	0.01648	0	0.958211	0	0.041789	0
CELF2_MOUSE_1	8	3e-60	1	0	0	0	0.791064	0	0.208936	0	0.556505	0	0.443495	0	0.949737	0	0	0.050263	0.614323	0	0.217806	0.167871	0.636005	0	0.363995	0	1	0	0	0	0.827858	0	0	0.172142
CELF2_MOUSE_2	8	6.4e-56	0.090984	0.128448	0.048991	0.731577	0	0	0	1	0	0.099629	0.082338	0.818032	0	0	0.172087	0.827913	0.193495	0.175381	0.322355	0.308769	0	0	0	1	0	0	0	1	0	0	0	1
CELF2_MOUSE_3	8	7e-10	0	0	0	1	0	0	0.315444	0.684556	0	0	0.455641	0.544359	0.319825	0	0.680175	0	1	0	0	0	1	0	0	0	0.565717	0	0.434283	0	0.417853	0	0.582147	0
CHTOP_MOUSE_1	8	1e-79	0	1	0	0	0.497445	0	0	0.502555	0	0.345826	0.437819	0.216354	0	1	0	0	0.599659	0	0	0.400341	0	0.344123	0.550256	0.105622	0	1	0	0	0.616695	0.109029	0	0.274276
CHTOP_MOUSE_2	8	1.5e-50	0	0	0	1	0	0	0	1	0	0	0	1	0.039604	0.306931	0.341584	0.311881	0.079208	0.118812	0	0.80198	0	0.183168	0	0.816832	0	0	0	1	0	0	0	1
CHTOP_MOUSE_3	8	1.5e-47	0	0.331445	0	0.668555	0	0.759207	0	0.240793	0	0.458924	0	0.541076	0	0	0	1	0	0.818697	0	0.181303	0	1	0	0	0	0	0	1	0	0.300283	0.288952	0.410765
CNBP_MOUSE_1	8	1.5e-127	0.22335	0.238579	0.152284	0.385787	0.406091	0.060914	0.182741	0.350254	0	0	1	0	0	0	0	1	1	0	0	0	1	0	0	0	0	0	0.116751	0.883249	1	0	0	0
CNBP_MOUSE_2	8	7.6e-70	0.348684	0	0	0.651316	0	0	1	0	0.421053	0	0.578947	0	1	0	0	0	0.342105	0	0.575658	0.082237	0.753289	0.128289	0.118421	0	0.572368	0	0.167763	0.259868	0.398026	0	0.569079	0.032895
CNBP_MOUSE_3	8	1.7e-17	0	0.606061	0.280303	0.113636	0.409091	0.477273	0.113636	0	0.219697	0	0	0.780303	0	0	1	0	0	0	1	0	1	0	0	0	0.234848	0	0.765152	0	0	0.181818	0.818182	0
CPEB4_MOUSE_1	8	0	0.996234	0	0.003766	0	1	0	0	0	0.813559	0	0.135593	0.050847	0.79661	0	0.050847	0.152542	0.902072	0	0.073446	0.024482	0.879473	0.013183	0.107345	0	0.99435	0	0	0.00565	0.890772	0	0	0.109228
CPEB4_MOUSE_2	8	1.3e-260	0	0	0	1	0	0	0	1	0.1067	0	0.039702	0.853598	0	0.042184	0	0.957816	0	0	0	1	0.074442	0	0.578164	0.347395	0	0	0.200993	0.799007	0.039702	0	0	0.960298
CPEB4_MOUSE_3	8	1.9e-180	0.801619	0	0	0.198381	0.354251	0	0.093117	0.552632	0.680162	0	0.196356	0.123482	0.82996	0	0	0.17004	1	0	0	0	0.647773	0	0.352227	0	1	0	0	0	0.910931	0	0	0.089069
CPSF1_MOUSE_1	8	1.2e-26	0.316244	0	0	0.683756	0	0	1	0	0.395449	0.152362	0.452189	0	0.992224	0	0	0.007776	0.361463	0	0.638537	0	0.233007	0.332949	0.434044	0	0.708525	0	0	0.291475	0.137673	0	0.862327	0
CPSF1_MOUSE_2	8	5.4e-21	0	0	0	1	0	0	0	1	0	0.238579	0	0.761421	0	0	0	1	0.082487	0.23731	0.441624	0.238579	0	0	0	1	0	0	0	1	0	0	0	1
CPSF1_MOUSE_3	8	4.7e-09	0	0.302448	0	0.697552	0	1	0	0	0	0.314685	0	0.685315	0	0	0	1	0	1	0	0	0	0	0	1	0.533217	0.466783	0	0	0	1	0	0
CPSF2_MOUSE_1	8	2.5e-109	1	0	0	0	1	0	0	0	0.710291	0	0.123043	0.166667	0.581655	0	0.118568	0.299776	0.978747	0	0.01566	0.005593	1	0	0	0	1	0	0	0	0.757271	0	0	0.242729
CPSF2_MOUSE_2	8	3.8e-60	0	0.042291	0	0.957709	0.106608	0	0	0.893392	0.04141	0.010573	0.029956	0.918062	0.143612	0	0.154185	0.702203	0.080176	0.207048	0.251101	0.461674	0.005286	0.082819	0	0.911894	0	0	0.089868	0.910132	0	0	0	1
CPSF2_MOUSE_3	8	1.7e-33	0.955769	0	0.044231	0	1	0	0	0	0.85	0.040385	0.063462	0.046154	0.936538	0	0.023077	0.040385	0.082692	0	0.063462	0.853846	0.075	0.042308	0.834615	0.048077	0.984615	0	0.015385	0	0.973077	0	0	0.026923
CPSF3_MOUSE_1	8	9.1e-96	0	0.841999	0.158001	0	0.405132	0.006415	0	0.588454	0	0.198852	0.801148	0	0.108035	0.742404	0.149561	0	0.712019	0	0.000675	0.287306	0	0.005739	0.993585	0.000675	0.149561	0.479068	0.347063	0.024308	0.457799	0.341661	0.055368	0.145172
CPSF3_MOUSE_2	8	2.6e-33	0	1	0	0	0.435819	0	0	0.564181	0	0.26249	0.73751	0	0.558801	0	0.100307	0.340892	0	0	1	0	0.084166	0.609147	0.306687	0	0.244043	0.279785	0	0.476172	0	0.351268	0.413528	0.235204
CPSF3_MOUSE_3	8	1.8e-10	0	1	0	0	0	1	0	0	0	0	0	1	0	0	1	0	0	0.258427	0.277154	0.464419	0	1	0	0	0.513109	0	0	0.486891	0	0	1	0
CPSF4_MOUSE_1	8	1.4e-67	0.440049	0	0	0.559951	0	0	1	0	0.348578	0.431397	0.220025	0	0.746601	0	0	0.253399	0	0	1	0	0.339926	0.660074	0	0	0.567367	0	0	0.432633	0	0	1	0
CPSF4_MOUSE_2	8	1.1e-28	0	0.01248	0	0.98752	0	0	0	1	0	0.697348	0	0.302652	0	0	0	1	0	0.5117	0.145086	0.343214	0	0.524181	0	0.475819	0	0.273011	0	0.726989	0	0.277691	0	0.722309
CPSF4_MOUSE_3	8	8e-15	0	1	0	0	0.726862	0	0	0.273138	0	0.726862	0	0.273138	0	1	0	0	0.625282	0	0	0.374718	0	0.512415	0.241535	0.24605	0	1	0	0	0.997743	0	0	0.002257
CPSF6_MOUSE_1	8	2e-93	0.79649	0	0.20351	0	1	0	0	0	0.395628	0.036946	0.567426	0	0.967365	0	0.032635	0	0.725985	0	0	0.274015	0.604988	0	0.395012	0	1	0	0	0	0.811884	0	0	0.188116
CPSF6_MOUSE_2	8	5.5e-30	0.208015	0	0	0.791985	0	0	0	1	0	0	0	1	0.190204	0.189567	0.274809	0.34542	0	0	0	1	0.148219	0.186387	0	0.665394	0	0	0	1	0	0	0	1
CPSF6_MOUSE_3	8	1.8e-21	0.631891	0	0	0.368109	0	0	0.291696	0.708304	0.017446	0	0.982554	0	0.810537	0	0.189463	0	1	0	0	0	0.301465	0	0.698535	0	0.750174	0	0.249826	0	0.686322	0	0	0.313678
CPSF7_MOUSE_1	8	1.6e-104	1	0	0	0	1	0	0	0	0.518084	0	0.481916	0	0.803751	0	0.046551	0.149699	0.680174	0	0.121232	0.198593	0.727729	0	0.272271	0	1	0	0	0	0.804756	0	0	0.195244
CPSF7_MOUSE_2	8	4.2e-24	0.994026	0.005974	0	0	1	0	0	0	0.357626	0	0.601752	0.040621	1	0	0	0	0.379132	0	0	0.620868	0.509359	0.103544	0.190362	0.196734	0	0	0	1	0	0.024691	0.430108	0.545201
CPSF7_MOUSE_3	8	1.8e-24	0	0	0	1	0	0	0	1	0	0	0	1	0.037296	0	0.461538	0.501166	0.222222	0	0.205905	0.571873	0	0	0	1	0	0	0.397047	0.602953	0	0	0	1
CSTF2_MOUSE_1	8	2.5e-107	0.996349	0	0	0.003651	0.923323	0	0	0.076677	0.703332	0	0.16796	0.128708	0.722958	0	0.085806	0.191237	0.654496	0	0.004108	0.341397	0.797353	0	0.202647	0	1	0	0	0	0.751255	0	0	0.248745
CSTF2_MOUSE_2	8	1.8e-98	0	0	0	1	0	0	0	1	0	0	0	1	0.230627	0.180812	0.195572	0.392989	0	0.062731	0.00369	0.933579	0.076261	0.143296	0.154982	0.625461	0.005535	0	0	0.994465	0.122386	0	0	0.877614
CSTF2_MOUSE_3	8	2.6e-46	0	0	0	1	0.259283	0	0.241661	0.499056	0.630585	0	0	0.369415	0.555695	0	0	0.444305	0.334802	0	0.212712	0.452486	1	0	0	0	0.98175	0	0	0.01825	1	0	0	0
CSTF2T_MOUSE_1	8	5.9e-78	0	0	0	1	0	0	0	1	0	0	0	1	0.123427	0.287762	0.243706	0.345105	0.056993	0.24965	0	0.693357	0	0.173427	0.103147	0.723427	0	0	0.047902	0.952098	0	0	0	1
CSTF2T_MOUSE_2	8	1.6e-43	0.548032	0	0	0.451968	0.32906	0.116423	0.288644	0.265872	0.736993	0	0.071935	0.191072	0.628261	0	0.120645	0.251093	0.292414	0.073443	0.393907	0.240235	1	0	0	0	0.987483	0	0.012517	0	0.952647	0	0.030011	0.017343
CSTF2T_MOUSE_3	8	1.3e-10	0	0	0	1	0.173041	0	0.46395	0.363009	0.247022	0.344828	0.174295	0.233856	0.403762	0	0	0.596238	0	0	0	1	0	0	0	1	0	0	0	1	0	0	0	1
DDX24_MOUSE_1	8	1.7e-102	0.355924	0	0.161274	0.482803	0	0	1	0	0.480764	0.270573	0.248662	0	0.781911	0	0	0.218089	0	0	1	0	0.409172	0.39414	0.196688	0	0.683312	0	0	0.316688	0	0	1	0
DDX24_MOUSE_2	8	1.1e-30	0.355701	0.644299	0	0	0.337033	0.182896	0	0.480071	0	0.543391	0.456609	0	0.613774	0	0	0.386226	0	0	1	0	0.253784	0.506811	0.239405	0	0.551463	0	0	0.448537	0	0	1	0
DDX24_MOUSE_3	8	2.8e-18	0	0	0	1	0	0	1	0	0.408289	0	0.591711	0	1	0	0	0	0.265541	0.321566	0.412893	0	1	0	0	0	0.461243	0	0.538757	0	0.595549	0	0.404451	0
DDX3_MOUSE_1	8	6.4e-126	0.558391	0.007785	0.433824	0	1	0	0	0	0.145761	0	0.854239	0	0.805363	0	0.194637	0	1	0	0	0	0.449394	0	0.550606	0	0.805796	0	0.194204	0	0.699394	0	0.125	0.175606
DDX3_MOUSE_2	8	1.9e-51	0.049505	0.792979	0	0.157516	0.063006	0	0	0.936994	0	0	0.464446	0.535554	0.235824	0.713771	0.050405	0	1	0	0	0	0.038704	0	0.961296	0	0.89919	0.067507	0.033303	0	0.948695	0	0.041404	0.009901
DDX3_MOUSE_3	8	5.9e-48	1	0	0	0	1	0	0	0	0.827586	0	0	0.172414	0	0	1	0	1	0	0	0	0	0	1	0	0	1	0	0	0	1	0	0
DDX3X_MOUSE_1	8	3.4e-63	0.645325	0	0.354675	0	1	0	0	0	0.375578	0	0.624422	0	0.605061	0	0.394939	0	1	0	0	0	0.581078	0	0.418922	0	0.69681	0	0.30319	0	1	0	0	0
DDX3X_MOUSE_2	8	3.6e-27	0.555603	0	0	0.444397	0	0	1	0	0.624414	0.375586	0	0	0.434171	0	0	0.565829	0	0	1	0	0.429058	0.347465	0.223477	0	0.505326	0	0	0.494674	0	0	1	0
DDX3X_MOUSE_3	8	2.3e-05	0.665399	0	0.334601	0	1	0	0	0	0.629658	0	0.370342	0	0.440684	0	0.44943	0.109886	1	0	0	0	0.597338	0.256654	0.023954	0.122053	1	0	0	0	0.006084	0	0	0.993916
DDX51_MOUSE_1	8	1.6e-137	0	0	1	0	0	0.330275	0.669725	0	0.733945	0.050459	0.022936	0.192661	0	0	1	0	0.013761	0.637615	0.348624	0	0.334862	0.426606	0.009174	0.229358	0	0	0.995413	0.004587	0	0.587156	0.399083	0.013761
DDX51_MOUSE_2	8	1.8e-88	0.085586	0	0.788288	0.126126	0	0	1	0	0.09009	0.621622	0.189189	0.099099	0.085586	0.054054	0.59009	0.27027	0	0.238739	0.743243	0.018018	0.022523	0.977477	0	0	0.265766	0.027027	0.472973	0.234234	0	0	1	0
DDX51_MOUSE_3	8	1.4e-61	0	0	1	0	0	0.492754	0.507246	0	0.067633	0.594203	0.125604	0.21256	0	0.289855	0.492754	0.217391	0	0.985507	0.014493	0	0.067633	0.033816	0.410628	0.487923	0	0	1	0	0	0.507246	0.492754	0
DDX55_MOUSE_1	8	4e-113	0.999395	0	0.000605	0	0.996368	0	0	0.003632	0.674334	0	0.265738	0.059927	0.54661	0	0.145884	0.307506	0.741525	0	0.053874	0.2046	0.661622	0	0.320823	0.017554	1	0	0	0	0.839588	0	0	0.160412
DDX55_MOUSE_2	8	3.1e-102	0	0	0	1	0	0	0	1	0	0	0	1	0.148702	0.067663	0.160504	0.623131	0.186467	0.186467	0.272227	0.354839	0	0	0	1	0	0	0.266719	0.733281	0	0	0	1
DDX55_MOUSE_3	8	1.3e-64	0.07049	0.123059	0.806452	0	0.919952	0.080048	0	0	0.126643	0	0	0.873357	0	0	1	0	0.518519	0.015532	0.46595	0	0.408602	0	0.014337	0.577061	0	0	1	0	1	0	0	0
DDX59_MOUSE_1	8	3.5e-111	0	1	0	0	0	1	0	0	0.398917	0	0	0.601083	0	0.424188	0.256318	0.319495	0	1	0	0	0.198556	0.512635	0	0.288809	0	0.693141	0	0.306859	0	0.776173	0	0.223827
DDX59_MOUSE_2	8	2.3e-101	0.307692	0.145997	0.304553	0.241758	0	0.577708	0.422292	0	0	1	0	0	0.401884	0	0	0.598116	0	0.139717	0.860283	0	0	0.731554	0.268446	0	0.751962	0	0	0.248038	0	0	1	0
DDX59_MOUSE_3	8	1.5e-49	0.12069	0.422414	0.22931	0.227586	0	1	0	0	0	1	0	0	0.556897	0	0	0.443103	0	0.486207	0.513793	0	0.662069	0	0	0.337931	0	0	1	0	0.232759	0.503448	0.263793	0
DDX6_MOUSE_1	8	1.6e-96	0.842626	0	0.157374	0	1	0	0	0	0.901079	0	0.098921	0	0.56205	0	0.223022	0.214928	0.984712	0	0	0.015288	1	0	0	0	1	0	0	0	0.777878	0	0	0.222122
DDX6_MOUSE_2	8	1.4e-55	0	0	0	1	0	0	0	1	0	0	0	1	0.260759	0	0.089873	0.649367	0.074684	0.163291	0.336709	0.425316	0	0	0	1	0	0	0	1	0	0	0	1
DDX6_MOUSE_3	8	2.2e-41	0	0	0	1	0	0.24	0.76	0	0	0	0	1	0	0.530667	0.469333	0	0	0	0	1	0.385333	0	0.452	0.162667	0	0	0	1	0.056	0	0.944	0
DGCR8_MOUSE_1	8	4.6e-63	0.585878	0	0.135961	0.278161	0.192447	0	0.807553	0	0.470936	0.294581	0.234483	0	0.593432	0	0	0.406568	0	0	1	0	0.412151	0.360591	0.227258	0	1	0	0	0	0	0	1	0
DGCR8_MOUSE_2	8	3.6e-34	1	0	0	0	1	0	0	0	0.541631	0	0.441202	0.017167	0.679828	0	0.094421	0.225751	0.769099	0	0.230901	0	0.937339	0	0.062661	0	1	0	0	0	0.813734	0	0	0.186266
DGCR8_MOUSE_3	8	4.3e-26	0	0.467722	0.227215	0.305063	0.312658	0.687342	0	0	0	0	0	1	0	0	1	0	0.258861	0.298101	0.443038	0	1	0	0	0	0	0	1	0	0.661392	0.338608	0	0
DHX30_MOUSE_1	8	1.1e-135	0.283557	0	0.115772	0.600671	0	0	1	0	0.330537	0.209732	0.459732	0	1	0	0	0	0	0	1	0	0.191275	0.432886	0.375839	0	0.560403	0	0	0.439597	0	0	1	0
DHX30_MOUSE_2	8	5.3e-41	0.611765	0	0.120588	0.267647	0	0	1	0	0.791176	0	0.208824	0	0.285294	0	0.714706	0	0	0	1	0	1	0	0	0	0.235294	0	0.764706	0	0.161765	0.05	0.788235	0
DHX30_MOUSE_3	8	4.1e-17	0	0	1	0	0.795181	0.204819	0	0	0	0	0	1	0	0	1	0	1	0	0	0	0	0	1	0	0	1	0	0	0	0	0	1
DICER1_MOUSE_1	8	2.1e-77	0.265957	0	0.159574	0.574468	0	0	1	0	0.170213	0.568558	0.261229	0	0.602837	0	0	0.397163	0	0	1	0	0.1513	0.586288	0.262411	0	0.628842	0	0	0.371158	0	0	1	0
DICER1_MOUSE_2	8	3.6e-28	0.076923	0.453222	0.257796	0.212058	0	0.7921	0	0.2079	0.016632	0	0	0.983368	0	0.43659	0.221414	0.341996	0	1	0	0	0.41684	0	0	0.58316	0	0	1	0	0.158004	0.180873	0.384615	0.276507
DICER1_MOUSE_3	8	0.003	0	1	0	0	0.140417	0	0	0.859583	0	0.464896	0.535104	0	0.387097	0	0	0.612903	0	0	1	0	0.149905	0.603416	0.246679	0	0.442125	0	0	0.557875	0	0.142315	0.815939	0.041746
DIS3L2_MOUSE_1	8	1.6e-57	0	0	0	1	0	0	0	1	0.036145	0	0	0.963855	0	0.02926	0.082616	0.888124	0	0.163511	0.387263	0.449225	0	0	0.104991	0.895009	0	0.013769	0.153184	0.833046	0	0	0	1
DIS3L2_MOUSE_2	8	1.8e-28	1	0	0	0	1	0	0	0	0.689189	0	0.310811	0	0.888514	0	0.111486	0	1	0	0	0	0.793919	0	0.206081	0	1	0	0	0	1	0	0	0
DIS3L2_MOUSE_3	8	5.5e-44	0.439535	0	0.151938	0.408527	0	0	1	0	0.400775	0.312403	0.286822	0	0.631008	0	0	0.368992	0	0	1	0	0.146512	0.368217	0.485271	0	0.376744	0	0	0.623256	0	0	1	0
DKC1_MOUSE_1	8	2.5e-75	1	0	0	0	0.367599	0	0.632401	0	1	0	0	0	0.709824	0	0.290176	0	0.551074	0	0.448926	0	1	0	0	0	1	0	0	0	0.61093	0	0.193884	0.195185
DKC1_MOUSE_2	8	8.3e-37	0.091327	0.386454	0.011952	0.510267	0.210236	0.344468	0	0.445296	0	1	0	0	0.600674	0	0	0.399326	0	0	1	0	0.637144	0	0.362856	0	0.714986	0	0.285014	0	0.509347	0.007049	0.483604	0
DKC1_MOUSE_3	8	3e-17	1	0	0	0	1	0	0	0	1	0	0	0	0	0	1	0	1	0	0	0	0	0	1	0	0	1	0	0	0	1	0	0
DROSHA_MOUSE_1	8	3.7e-95	0	0.237578	0.551242	0.21118	0	1	0	0	0.426242	0	0	0.573758	0	0	1	0	0	1	0	0	0.615683	0	0	0.384317	0	0	1	0	0.19177	0.440217	0.223602	0.14441
DROSHA_MOUSE_2	8	4.7e-57	0	0.309204	0.690796	0	1	0	0	0	0.414685	0	0.585315	0	0.297828	0	0.702172	0	1	0	0	0	0.449845	0	0.550155	0	0.273009	0	0.726991	0	1	0	0	0
DROSHA_MOUSE_3	8	3.2e-08	0	0	1	0	0.430556	0	0.569444	0	0	0.486111	0.513889	0	0	1	0	0	0	1	0	0	0	0	0.402778	0.597222	0	0	1	0	0	0	1	0
EFTUD2_MOUSE_1	8	5.7e-43	0.476489	0	0	0.523511	0	0	1	0	0.13127	0.465517	0.403213	0	0.708464	0	0	0.291536	0	0	1	0	0.189263	0.480408	0.330329	0	0.635188	0	0	0.364812	0	0	1	0
EFTUD2_MOUSE_2	8	6.5e-10	0	1	0	0	0	0	0	1	0	0.452632	0.547368	0	0.482707	0	0	0.517293	0	0.378947	0.621053	0	0	1	0	0	0	1	0	0	0.415038	0	0	0.584962
EFTUD2_MOUSE_3	8	2.7e-06	0	0	0	1	0	0	0	1	0	0	0	1	0	0.43758	0.155727	0.406692	0	0	0	1	0	0.30888	0.186615	0.504505	0	0.325611	0	0.674389	0	0	0	1
EIF3A_MOUSE_1	8	9.7e-132	0.356296	0.077037	0.26963	0.297037	0	0.378519	0.621481	0	0	1	0	0	0.318519	0.093333	0	0.588148	0	0.13037	0.86963	0	0.054074	0.722963	0.222963	0	0.687407	0	0	0.312593	0	0	1	0
EIF3A_MOUSE_2	8	3.7e-52	0	1	0	0	0	0.536555	0	0.463445	0	0.251549	0.189591	0.55886	0	1	0	0	0.211896	0.515489	0	0.272615	0	0.240397	0.263941	0.495663	0	1	0	0	0	1	0	0
EIF3A_MOUSE_3	8	4.6e-35	0	0	1	0	0.08805	0	0.91195	0	0.974843	0	0.025157	0	0	0	1	0	0.125786	0.469602	0.404612	0	0.538784	0.125786	0	0.33543	0	0	1	0	0.18239	0.085954	0.731656	0
EIF3B_MOUSE_1	8	2.8e-74	0.502358	0	0	0.497642	0	0	1	0	0.295991	0.477594	0.226415	0	0.695755	0	0	0.304245	0	0	1	0	0	0.571934	0.428066	0	0.457547	0	0	0.542453	0	0	1	0
EIF3B_MOUSE_2	8	4.3e-43	0	0.376218	0.202729	0.421053	0	1	0	0	0	0	0	1	0	0.619883	0	0.380117	0	1	0	0	0	0.272904	0	0.727096	0	1	0	0	0	0.483431	0	0.516569
EIF3B_MOUSE_3	8	6.8e-27	0.172757	0.760797	0.066445	0	1	0	0	0	0	0	1	0	0.960133	0	0	0.039867	0.262458	0	0.737542	0	0	0	1	0	1	0	0	0	0.096346	0.129568	0.774086	0
EIF3D_MOUSE_1	8	7.6e-115	0	0.298143	0.529443	0.172414	0	0.943767	0.056233	0	0.293369	0.072679	0.022281	0.611671	0	0.15809	0.84191	0	0.028647	0.734748	0.236605	0	0.627586	0.018568	0.007427	0.346419	0	0.005836	0.994164	0	0.156499	0.51565	0.29496	0.032891
EIF3D_MOUSE_2	8	9.4e-27	0.212458	0	0.787542	0	0	0	1	0	0.856507	0.143493	0	0	0	0.03337	0.96663	0	0	0.605117	0.394883	0	0.300334	0.350389	0	0.349277	0	0.103448	0.797553	0.098999	0	0.354839	0.645161	0
EIF3D_MOUSE_3	8	7.9e-32	0	1	0	0	0	0.557112	0	0.442888	0.006466	0.227371	0.270474	0.49569	0	1	0	0	0.261853	0.488147	0	0.25	0.095905	0.226293	0.353448	0.324353	0	1	0	0	0	1	0	0
EIF3G_MOUSE_1	8	1e-63	0.308329	0	0.188219	0.503451	0	0	1	0	0.47676	0.269213	0.254027	0	0.783709	0	0	0.216291	0	0	1	0	0.242522	0.431661	0.325817	0	0.511275	0	0	0.488725	0	0	1	0
EIF3G_MOUSE_2	8	2.1e-25	0	0	0	1	0	0.40051	0	0.59949	0	0.790816	0	0.209184	0	0	0	1	0	0.816327	0	0.183673	0	1	0	0	0	0	0	1	0	1	0	0
EIF3G_MOUSE_3	8	1.7e-21	0	0	1	0	0.895966	0.104034	0	0	0	0	0.47983	0.52017	0	0	1	0	0.849257	0	0	0.150743	0.093418	0	0.906582	0	0	0	1	0	0.836518	0.163482	0	0
EIF3H_MOUSE_1	8	7.2e-77	0.324253	0	0.213204	0.462543	0	0	1	0	0.413343	0.291035	0.295622	0	0.813065	0	0	0.186935	0	0	1	0	0.395274	0.403058	0.201668	0	0.675886	0	0	0.324114	0.113829	0	0.886171	0
EIF3H_MOUSE_2	8	0.0047	0.346089	0	0	0.653911	0.230163	0	0.769837	0	1	0	0	0	1	0	0	0	0	0	1	0	0.963984	0	0.036016	0	0.498593	0.230163	0.21722	0.054024	0.78278	0.21722	0	0
EIF4A3_MOUSE_1	8	3.8e-70	0.317352	0.605023	0.077626	0	0.608611	0	0	0.391389	0.179061	0	0.820939	0	0.522831	0.324201	0.152968	0	1	0	0	0	0.333007	0	0.666993	0	0.821592	0.097521	0.080887	0	0.558056	0.042401	0.22407	0.175473
EIF4A3_MOUSE_2	8	5.3e-50	0	0	0	1	0	0	0	1	0	0.148936	0	0.851064	0	0.019947	0.12766	0.852394	0	0.206117	0.297872	0.496011	0	0	0	1	0	0	0	1	0	0	0	1
EIF4A3_MOUSE_3	8	2.4e-07	0	0	0	1	0	0	0	1	0	0.30531	0	0.69469	0	0	0	1	0.577434	0	0.219027	0.20354	0.756637	0.243363	0	0	1	0	0	0	1	0	0	0
EIF4G2_MOUSE_1	8	2.9e-124	0.206897	0	0.170115	0.622989	0	0.285057	0.714943	0	0.098851	0	0.02069	0.88046	0	0	0.933333	0.066667	0.011494	0	0.209195	0.77931	0	0.105747	0.857471	0.036782	0.22069	0	0.029885	0.749425	0	0	1	0
EIF4G2_MOUSE_2	8	7.5e-85	0.377644	0	0.622356	0	0	0	1	0	1	0	0	0	0.513595	0	0.486405	0	0.202417	0	0.797583	0	0.740181	0	0.259819	0	0.706949	0	0.293051	0	0.190332	0	0.809668	0
EIF4G2_MOUSE_3	8	1.3e-49	0	0	1	0	0	0	0	1	0.09	0	0.91	0	0.03	0.05	0.03	0.89	0.01	0.04	0.95	0	0	0	0	1	0	0.01	0.93	0.06	0	0	0	1
ELAVL1_MOUSE_1	8	1.4e-276	0.209883	0.040999	0	0.749118	0	0.000272	0	0.999728	0.056747	0	0	0.943253	0.136845	0.047516	0.129514	0.686125	0.223188	0.156123	0.209883	0.410806	0.008417	0.000272	0	0.991311	0.089872	0.065979	0.096117	0.748031	0.153951	0.00543	0	0.840619
ELAVL1_MOUSE_2	8	1.2e-91	0.9967	0	0.0033	0	0.980198	0	0.019802	0	0.669307	0	0.306931	0.023762	0.766997	0	0.013201	0.219802	0.792739	0	0.091089	0.116172	0.821122	0	0.157096	0.021782	1	0	0	0	0.894389	0	0	0.105611
ELAVL1_MOUSE_3	8	3.8e-66	0.063415	0	0	0.936585	0.209214	0	0	0.790786	0.243902	0.365854	0.023848	0.366396	0.698645	0	0	0.301355	0.145799	0.059079	0.579404	0.215718	0.977778	0	0	0.022222	1	0	0	0	0.970732	0	0	0.029268
EWSR1_MOUSE_1	8	1.5e-50	0.253929	0	0	0.746071	0	0	0	1	0.189587	0.225442	0	0.584971	0	0	0	1	0.192043	0.253929	0.254912	0.299116	0	0	0	1	0	0	0	1	0	0	0	1
EWSR1_MOUSE_2	8	2.1e-30	1	0	0	0	1	0	0	0	0.788449	0	0.211551	0	0.468771	0.126931	0.221625	0.182673	1	0	0	0	1	0	0	0	0.973136	0	0	0.026864	0.764943	0	0	0.235057
EWSR1_MOUSE_3	8	1.2e-24	0.796502	0	0	0.203498	0.947536	0	0	0.052464	0.77504	0.22496	0	0	1	0	0	0	0	0	0.213831	0.786169	0.135135	0	0.183625	0.68124	0.041335	0	0	0.958665	0	0	0	1
FAM120A_MOUSE_1	8	9.7e-83	0	0	0	1	0	0	0	1	0	0	0.031381	0.968619	0.117155	0.343096	0.140167	0.399582	0	0.190377	0	0.809623	0	0.048117	0	0.951883	0	0.171548	0	0.828452	0	0	0	1
FAM120A_MOUSE_2	8	5.7e-13	0.480645	0	0.380645	0.13871	0.303226	0	0.696774	0	0	1	0	0	0	0	0	1	0	0	0.36129	0.63871	0	1	0	0	0	0	0	1	0	0.409677	0.590323	0
FAM120A_MOUSE_3	8	1.4e-20	0	1	0	0	0.20434	0.001808	0	0.793852	0	0.406872	0.318264	0.274864	0	0.694394	0	0.305606	0	1	0	0	0	0.640145	0	0.359855	0	1	0	0	0.325497	0.191682	0	0.482821
FASTKD2_MOUSE_1	8	3.1e-124	0.331265	0	0.219987	0.448748	0	0	1	0	0.52279	0.210143	0.267066	0	1	0	0	0	0	0	1	0	0.489835	0.364006	0.146159	0	0.751337	0	0	0.248663	0.280762	0	0.719238	0
FASTKD2_MOUSE_2	8	1.1e-24	0.669067	0.330933	0	0	0.450082	0	0.114894	0.435025	0	0	1	0	1	0	0	0	0.307365	0	0.692635	0	0.6	0	0.4	0	1	0	0	0	0.42455	0	0.382651	0.192799
FASTKD2_MOUSE_3	8	4.5e-08	0	0	0	1	0	0	0	1	0	0	0	1	0	1	0	0	1	0	0	0	0	0	1	0	1	0	0	0	0.571014	0	0.428986	0
FBL_MOUSE_1	8	6.7e-231	0.133028	0.148755	0.718218	0	0.78637	0.21363	0	0	0.513761	0	0.114679	0.37156	0	0	1	0	1	0	0	0	0.661206	0	0.254915	0.083879	0.007208	0	0.992792	0	1	0	0	0
FBL_MOUSE_2	8	4.8e-100	0.345232	0	0.094377	0.560391	0	0	1	0	0.464059	0.14132	0.394621	0	0.779951	0	0	0.220049	0	0	1	0	0.499267	0.230318	0.270416	0	0.580929	0	0.058191	0.36088	0.2	0.001467	0.798533	0
FBL_MOUSE_3	8	4.9e-29	0.944805	0.055195	0	0	0.753247	0	0	0.246753	0	0	1	0	0	0	1	0	1	0	0	0	1	0	0	0	0	0	1	0	0.269481	0	0.730519	0
FIP1L1_MOUSE_1	8	3.9e-44	0.494181	0.247922	0.257897	0	0.720906	0	0	0.279094	0	0	1	0	0.895054	0	0.104946	0	1	0	0	0	0.360141	0	0.639859	0	1	0	0	0	0.578138	0	0.201164	0.220698
FMR1_MOUSE_1	8	1e-59	1	0	0	0	1	0	0	0	0.487775	0.026487	0.485738	0	0.983293	0	0.016707	0	0.52282	0	0.219234	0.257946	0.711084	0	0.288916	0	1	0	0	0	0.839853	0	0	0.160147
FMR1_MOUSE_2	8	1.8e-25	0.886331	0.113669	0	0	1	0	0	0	0.606475	0	0.304317	0.089209	1	0	0	0	0.033813	0	0.14964	0.816547	0.067626	0	0.120863	0.811511	0.071223	0	0	0.928777	0	0	0	1
FMR1_MOUSE_3	8	7.8e-19	0.767289	0.232711	0	0	0	0	0.301866	0.698134	0	0	1	0	1	0	0	0	1	0	0	0	0	0	1	0	0.625686	0.374314	0	0	1	0	0	0
FTO_MOUSE_1	8	9.1e-170	0.503178	0	0.065526	0.431296	0	0	1	0	0.559902	0.118337	0.32176	0	0.81467	0	0.18533	0	0.058191	0	0.941809	0	0.48313	0.25868	0.258191	0	0.805379	0	0	0.194621	0.163814	0	0.836186	0
FTO_MOUSE_2	8	3.9e-67	0.471178	0	0.266917	0.261905	0	0	1	0	0	1	0	0	0.314536	0	0	0.685464	0	0	1	0	0	0.74812	0.25188	0	0.656642	0	0	0.343358	0	0	1	0
FTO_MOUSE_3	8	4.2e-49	0.332561	0.238702	0.428737	0	0.764774	0	0	0.235226	0.191194	0	0.482039	0.326767	0	0	1	0	1	0	0	0	0.680185	0	0.319815	0	0	0	1	0	1	0	0	0
FUBP3_MOUSE_1	8	5.5e-213	0.213793	0	0	0.786207	0	0	0	1	0.094929	0.001623	0.192292	0.711156	0.107505	0.000811	0.2	0.691684	0.197566	0.168357	0.23854	0.395538	0.001623	0.060446	0	0.937931	0	0.02069	0.126572	0.852738	0.001623	0	0	0.998377
FUBP3_MOUSE_2	8	7.7e-76	1	0	0	0	1	0	0	0	0.579092	0	0.177442	0.243466	0.709766	0	0	0.290234	1	0	0	0	1	0	0	0	1	0	0	0	0.724897	0	0	0.275103
FUBP3_MOUSE_3	8	3.4e-57	0	0	0	1	0.153709	0	0	0.846291	0	0	0	1	0.367292	0	0	0.632708	0.619303	0	0	0.380697	0.991957	0	0	0.008043	0.765862	0	0	0.234138	0.367292	0	0.225201	0.407507
FUS_MOUSE_1	8	2.9e-134	0	0	0	1	0	0	0	1	0.283525	0	0	0.716475	0.177778	0.298851	0.132567	0.390805	0	0	0	1	0.070498	0.076628	0.260536	0.592337	0	0	0.084291	0.915709	0	0.084291	0	0.915709
FUS_MOUSE_2	8	8.4e-116	1	0	0	0	0.76935	0	0	0.23065	0.732198	0	0.266254	0.001548	0.890093	0	0.004644	0.105263	0.736068	0.065015	0	0.198916	0.936533	0	0	0.063467	0.831269	0	0	0.168731	0.320433	0	0	0.679567
FUS_MOUSE_3	8	1.9e-82	0.753953	0	0	0.246047	1	0	0	0	0.579051	0.183794	0.059289	0.177866	0.863636	0	0	0.136364	0.152174	0.098814	0.238142	0.51087	0	0	0	1	0	0	0	1	0	0	0	1
FXR1_MOUSE_1	8	2.7e-41	0	0	0	1	0	0	0	1	0	0.212625	0	0.787375	0	0	0.11794	0.88206	0.114618	0.210963	0.480066	0.194352	0	0	0.028239	0.971761	0	0	0	1	0	0	0	1
FXR1_MOUSE_2	8	2.2e-34	0.309881	0	0	0.690119	0	0	1	0	0.593676	0.228458	0.177866	0	1	0	0	0	0	0	1	0	0.52332	0.474308	0.002372	0	0.732806	0	0	0.267194	0.264822	0	0.471146	0.264032
FXR1_MOUSE_3	8	5.3e-33	0	0.976238	0	0.023762	0	0	0	1	0	0	0	1	0	0.79802	0	0.20198	0	0	0	1	0.627723	0.285149	0	0.087129	0	1	0	0	0.413861	0	0	0.586139
FXR2_MOUSE_1	8	1.2e-97	0.495876	0	0.07933	0.424794	0.002669	0.105046	0.892043	0.000243	0.485929	0.383066	0.131004	0	0.725376	0	0.001213	0.273411	0.018438	0	0.981562	0	0.669335	0.124212	0.206453	0	0.730956	0	0.12033	0.148714	0.175885	0.036633	0.783115	0.004367
FXR2_MOUSE_2	8	3e-35	0.580921	0	0	0.419079	0	0	1	0	0.298026	0	0.701974	0	0.696711	0.303289	0	0	0.6125	0	0.188816	0.198684	0	0	1	0	1	0	0	0	0.457237	0	0.542763	0
FXR2_MOUSE_3	8	3.4e-11	1	0	0	0	0	0	1	0	1	0	0	0	1	0	0	0	1	0	0	0	0.592476	0	0	0.407524	0	0	0	1	0	0	1	0
G3BP1_MOUSE_1	8	1.3e-254	0.314738	0	0.096586	0.588676	0	0	1	0	0.676936	0.169026	0.154038	0	0.803497	0	0	0.196503	0	0	1	0	0.436303	0.250624	0.313072	0	0.555371	0	0.001665	0.442964	0	0	1	0
G3BP1_MOUSE_2	8	1.8e-120	0.556878	0.021164	0.318783	0.103175	0	0	1	0	1	0	0	0	0.136243	0	0.763228	0.100529	0.156085	0	0.843915	0	1	0	0	0	0.335979	0	0.640212	0.02381	0.232804	0	0.767196	0
G3BP1_MOUSE_3	8	1.5e-90	0.089763	0.660237	0.25	0	0.442136	0	0	0.557864	0	0	0.982938	0.017062	0.397626	0.436944	0.16543	0	0.867953	0	0	0.132047	0	0.015579	0.984421	0	0.517062	0.284125	0.181751	0.017062	0.566024	0.257418	0.098665	0.077893
GEMIN5_MOUSE_1	8	7.8e-128	0	0	1	0	0	0.359177	0.640823	0	0.610759	0.142405	0.052215	0.19462	0	0	1	0	0	0.699367	0.300633	0	0.308544	0.264241	0	0.427215	0	0	1	0	0	0.481013	0.518987	0
GEMIN5_MOUSE_2	8	9.3e-63	0	0.813559	0.186441	0	0.145278	0.607748	0	0.246973	0	0.331719	0.668281	0	0	0.794189	0.205811	0	0.401937	0.450363	0.012107	0.135593	0	0	1	0	0	1	0	0	0	1	0	0
GEMIN5_MOUSE_3	8	2.9e-39	0	0	1	0	0.449309	0.550691	0	0	0.435484	0	0.345622	0.218894	0	0	1	0	0.631336	0.368664	0	0	0.449309	0	0.550691	0	0	0	1	0	0.453917	0.546083	0	0
GPKOW_MOUSE_1	8	7e-184	0.460805	0	0.09376	0.445435	0.003074	0	0.996926	0	0.538887	0.101752	0.359361	0	0.959729	0.004611	0	0.035659	0.273901	0	0.726099	0	0.336612	0.209345	0.454042	0	0.846911	0.000307	0.008607	0.144175	0.158008	0.0166	0.758377	0.067015
GPKOW_MOUSE_2	8	6.6e-50	0.062731	0.531365	0.353936	0.051968	0.423432	0.576261	0.000308	0	0.350861	0	0	0.649139	0	0	1	0	0.324723	0.169434	0.50492	0.000923	0.781058	0	0.068266	0.150677	0.173124	0.001845	0.824723	0.000308	0.623001	0.049508	0.277675	0.049815
GPKOW_MOUSE_3	8	4.7e-40	0.776141	0	0.223859	0	0.946981	0	0.053019	0	1	0	0	0	0.69514	0	0.248895	0.055965	1	0	0	0	0.562592	0	0.437408	0	1	0	0	0	1	0	0	0
GRSF1_MOUSE_1	8	3.3e-65	0.324135	0	0.278765	0.3971	0	0	1	0	0.347989	0.24275	0.409261	0	0.653882	0	0	0.346118	0	0	1	0	0	0.481291	0.518709	0	0.615996	0	0	0.384004	0	0	1	0
GRSF1_MOUSE_2	8	3.3e-26	0	0	0	1	0	0	1	0	0.592593	0	0.217865	0.189542	0	0	1	0	1	0	0	0	1	0	0	0	0.501089	0	0.498911	0	1	0	0	0
GRSF1_MOUSE_3	8	8.1e-11	0	0	0	1	0	0.265625	0.734375	0	0	0	0	1	0	0	0.772321	0.227679	0	0	0.174107	0.825893	0	0	1	0	0	0	0.158482	0.841518	0	0.100446	0.857143	0.042411
GRWD1_MOUSE_1	8	1.7e-150	0.23653	0	0.270078	0.493392	0.001694	0	0.998306	0	0.900373	0.002372	0.097255	0	0.99695	0	0.001017	0.002033	0.169434	0	0.830566	0	0.510335	0.25144	0.23653	0.001694	0.680108	0	0.014232	0.305659	0.345307	0.018977	0.634361	0.001355
GRWD1_MOUSE_2	8	7e-61	0.455501	0	0.544499	0	1	0	0	0	0.274702	0	0.725298	0	0.688157	0	0.311843	0	1	0	0	0	0.433076	0	0.566924	0	0.704975	0	0.295025	0	1	0	0	0
GRWD1_MOUSE_3	8	1.2e-42	0.451346	0.242236	0.011387	0.295031	0.335404	0.554348	0.110248	0	1	0	0	0	0	0	1	0	1	0	0	0	0.833333	0	0.166667	0	0.711698	0	0.288302	0	0.270186	0.099379	0.062112	0.568323
GTF2F1_MOUSE_1	8	2.8e-77	0.342091	0	0.21237	0.445539	0	0	1	0	0.155993	0.410509	0.433498	0	0.772304	0	0	0.227696	0	0	1	0	0.18555	0.524904	0.289546	0	0.691297	0	0	0.308703	0	0	1	0
GTF2F1_MOUSE_2	8	7.8e-15	0.123925	0	0.527061	0.349014	0	0	1	0	0.213455	0.428933	0.357613	0	0.522003	0	0.196257	0.28174	0	0.00607	0.99393	0	0.602428	0.045018	0.098634	0.25392	0	0	1	0	0.17046	0.213961	0.615579	0
GTF2F1_MOUSE_3	8	0.0064	0	1	0	0	1	0	0	0	0	0.63964	0.36036	0	1	0	0	0	0	0.77027	0.22973	0	1	0	0	0	0	0.936937	0.063063	0	1	0	0	0
HLTF_MOUSE_1	8	4.2e-98	0.305681	0.526336	0.167983	0	0.589165	0	0	0.410835	0.023702	0	0.976298	0	0.502634	0.245485	0.251881	0	0.998871	0	0.001129	0	0.244169	0	0.755831	0	0.864748	0.000564	0.134688	0	0.48909	0.079195	0.322987	0.108728
HLTF_MOUSE_2	8	3.1e-09	1	0	0	0	1	0	0	0	1	0	0	0	0.585781	0	0.414219	0	1	0	0	0	0.499227	0.166924	0.333849	0	1	0	0	0	1	0	0	0
HLTF_MOUSE_3	8	1.1e-05	0.210756	0	0.25436	0.534884	0.471657	0	0.284884	0.243459	0.513808	0.263081	0.22311	0	1	0	0	0	0	0	1	0	1	0	0	0	0.990552	0	0.009448	0	1	0	0	0
HNRNPA1_MOUSE_1	8	5.8e-49	1	0	0	0	0.892191	0	0.107809	0	0.812716	0	0.187284	0	0.874223	0	0	0.125777	0.766413	0	0	0.233587	0.91707	0.055978	0.026952	0	1	0	0	0	0.782308	0	0	0.217692
HNRNPA1_MOUSE_2	8	5.4e-40	0	0	0	1	0	0	0	1	0.268376	0	0	0.731624	0.177778	0.2849	0.162393	0.374929	0.095157	0	0	0.904843	0.014245	0	0	0.985755	0	0.141311	0.148718	0.709972	0	0	0	1
HNRNPA1_MOUSE_3	8	2.5e-17	0.87108	0	0	0.12892	0.929152	0	0	0.070848	0.760743	0.123113	0	0.116144	0.880372	0	0	0.119628	0	0	0.370499	0.629501	0	0	0	1	0	0	0	1	0	0	0	1
HNRNPC_MOUSE_1	8	2.4e-37	0.708622	0	0.291378	0	1	0	0	0	0.555381	0	0.444619	0	1	0	0	0	1	0	0	0	0.431089	0.164254	0.404657	0	1	0	0	0	1	0	0	0
HNRNPC_MOUSE_2	8	1.5e-21	0	0	0	1	0	0	0	1	0.174476	0	0	0.825524	0	0	0.195048	0.804952	0	0.243048	0.270857	0.486095	0	0.22819	0	0.77181	0	0	0	1	0	0	0	1
HNRNPC_MOUSE_3	8	2.6e-24	0.431638	0	0	0.568362	0.344877	0	0.376082	0.27904	0.334416	0.376984	0.2886	0	1	0	0	0	0	0	1	0	1	0	0	0	1	0	0	0	0.650794	0	0.349206	0
HNRNPD_MOUSE_1	8	1.1e-53	0.914485	0	0	0.085515	1	0	0	0	0.837696	0	0	0.162304	1	0	0	0	0.464223	0.118674	0.041885	0.375218	0.993019	0	0	0.006981	0.823735	0	0	0.176265	0.675393	0	0	0.324607
HNRNPD_MOUSE_2	8	9e-79	0.255474	0	0	0.744526	0.113139	0	0	0.886861	0	0	0	1	0.461679	0.164234	0.198905	0.175182	0	0	0	1	0.012774	0	0	0.987226	0	0	0	1	0.180657	0	0	0.819343
HNRNPD_MOUSE_3	8	5.5e-22	0.703833	0	0	0.296167	1	0	0	0	0.599303	0.289199	0	0.111498	0.982578	0	0	0.017422	0	0.229965	0	0.770035	0	0	0	1	0	0	0	1	0	0	0	1
HNRNPF_MOUSE_1	8	0.016	0	0	1	0	1	0	0	0	0.294118	0.058824	0.647059	0	0.705882	0	0.294118	0	0.647059	0	0.352941	0	1	0	0	0	0	0	1	0	1	0	0	0
HNRNPH_MOUSE_1	8	9.2e-96	0	0	0	1	0	0	0	1	0.351828	0.022699	0.030265	0.595208	0.114754	0.382093	0.150063	0.35309	0	0.145019	0	0.854981	0	0	0	1	0	0	0	1	0	0	0	1
HNRNPH_MOUSE_2	8	4.9e-63	0.552083	0	0.40625	0.041667	0	0	1	0	0.798611	0	0	0.201389	0	0	1	0	0	0	1	0	0.887153	0	0.112847	0	0.232639	0	0.767361	0	0	0	1	0
HNRNPH_MOUSE_3	8	3.4e-33	0.462882	0	0	0.537118	0	0.09607	0	0.90393	0.155022	0	0	0.844978	0	0	0	1	0.115721	0	0	0.884279	0.899563	0	0	0.100437	0.89083	0	0	0.10917	1	0	0	0
HNRNPK_MOUSE_1	8	8.5e-147	0	1	0	0	0	0.925114	0	0.074886	0.2621	0.012785	0	0.725114	0	0.444749	0.221005	0.334247	0	0.794521	0	0.205479	0.008219	0.666667	0	0.325114	0	0.912329	0	0.087671	0.259361	0.460274	0	0.280365
HNRNPK_MOUSE_2	8	3.1e-30	0	0.931238	0.068762	0	0	0.697446	0	0.302554	0.125737	0.53831	0	0.335953	0	1	0	0	0.489194	0	0	0.510806	0.074656	0.223969	0.502947	0.198428	0	1	0	0	0	1	0	0
HNRNPK_MOUSE_3	8	2e-23	0.24125	0.21625	0.11375	0.42875	0.06875	0.31125	0.25625	0.36375	0	0.365	0	0.635	0	0.7075	0	0.2925	0	0.995	0	0.005	0	1	0	0	0.56375	0	0	0.43625	0	0	1	0
HNRNPL_MOUSE_1	8	7.7e-28	0.610268	0	0.210035	0.179697	1	0	0	0	1	0	0	0	0.42007	0	0.38273	0.1972	1	0	0	0	1	0	0	0	1	0	0	0	0.725788	0	0	0.274212
HNRNPL_MOUSE_2	8	1.9e-25	0	0.021324	0	0.978676	0	0	0	1	0	0.117845	0	0.882155	0	0	0.089787	0.910213	0.16835	0.131313	0.438833	0.261504	0	0.06734	0.095398	0.837262	0.016835	0	0.050505	0.93266	0	0	0	1
HNRNPL_MOUSE_3	8	1.6e-29	0.094667	0.825333	0	0.08	0.489333	0.456	0	0.054667	0.032	0	0	0.968	0	0	1	0	0.110667	0	0.889333	0	0.942667	0	0.057333	0	0.106667	0	0.893333	0	0.902667	0	0.097333	0
HNRNPM_MOUSE_1	8	6e-70	0.107813	0	0.135156	0.757031	0	0	0.785156	0.214844	0.046875	0.111719	0.342969	0.498437	0	0.376563	0.289844	0.333594	0	0	0.067969	0.932031	0	0.282813	0.507812	0.209375	0.01875	0	0	0.98125	0	0	0.810156	0.189844
HNRNPM_MOUSE_2	8	1.1e-45	0.338936	0	0	0.661064	0	0	1	0	0.20028	0.32493	0.47479	0	0.731092	0	0	0.268908	0	0	1	0	0.197479	0.477591	0.32493	0	0.540616	0	0	0.459384	0	0	1	0
HNRNPM_MOUSE_3	8	1.3e-20	0	0	0	1	0	0	0	1	0	0	0	1	0	0.193237	0.550725	0.256039	0.154589	0.202899	0	0.642512	0	0	0	1	0	0	0	1	0	0	0	1
HNRNPU_MOUSE_1	8	6.9e-40	1	0	0	0	1	0	0	0	0.824417	0	0.175583	0	0.884774	0	0.115226	0	0.769547	0	0.134431	0.096022	0.495199	0	0.419753	0.085048	1	0	0	0	1	0	0	0
HNRNPU_MOUSE_2	8	4.8e-35	0.355197	0	0	0.644803	0	0	1	0	0.371342	0.381433	0.247225	0	1	0	0	0	0	0	1	0	0.390515	0.609485	0	0	0.69223	0	0	0.30777	0	0	1	0
HNRNPU_MOUSE_3	8	3.2e-08	0	1	0	0	0.741007	0.258993	0	0	0.02518	0	0	0.97482	0	0	1	0	0.122302	0	0.877698	0	1	0	0	0	0	0	1	0	0.640288	0	0.359712	0
IGF2BP1_MOUSE_1	8	2.1e-43	1	0	0	0	0.988885	0	0.011115	0	0.393887	0.164988	0.316777	0.124349	0.993053	0	0	0.006947	0.586662	0.215005	0.198333	0	1	0	0	0	1	0	0	0	0.712747	0	0	0.287253
IGF2BP1_MOUSE_2	8	1e-18	0.136316	0	0	0.863684	0	0	0	1	0	0	0	1	0.222164	0.152966	0.360042	0.264828	0	0.204475	0	0.795525	0	0	0	1	0.059313	0.040062	0	0.900624	0.014048	0	0	0.985952
IGF2BP1_MOUSE_3	8	1e-10	0.272339	0	0	0.727661	0	0	0	1	0	0.197579	0.389106	0.413314	1	0	0	0	0.720185	0	0.279815	0	1	0	0	0	0.725881	0	0.274119	0	0.692061	0	0	0.307939
IGF2BP2_MOUSE_1	8	3.6e-90	1	0	0	0	1	0	0	0	0.722248	0	0.277752	0	0.617688	0	0.117918	0.264394	0.557347	0	0.109166	0.333487	0.477199	0.138646	0.384155	0	1	0	0	0	1	0	0	0
IGF2BP2_MOUSE_2	8	2.1e-102	0.257108	0.17707	0	0.565822	0.205501	0	0	0.794499	0	0	0	1	0.301607	0.046663	0.114957	0.536774	0.090853	0.33869	0.142151	0.428307	0	0.002781	0	0.997219	0	0.192213	0	0.807787	0.002472	0.000927	0	0.996601
IGF2BP2_MOUSE_3	8	2.1e-31	1	0	0	0	1	0	0	0	0.556107	0.144985	0.164846	0.134062	0.972195	0	0	0.027805	0.032771	0	0.252234	0.714995	0.17279	0	0	0.82721	0	0	0	1	0	0	0	1
IGF2BP3_MOUSE_1	8	2.9e-198	0.187915	0.064849	0	0.747237	0.033161	0.053058	0.000737	0.913043	0.077377	0.003685	0	0.918939	0.008843	0.699337	0	0.29182	0.49521	0.03832	0	0.46647	0.014001	0.414886	0.005895	0.565217	0.131909	0.071481	0	0.79661	0.064849	0.137804	0	0.797347
IGF2BP3_MOUSE_2	8	2.1e-101	1	0	0	0	1	0	0	0	0.735144	0	0.129032	0.135823	0.584041	0.17657	0	0.239389	0.894737	0.011885	0	0.093379	0.910017	0	0	0.089983	1	0	0	0	0.677419	0	0	0.322581
IGF2BP3_MOUSE_3	8	2.1e-65	1	0	0	0	0	0	0	1	1	0	0	0	0.162338	0.149351	0	0.688312	1	0	0	0	0	0	0	1	0.808442	0	0	0.191558	0.220779	0	0	0.779221
ILF3_MOUSE_1	8	2.3e-29	0	0	0	1	0	0.573574	0.213213	0.213213	0	0	0	1	0	0	1	0	0.756757	0.243243	0	0	1	0	0	0	0	0	1	0	0.388889	0	0	0.611111
ILF3_MOUSE_2	8	3e-25	0.684976	0	0.315024	0	0.995153	0	0.004847	0	0.554927	0	0.445073	0	0.542811	0	0.310985	0.146204	0.752827	0	0.247173	0	0.99273	0	0.00727	0	0.798869	0	0.201131	0	1	0	0	0
ILF3_MOUSE_3	8	2.3e-08	0	0	0	1	0	0	0.22807	0.77193	0.103199	0.159959	0	0.736842	0.017544	0	0	0.982456	0.151703	0.219814	0.230134	0.398349	0	0	0	1	0	0.009288	0.162023	0.828689	0	0	0	1
KHSRP_MOUSE_1	8	1.1e-182	0	0	0	1	0.146862	0.066423	0.246801	0.539915	0	0	0	1	0.183425	0.206581	0.44546	0.164534	0	0	0	1	0.063985	0	0.234004	0.702011	0	0	0	1	0.170628	0	0.215113	0.61426
KHSRP_MOUSE_2	8	1.6e-70	0.992692	0	0.007308	0	1	0	0	0	0.650426	0	0.235079	0.114495	0.576127	0	0.113276	0.310597	0.789281	0	0.190012	0.020706	0.956151	0	0	0.043849	1	0	0	0	0.38246	0	0	0.61754
KHSRP_MOUSE_3	8	3.6e-65	0	0	0	1	0	0	0.519337	0.480663	0.371547	0.342541	0.285912	0	0.359116	0	0	0.640884	0.33011	0	0	0.66989	0	0	0	1	0	0	0	1	0	0	0	1
LARP4_MOUSE_1	8	1.1e-22	0.182336	0	0	0.817664	0	0	0	1	0	0	0	1	0	0	0.117759	0.882241	0.08452	0.301045	0.318139	0.296296	0	0	0	1	0	0	0	1	0	0	0	1
LARP4_MOUSE_2	8	6.9e-23	0.88216	0.000939	0.116901	0	0.907042	0	0.092958	0	0.493427	0	0.506573	0	0.907042	0.087324	0.005634	0	0.789671	0	0	0.210329	0.476995	0	0.523005	0	1	0	0	0	0.889202	0	0	0.110798
LARP7_MOUSE_1	8	8e-158	0.200385	0	0.799615	0	1	0	0	0	0.312139	0	0.687861	0	0.61657	0	0.38343	0	1	0	0	0	0.450867	0	0.549133	0	0.672447	0	0.327553	0	1	0	0	0
LARP7_MOUSE_2	8	6.4e-96	0.127441	0	0.161357	0.711202	0.024666	0.005139	0.970195	0	0.635149	0.099692	0.265159	0	0.859198	0.017472	0.00925	0.11408	0.247688	0.001028	0.743063	0.008222	0.257965	0.308325	0.43371	0	0.563207	0	0.019527	0.417266	0.101747	0	0.852004	0.046249
LARP7_MOUSE_3	8	3.5e-63	0.02963	0.011111	0.959259	0	0.762963	0.159259	0.077778	0	0	0	0.055556	0.944444	0	0	1	0	0.611111	0	0.388889	0	0.066667	0	0.137037	0.796296	0	0	1	0	1	0	0	0
LIN28A_MOUSE_1	8	4.6e-91	0.067876	0.660035	0.272089	0	0.505559	0	0	0.494441	0	0	1	0	0.16969	0.342305	0.488005	0	0.835576	0	0	0.164424	0	0	1	0	0.193681	0.449386	0.356934	0	0.607373	0.194266	0.00117	0.197191
LIN28A_MOUSE_2	8	2.7e-36	0.028505	0.748691	0.120419	0.102385	0	1	0	0	0.397324	0	0	0.602676	0	0.226294	0.46655	0.307155	0	0.987784	0.012216	0	0.383362	0.132054	0	0.484584	0	0.66434	0.33566	0	0.348458	0.371728	0	0.279814
LIN28A_MOUSE_3	8	4.7e-24	0.12766	0.115248	0.757092	0	1	0	0	0	0.455674	0	0.336879	0.207447	0	0.117021	0.882979	0	0.514184	0.485816	0	0	0.833333	0	0	0.166667	0	0	1	0	0.994681	0	0.005319	0
LIN28B_MOUSE_1	8	2.3e-56	1	0	0	0	1	0	0	0	0.576022	0	0.24621	0.177768	0.424897	0	0.272393	0.30271	1	0	0	0	1	0	0	0	1	0	0	0	0.671566	0	0	0.328434
LIN28B_MOUSE_2	8	3.1e-48	0	0	0	1	0	0	0	1	0.162389	0	0	0.837611	0.173122	0.35091	0.283714	0.192254	0	0.081195	0	0.918805	0	0	0	1	0	0.146057	0	0.853943	0	0.180121	0	0.819879
LIN28B_MOUSE_3	8	1.4e-30	0.635891	0	0	0.364109	0	0	0	1	0.422627	0	0	0.577373	0	0	0	1	0.581925	0	0	0.418075	0.724317	0	0	0.275683	1	0	0	0	1	0	0	0
LSM11_MOUSE_1	8	3.1e-70	1	0	0	0	0.900191	0	0.099809	0	0.705022	0	0.294978	0	0.80801	0	0.19199	0	0.805467	0	0	0.194533	0.623649	0	0.376351	0	1	0	0	0	1	0	0	0
LSM11_MOUSE_2	8	4.6e-25	0	0	0	1	0	0.089806	0.032767	0.877427	0	0	0	1	0.121966	0.118325	0.217233	0.542476	0	0.072209	0	0.927791	0	0.057646	0.345874	0.596481	0	0	0.231189	0.768811	0	0	0	1
LSM11_MOUSE_3	8	2.4e-16	1	0	0	0	0.745726	0	0.254274	0	0.280983	0.153846	0.565171	0	1	0	0	0	0.263889	0	0.736111	0	0.03953	0.96047	0	0	0.261752	0.738248	0	0	1	0	0	0
MATR3_MOUSE_1	8	1.2e-74	0	0.559524	0	0.440476	0	0.047619	0	0.952381	0.011905	0.892857	0	0.095238	0.035714	0.52381	0	0.440476	0.095238	0.095238	0	0.809524	0	0	0	1	0	0.952381	0.047619	0	0	0	0	1
MATR3_MOUSE_2	8	1.5e-37	0	0.651163	0	0.348837	0	0.313953	0	0.686047	0	0.988372	0	0.011628	0.023256	0	0	0.976744	0	0.418605	0.372093	0.209302	0	0.186047	0	0.813953	0	0.709302	0	0.290698	0	0.151163	0	0.848837
MATR3_MOUSE_3	8	1.2e-25	0	0	0	1	0	0.257576	0	0.742424	0	0.287879	0	0.712121	0	0.484848	0.030303	0.484848	0	0.575758	0	0.424242	0	0.151515	0	0.848485	0	0	0	1	0	0.893939	0	0.106061
MBNL2_MOUSE_1	8	1e-107	0	0	0	1	0	0.344538	0.483193	0.172269	0	0	0	1	0.037815	0	0.693277	0.268908	0	0	0	1	0	0.159664	0.491597	0.348739	0	0	0	1	0	0	0.558824	0.441176
MBNL2_MOUSE_2	8	3.5e-55	0	0	0	1	0	0	0.244094	0.755906	0	0.527559	0	0.472441	0	0	0	1	0	0.23622	0.440945	0.322835	0	0.350394	0	0.649606	0	0.326772	0	0.673228	0	0.200787	0	0.799213
MBNL2_MOUSE_3	8	5.1e-36	0	0	1	0	0	0	0	1	0.013333	0	0.88	0.106667	0	0	0	1	0.253333	0	0.746667	0	0	0	0	1	0.133333	0	0.866667	0	0.066667	0	0	0.933333
METAP2_MOUSE_1	8	1.7e-83	0	0.701107	0.298893	0	0.547048	0.452952	0	0	0.619926	0	0	0.380074	0	0.02952	0.97048	0	0.45941	0.284133	0.256458	0	0.781365	0	0	0.218635	0	0.01107	0.98893	0	0.579336	0.117159	0.273985	0.02952
METAP2_MOUSE_2	8	2e-34	0	1	0	0	0.800696	0	0	0.199304	0.019147	0.087903	0.672759	0.220191	0.149695	0.732811	0.117493	0	0.510009	0.201044	0.005222	0.283725	0.05309	0.505657	0.159269	0.281984	0	1	0	0	0.473455	0.137511	0	0.389034
METAP2_MOUSE_3	8	1.1e-25	0.328212	0	0.051676	0.620112	0	0	1	0	0.090782	0.184358	0.72486	0	0.342179	0	0	0.657821	0	0	1	0	0.446927	0.160615	0.392458	0	0.649441	0	0	0.350559	0	0.163408	0.836592	0
METTL14_MOUSE_1	8	2.1e-36	0.537704	0.172793	0.289504	0	1	0	0	0	0.14551	0	0.85449	0	1	0	0	0	0.802956	0	0.197044	0	0.572186	0	0.427814	0	1	0	0	0	0.814703	0.059871	0.100038	0.025388
METTL14_MOUSE_2	8	7.5e-05	0.482413	0.049199	0	0.468388	0	0.304319	0.338825	0.356857	0	1	0	0	0.349955	0	0	0.650045	0	0	1	0	0.417631	0.355966	0.226402	0	0.672529	0	0	0.327471	0	0	1	0
METTL14_MOUSE_3	8	0.0024	0	0.055633	0	0.944367	0	0	0	1	0	0.283727	0	0.716273	0	0	0	1	0	0.544738	0.308762	0.1465	0	0.207232	0	0.792768	0	0.11312	0	0.88688	0	0.153454	0	0.846546
METTL3_MOUSE_1	8	3.8e-107	0	1	0	0	0.645161	0	0	0.354839	0	0.285924	0.453079	0.260997	0	1	0	0	0.514663	0	0	0.485337	0	0.255132	0.514663	0.230205	0	1	0	0	0.52346	0.165689	0	0.31085
METTL3_MOUSE_2	8	4.1e-45	0	1	0	0	0	0.453039	0	0.546961	0	0.185083	0	0.814917	0	0.754144	0	0.245856	0	0.933702	0	0.066298	0	0.220994	0	0.779006	0	0.779006	0	0.220994	0	0.814917	0	0.185083
METTL3_MOUSE_3	8	6.5e-24	0	1	0	0	0.39011	0	0	0.60989	0	0	1	0	0.434066	0	0.565934	0	0.596154	0	0.403846	0	0	0.519231	0.480769	0	0	1	0	0	0.228022	0.31044	0	0.461538
MKRN1_MOUSE_1	8	1.4e-58	1	0	0	0	1	0	0	0	0.691036	0	0.237127	0.071837	0.712651	0	0.099809	0.18754	0.967578	0.012079	0.020343	0	0.788938	0.04768	0.163382	0	1	0	0	0	1	0	0	0
MKRN1_MOUSE_2	8	3.9e-15	0.618729	0	0	0.381271	0	0	1	0	0.238127	0.451505	0.310368	0	0.742475	0	0	0.257525	0	0	1	0	0.107023	0.528428	0.364548	0	0.965886	0	0	0.034114	0	0	1	0
MKRN1_MOUSE_3	8	4e-10	0.950549	0.049451	0	0	1	0	0	0	0.729396	0	0.270604	0	0.809066	0	0.190934	0	0.824176	0	0	0.175824	1	0	0	0	1	0	0	0	0	0	0	1
MOV10_MOUSE_1	8	3.7e-53	0.447368	0	0	0.552632	0	0.184211	0.039474	0.776316	0.157895	0	0	0.842105	0.026316	0	0	0.973684	0	0	0	1	0.75	0	0.013158	0.236842	0.710526	0	0	0.289474	0.894737	0.078947	0.026316	0
MOV10_MOUSE_2	8	1.9e-25	0.108108	0	0	0.891892	0.418919	0.013514	0	0.567568	0.608108	0.013514	0	0.378378	0.810811	0	0.040541	0.148649	0.135135	0.527027	0	0.337838	0	0	0	1	0	0	0.297297	0.702703	0.040541	0	0.013514	0.945946
MOV10_MOUSE_3	8	4.7e-14	0.135593	0	0	0.864407	0.508475	0	0.491525	0	0	0	0	1	0.728814	0	0	0.271186	0.152542	0	0	0.847458	0.627119	0	0.305085	0.067797	0.271186	0.101695	0	0.627119	1	0	0	0
MTPAP_MOUSE_1	8	2e-107	0.13568	0.23492	0.6294	0	0.605519	0.381744	0.012737	0	0.638599	0	0	0.361401	0	0	1	0	0.666018	0.085972	0.24801	0	0.864851	0	0.11516	0.019989	0.32496	0	0.67504	0	0.637714	0.099416	0.262692	0.000177
MTPAP_MOUSE_2	8	1.1e-25	0.75708	0.24292	0	0	0.288861	0	0.152297	0.558842	0	0	1	0	1	0	0	0	0	0	1	0	0.71995	0	0.28005	0	1	0	0	0	0.408433	0.014475	0.517936	0.059157
MTPAP_MOUSE_3	8	3.7e-11	0	0	0	1	0	0.695597	0.304403	0	0	0	0	1	0	0	0.833962	0.166038	0.553459	0	0.446541	0	0.690566	0	0.309434	0	0	0	1	0	1	0	0	0
NCBP2_MOUSE_1	8	3.4e-73	0.391283	0	0.328599	0.280118	0	0	1	0	0.265916	0.527914	0.20617	0	0.544564	0	0.115083	0.340353	0	0	1	0	0.094025	0.481391	0.424584	0	0.652302	0	0	0.347698	0	0	1	0
NCBP2_MOUSE_2	8	7.8e-17	0.247163	0.220681	0.532156	0	1	0	0	0	0.514502	0	0.313997	0.171501	0	0	1	0	1	0	0	0	0.543506	0	0.456494	0	0.274905	0	0.725095	0	1	0	0	0
NCBP2_MOUSE_3	8	4.9e-21	0.22197	0	0.77803	0	0	0.352273	0.647727	0	1	0	0	0	0	0	1	0	0.131818	0.512879	0.355303	0	0	1	0	0	0.251515	0.172727	0.203788	0.37197	0	0.455303	0.544697	0
NCBP3_MOUSE_1	8	1.9e-75	0.273587	0.160784	0.565629	0	1	0	0	0	0.463668	0	0.410381	0.125952	0.308881	0	0.691119	0	1	0	0	0	0.650288	0	0.349712	0	0.476586	0	0.523414	0	1	0	0	0
NCBP3_MOUSE_2	8	7.6e-48	0.54531	0	0	0.45469	0	0	1	0	0.3727	0.349307	0.277992	0	0.687259	0	0	0.312741	0	0	1	0	0.265955	0.478992	0.255053	0	0.50352	0	0	0.49648	0	0	1	0
NCBP3_MOUSE_3	8	3.4e-19	0.29504	0.276556	0.072766	0.355639	0	0.55358	0	0.44642	0	1	0	0	0.428404	0	0	0.571596	0	0	1	0	0.343706	0.29738	0.358914	0	1	0	0	0	0.312822	0	0.687178	0
NIP7_MOUSE_1	8	4.2e-20	0.028571	0.142857	0.828571	0	0.928571	0	0.071429	0	0.328571	0	0.214286	0.457143	0	0.4	0.6	0	0.542857	0.457143	0	0	0.628571	0	0	0.371429	0	0	1	0	0.8	0.2	0	0
NIP7_MOUSE_2	8	4.2e-11	0.027778	0.722222	0	0.25	0.180556	0.180556	0.041667	0.597222	0	0.986111	0.013889	0	0	1	0	0	0.722222	0.013889	0	0.263889	0	0.097222	0.736111	0.166667	0.222222	0.736111	0.013889	0.027778	0.472222	0.472222	0	0.055556
NIP7_MOUSE_3	8	0.00035	1	0	0	0	0.125	0.25	0.625	0	0	1	0	0	0.53125	0.46875	0	0	0	0.8125	0.1875	0	0	1	0	0	1	0	0	0	0	0.40625	0.59375	0
NIPBL_MOUSE_1	8	6.9e-200	0.311681	0	0.148472	0.539847	0.014738	0	0.985262	0	0.610808	0.120633	0.268559	0	0.924127	0.002183	0.000546	0.073144	0.049672	0	0.947598	0.002729	0.373362	0.277293	0.349345	0	0.712336	0	0.009825	0.277838	0.122817	0.004367	0.838428	0.034389
NIPBL_MOUSE_2	8	1.6e-96	0.452511	0.491812	0.049672	0.006004	0.383734	0	0.082969	0.533297	0	0.088428	0.911572	0	0.759279	0	0.020197	0.220524	0.08024	0	0.91976	0	0.455786	0.108624	0.43559	0	0.856441	0.003275	0.058952	0.081332	0.268013	0.030568	0.693231	0.008188
NIPBL_MOUSE_3	8	5.5e-72	0	0	0	1	0	0	0.064426	0.935574	0	0	0	1	0	0	1	0	0.885154	0	0.114846	0	0.114846	0	0	0.885154	0	0	1	0	0.97479	0.02521	0	0
NKRF_MOUSE_1	8	3.1e-63	0	0	0	1	0	0	0.372247	0.627753	0	0	0	1	0	0.10793	0.61674	0.27533	0	0	0	1	0	0	0.332599	0.667401	0	0	0	1	0	0	0.385463	0.614537
NKRF_MOUSE_2	8	1.7e-49	0	0	0.895787	0.104213	0	0.190687	0.809313	0	0.689579	0	0.128603	0.181818	0	0	1	0	0	0.472284	0.527716	0	0.439024	0	0	0.560976	0	0	1	0	0	0	1	0
NKRF_MOUSE_3	8	6.5e-21	0	0	0	1	0	0.2	0.548235	0.251765	0	0	0.242353	0.757647	0.101176	0.529412	0.369412	0	0	0	0	1	0	0.317647	0.682353	0	0	0	0	1	0	0	1	0
NOL12_MOUSE_1	8	2.7e-227	0.352161	0	0.142939	0.504899	0	0	1	0	0.576945	0.179827	0.243228	0	1	0	0	0	0	0	1	0	0.507781	0.289914	0.202305	0	0.803458	0	0	0.196542	0.210951	0	0.789049	0
NOL12_MOUSE_2	8	2.9e-97	0	0.307429	0.692571	0	1	0	0	0	0.28	0	0.56	0.16	0.246857	0.014857	0.738286	0	1	0	0	0	0.522286	0	0.466286	0.011429	0	0	1	0	0.945143	0.054857	0	0
NOL12_MOUSE_3	8	7.8e-85	0	0.476998	0.523002	0	0	1	0	0	0.364003	0	0	0.635997	0	0	1	0	0.163842	0.552058	0.2841	0	0.637611	0	0	0.362389	0	0	1	0	0.382567	0.379338	0.238095	0
NOLC1_MOUSE_1	8	2.1e-31	0.514682	0.485318	0	0	0	0	0	1	0	0	1	0	0.526101	0	0.473899	0	1	0	0	0	0	0	1	0	1	0	0	0	0.539152	0	0.220228	0.24062
NOLC1_MOUSE_2	8	8.7e-31	0	0	0	1	0	0	0	1	0	0	0	1	0	0.131868	0.263736	0.604396	0.162637	0	0.348352	0.489011	0	0	0	1	0	0	0	1	0	0	0	1
NOLC1_MOUSE_3	8	3.4e-18	0	0.448	0	0.552	0	0	0	1	0	0	0	1	0	1	0	0	0.691	0	0	0.309	0.255	0	0.745	0	1	0	0	0	0.634	0	0.366	0
NONO_MOUSE_1	8	3.6e-97	0	0	1	0	0	0.168675	0.831325	0	0.228916	0.656627	0.03012	0.084337	0	0	1	0	0	0.349398	0.650602	0	0.325301	0.638554	0.036145	0	0	0	1	0	0	0.60241	0.39759	0
NONO_MOUSE_2	8	9.9e-73	0	0.028302	0.971698	0	0	0.79717	0.061321	0.141509	0.066038	0.273585	0.518868	0.141509	0	0	0.830189	0.169811	0	0.59434	0.40566	0	0.367925	0.009434	0.188679	0.433962	0	0	1	0	0	0.79717	0.051887	0.150943
NONO_MOUSE_3	8	1.1e-52	0	0	1	0	0.538462	0.051282	0.410256	0	0	0	1	0	0	0.324786	0.675214	0	0.461538	0.538462	0	0	0	0	1	0	0.145299	0.25641	0.598291	0	0	0	1	0
NOP58_MOUSE_1	8	2.3e-117	0.491504	0	0.164659	0.343837	0.25363	0.105653	0.640717	0	0.636392	0.170219	0.193389	0	1	0	0	0	0.011739	0	0.988261	0	1	0	0	0	0.732777	0.126043	0.14118	0	0.681186	0	0.318814	0
NOP58_MOUSE_2	8	1.2e-28	0.366013	0.152704	0.481283	0	0.817588	0	0	0.182412	0	0	0.778372	0.221628	0	0	1	0	1	0	0	0	0.774807	0	0.225193	0	0.177065	0	0.822935	0	0.780749	0.036839	0.182412	0
NOP58_MOUSE_3	8	1.7e-05	1	0	0	0	0.122807	0.245614	0.631579	0	1	0	0	0	1	0	0	0	1	0	0	0	0.417154	0.107212	0.475634	0	1	0	0	0	0.109162	0	0	0.890838
NUDT21_MOUSE_1	8	3.3e-92	0.125665	0.200798	0.673537	0	0.78258	0.21742	0	0	0.461436	0	0.036569	0.501995	0	0	1	0	1	0	0	0	0.518617	0	0.201463	0.27992	0	0	1	0	1	0	0	0
NUDT21_MOUSE_2	8	5e-57	0.54854	0.234216	0.217244	0	1	0	0	0	0.28649	0	0.71351	0	0.389002	0	0.610998	0	1	0	0	0	1	0	0	0	0.484725	0	0.515275	0	0.5241	0	0.4759	0
NUDT21_MOUSE_3	8	4.8e-35	0	0	1	0	1	0	0	0	0	0	0	1	0	0	1	0	1	0	0	0	0	1	0	0	1	0	0	0	0.178674	0	0.138329	0.682997
NXF1_MOUSE_1	8	9.7e-51	0	0	0	1	0	0	0	1	0	0	0	1	0	0	0.189097	0.810903	0	0.178876	0.471891	0.349233	0	0	0.039182	0.960818	0	0	0	1	0	0	0	1
NXF1_MOUSE_2	8	9.6e-21	0.413793	0	0.270249	0.315958	0	0.403368	0.596632	0	0	1	0	0	0.385726	0	0	0.614274	0	0.303929	0.696071	0	0	1	0	0	0.584603	0	0	0.415397	0	0	1	0
NXF1_MOUSE_3	8	1.8e-36	1	0	0	0	0.810127	0	0.189873	0	1	0	0	0	0.710808	0	0.106134	0.183057	0.675755	0.096397	0.227848	0	0.744888	0.172347	0	0.082765	1	0	0	0	0.943525	0	0	0.056475
PABPC4_MOUSE_1	8	1.1e-63	1	0	0	0	0.660918	0	0.339082	0	1	0	0	0	0.636837	0	0.178653	0.18451	0.587699	0	0.412301	0	0.714286	0.087211	0.198503	0	1	0	0	0	1	0	0	0
PABPC4_MOUSE_2	8	3.5e-22	0	0	0	1	0	0	1	0	0.552034	0	0.447966	0	1	0	0	0	0	0	1	0	1	0	0	0	0.471618	0	0.258751	0.269631	0.323084	0	0.402081	0.274834
PABPC4_MOUSE_3	8	1.4e-26	0	0	0	1	0.30615	0	0	0.69385	0	0	0	1	0.279271	0.032346	0.308428	0.379954	0	0.302506	0	0.697494	0	0	0	1	0	0	0	1	0.200456	0	0	0.799544
PABPN1_MOUSE_1	8	4.6e-64	0.345294	0.132605	0.522101	0	1	0	0	0	0.287051	0	0.712949	0	0.658866	0	0.341134	0	1	0	0	0	0.529901	0	0.470099	0	0.663027	0	0.336973	0	1	0	0	0
PABPN1_MOUSE_2	8	1.8e-51	0	0.553862	0.446138	0	0.416328	0.583672	0	0	0.348916	0	0	0.651084	0	0	1	0	0.025068	0.407182	0.567751	0	0.769986	0	0	0.230014	0	0	1	0	0.365515	0.265921	0.323171	0.045393
PABPN1_MOUSE_3	8	1.2e-29	0.965157	0.034843	0	0	1	0	0	0	1	0	0	0	0	0	1	0	1	0	0	0	0	0	1	0	0	1	0	0	0	1	0	0
PCBP1_MOUSE_1	8	8.9e-138	0	0.730147	0.106618	0.163235	0	0.975735	0	0.024265	0.266912	0.047794	0	0.685294	0	0.544118	0.254412	0.201471	0	0.998529	0	0.001471	0.181618	0.336765	0	0.481618	0	0.481618	0.175	0.343382	0	1	0	0
PCBP1_MOUSE_2	8	1.6e-32	0	0.778315	0.221685	0	0.424033	0.122928	0	0.453039	0.012431	0.292127	0.512431	0.183011	0	0.900552	0.042127	0.05732	0	1	0	0	0.275552	0	0	0.724448	0	0.104972	0.777624	0.117403	0.145028	0.338398	0.367403	0.149171
PCBP1_MOUSE_3	8	4.5e-24	0.458445	0	0.327078	0.214477	0	0	1	0	0	1	0	0	0	0	0	1	0	0	0.686327	0.313673	0	1	0	0	0.276139	0	0	0.723861	0	0.44504	0.55496	0
PCBP2_MOUSE_1	8	2e-244	0	0.734568	0	0.265432	0	0.765432	0	0.234568	0	0.76749	0	0.23251	0	0.841564	0	0.158436	0.170782	0.002058	0	0.82716	0	0.58642	0.199588	0.213992	0	0.983539	0	0.016461	0.00823	0.683128	0	0.308642
PCBP2_MOUSE_2	8	1.4e-87	0	0.997797	0	0.002203	0	0.475771	0	0.524229	0.23348	0.187225	0.079295	0.5	0	0.605727	0	0.394273	0	0.986784	0	0.013216	0.0837	0.226872	0	0.689427	0	0.839207	0	0.160793	0.114537	0.519824	0	0.365639
PCBP2_MOUSE_3	8	2.3e-28	0	1	0	0	0.512048	0.177711	0	0.310241	0	0.478916	0.310241	0.210843	0	1	0	0	0.63253	0	0	0.36747	0	0.415663	0.584337	0	0	1	0	0	0.490964	0.304217	0	0.204819
PHF6_MOUSE_1	8	2.6e-119	0.252174	0	0.182609	0.565217	0	0	1	0	0.227826	0.351304	0.42087	0	0.697391	0	0.037391	0.265217	0	0	1	0	0.106087	0.553043	0.34087	0	0.568696	0	0	0.431304	0	0	1	0
PHF6_MOUSE_2	8	6.5e-17	0	0.517241	0.482759	0	0.29064	0.182266	0.147783	0.37931	0	0	1	0	0	1	0	0	1	0	0	0	0	0	1	0	0	1	0	0	0.034483	0.965517	0	0
PHF6_MOUSE_3	8	1.4e-10	0.114846	0	0.086835	0.798319	0	0.266106	0.733894	0	0	0	0.064426	0.935574	0	0	0.767507	0.232493	0	0	0.117647	0.882353	0	0.030812	0.969188	0	0.095238	0	0.123249	0.781513	0	0	1	0
PPIG_MOUSE_1	8	4.3e-160	0.448317	0	0.095688	0.455995	0	0	1	0	0.612522	0.21205	0.175428	0	0.738925	0	0	0.261075	0	0	1	0	0.502658	0.373892	0.123449	0	0.632014	0	0	0.367986	0	0	1	0
PPIG_MOUSE_2	8	3.8e-81	0.437207	0	0.126054	0.436739	0.018744	0.210872	0.716495	0.053889	0.43627	0.464386	0.099344	0	0.742268	0	0	0.257732	0	0	1	0	0.861762	0	0.137301	0.000937	0.344424	0.007498	0.648079	0	0.559044	0.18463	0.236176	0.02015
PPIG_MOUSE_3	8	4.5e-28	0	0.698198	0	0.301802	0	0.018018	0	0.981982	0	0.355856	0.099099	0.545045	0	1	0	0	0.575676	0	0	0.424324	0	0	1	0	0.318018	0	0.454955	0.227027	0.363063	0.063964	0.572973	0
PPIL4_MOUSE_1	8	9.1e-148	0.539024	0	0	0.460976	0	0	1	0	0.221951	0.287805	0.490244	0	1	0	0	0	0	0	1	0	0.273171	0.273171	0.453659	0	1	0	0	0	0.234146	0	0.765854	0
PPIL4_MOUSE_2	8	6.1e-67	0.213277	0.786723	0	0	0.466102	0	0	0.533898	0	0.008475	0.991525	0	0.487288	0.214689	0.298023	0	0.902542	0	0.070621	0.026836	0.097458	0.112994	0.788136	0.001412	0.779661	0.029661	0.10452	0.086158	0.172316	0.199153	0.495763	0.132768
PPIL4_MOUSE_3	8	6.6e-37	0	1	0	0	0.721925	0	0	0.278075	0	0.042781	0.957219	0	0	1	0	0	0.28877	0.71123	0	0	0.641711	0	0	0.358289	0	0	1	0	0.010695	0.256684	0.73262	0
PRPF4_MOUSE_1	8	7.3e-210	0.42122	0	0.235705	0.343075	0	0.055909	0.944091	0	0.193139	0.548285	0.258577	0	0.733799	0.015248	0.015883	0.23507	0.001906	0.008259	0.989835	0	0.310038	0.461245	0.228717	0	0.800508	0	0.062897	0.136595	0.000635	0	0.999365	0
PRPF4_MOUSE_2	8	2e-47	0.187929	0.358025	0.454047	0	0.903978	0.096022	0	0	0.444444	0	0.555556	0	0	0	1	0	1	0	0	0	0.441701	0	0.558299	0	0.231824	0	0.768176	0	0.736626	0	0.263374	0
PRPF4_MOUSE_3	8	1e-29	0.121469	0	0.644068	0.234463	0	0.175141	0.824859	0	1	0	0	0	0	0	1	0	0	0.70904	0.29096	0	0	0.240113	0	0.759887	0	0	1	0	0	0.064972	0.935028	0
PRPF8_MOUSE_1	8	5.2e-148	0.418736	0	0.074492	0.506772	0	0.123025	0.876975	0	0.497743	0.370203	0.132054	0	0.757336	0	0	0.242664	0	0	1	0	0.340858	0.5	0.159142	0	0.636569	0	0	0.363431	0	0	1	0
PRPF8_MOUSE_2	8	1.7e-45	0.00804	0.732663	0.122613	0.136683	0.201005	0.019095	0	0.779899	0.031156	0.386935	0.373869	0.20804	0.022111	0.916583	0.061307	0	0.706533	0	0	0.293467	0.022111	0	0.976884	0.001005	0.256281	0.327638	0.403015	0.013065	0.780905	0.066332	0.01407	0.138693
PRPF8_MOUSE_3	8	1.1e-15	0.116761	0.542373	0.335217	0.00565	0.357815	0	0	0.642185	0.207156	0	0.549906	0.242938	0	0.46516	0.53484	0	1	0	0	0	1	0	0	0	0.032015	0	0.967985	0	0.442561	0	0.557439	0
PTBP1_MOUSE_1	8	1.5e-43	0	0.061808	0	0.938192	0	0	0	1	0.187715	0.165967	0	0.646318	0.011828	0.251812	0	0.73636	0.082411	0.31095	0.180084	0.426555	0	0.202213	0	0.797787	0	0	0	1	0	0	0	1
PTBP1_MOUSE_2	8	9.2e-09	1	0	0	0	1	0	0	0	1	0	0	0	0.498795	0.044578	0.191566	0.26506	1	0	0	0	1	0	0	0	1	0	0	0	0.784337	0	0	0.215663
PTBP1_MOUSE_3	8	1.9e-05	0	0	0	1	0	0.538143	0.136606	0.325251	0	0	0	1	0	0.548196	0	0.451804	0	1	0	0	0	0	0	1	0	0.713779	0.286221	0	0.308102	0.257836	0	0.434063
PUM1_MOUSE_1	8	3.4e-131	0.490191	0.316577	0.193232	0	0.503433	0	0.043894	0.452673	0	0	1	0	0.676312	0.077489	0.246199	0	0.967386	0	0.032614	0	0.167729	0	0.832271	0	0.818784	0.003433	0.177783	0	0.631682	0.076263	0.208436	0.083619
PUM1_MOUSE_2	8	1.2e-25	0	1	0	0	1	0	0	0	0	0	0.403118	0.596882	0	1	0	0	0.502227	0	0	0.497773	0.206013	0.138085	0.337416	0.318486	0	1	0	0	1	0	0	0
PUM1_MOUSE_3	8	1.3e-16	1	0	0	0	0.96789	0	0.03211	0	0.950688	0	0.049312	0	0.423165	0	0.576835	0	0.928899	0	0.071101	0	0.738532	0.086009	0.175459	0	1	0	0	0	0.840596	0	0.06078	0.098624
PUM2_MOUSE_1	8	0	0	0	0	1	0.149784	0	0.825974	0.024242	0.007792	0	0	0.992208	0.967965	0	0.032035	0	0.255411	0.257143	0.007792	0.479654	0.944589	0	0	0.055411	0.157576	0.024242	0.163636	0.654545	0.638095	0.051948	0.119481	0.190476
PUM2_MOUSE_2	8	2.4e-155	1	0	0	0	1	0	0	0	0.781312	0	0.119284	0.099404	0.479125	0	0.326044	0.194831	1	0	0	0	1	0	0	0	1	0	0	0	0.751491	0	0	0.248509
PUM2_MOUSE_3	8	1.2e-143	0.226048	0	0	0.773952	0.308383	0	0	0.691617	0.086826	0	0.037425	0.875749	0.035928	0	0.005988	0.958084	0.127246	0.058383	0.056886	0.757485	0	0	0.032934	0.967066	0	0	0.597305	0.402695	0	0	0	1
QKI_MOUSE_1	8	2.4e-38	1	0	0	0	1	0	0	0	1	0	0	0	0.689466	0	0.046512	0.264022	0.614227	0.112175	0.186047	0.087551	1	0	0	0	1	0	0	0	1	0	0	0
QKI_MOUSE_2	8	2.9e-28	0	0	0	1	0	0	0	1	0	0	0	1	0	0	0.156951	0.843049	0	0.195815	0.452915	0.351271	0	0.19133	0	0.80867	0	0	0	1	0	0	0	1
QKI_MOUSE_3	8	1.6e-17	0	1	0	0	0.344793	0	0	0.655207	0	0.347826	0.308392	0.343782	0	1	0	0	1	0	0	0	0	0	1	0	0.410516	0.388271	0.201213	0	1	0	0	0
RBFOX1_MOUSE_1	8	7e-94	1	0	0	0	0.933218	0	0.066782	0	0.771032	0	0.127493	0.101474	0.584562	0	0.142238	0.2732	1	0	0	0	1	0	0	0	1	0	0	0	0.776236	0	0	0.223764
RBFOX1_MOUSE_2	8	3.2e-66	0.098776	0	0	0.901224	0	0	0	1	0	0	0.136364	0.863636	0.021416	0	0.236014	0.74257	0.211976	0.160839	0.286713	0.340472	0.090035	0	0.001311	0.908654	0.045017	0	0.191871	0.763112	0.05507	0	0	0.94493
RBFOX1_MOUSE_3	8	1.1e-36	0.596436	0	0	0.403564	0	0	0	1	0.451782	0	0	0.548218	0	0	0	1	0.596436	0	0	0.403564	0.694969	0	0	0.305031	1	0	0	0	1	0	0	0
RBFOX2_MOUSE_1	8	3.1e-79	0	0	0	1	0	0.117117	0.882883	0	0	0	0	1	0.135135	0	0.657658	0.207207	0	0	0	1	0.072072	0	0.927928	0	0	0	0	1	0.009009	0	0.855856	0.135135
RBFOX2_MOUSE_2	8	1.4e-57	0.028986	0	0.971014	0	0	0	0	1	0.086957	0	0.855072	0.057971	0	0	0.028986	0.971014	0	0	1	0	0	0	0	1	0.028986	0	0.971014	0	0	0	0	1
RBFOX2_MOUSE_3	8	1.7e-43	0	0	1	0	0	0	0	1	0	0	1	0	0	0	0	1	0.098039	0	0.901961	0	0	0	0	1	0	0	1	0	0	0	0	1
RBM10_MOUSE_1	8	1.3e-31	0.833333	0.166667	0	0	0.933333	0	0	0.066667	0	0	1	0	1	0	0	0	1	0	0	0	0	0.066667	0.933333	0	0.7	0.3	0	0	0.833333	0	0.033333	0.133333
[truncated: 184 more rows]

## Sheet: RAT motif
name	length	E_value	site1_A	site1_C	site1_G	site1_U	site2_A	site2_C	site2_G	site2_U	site3_A	site3_C	site3_G	site3_U	site4_A	site4_C	site4_G	site4_U	site5_A	site5_C	site5_G	site5_U	site6_A	site6_C	site6_G	site6_U	site7_A	site7_C	site7_G	site7_U	site8_A	site8_C	site8_G	site8_U
[truncated: 512 more rows]

[truncated: 6 more sheets: CHICK motif, XENLA motif, DANRE motif, DROME motif, ARATH motif, YEAST motif]
