# Supplementary material for: Augmented prediction of multi-species protein–RNA interactions using evolutionary conservation of RNA-binding proteins
Source: Nat Commun. 2026 Apr 27;17:5764. doi: 10.1038/s41467-026-72351-6 (PMC13324433; doi:10.1038/s41467-026-72351-6)
Supplement: Supplementary file 8 — Supplementary Data 6 [file 41467_2026_72351_MOESM8_ESM.xlsx]

## Sheet: eCLIP HepG2 bam 103rbp
AGGF1	https://encode-public.s3.amazonaws.com/2016/03/11/9f3f5f58-1429-4029-a639-31eb387f92b2/ENCFF036HIA.bam
AGGF1	https://encode-public.s3.amazonaws.com/2016/03/11/371ff521-3e44-48bc-b609-5181bb98009d/ENCFF948TWD.bam
AKAP1	https://encode-public.s3.amazonaws.com/2018/04/29/22126ad0-310b-499e-b38f-69a6a4c7c6a1/ENCFF430MTS.bam
AKAP1	https://encode-public.s3.amazonaws.com/2018/04/29/c444cc95-8639-4f8a-b07b-896e1c4a1904/ENCFF847SYN.bam
AQR	https://encode-public.s3.amazonaws.com/2018/04/29/82f78349-3a0c-40a4-8b19-47482744c422/ENCFF615YND.bam
AQR	https://encode-public.s3.amazonaws.com/2018/04/29/9b3b4047-971e-4591-8b7a-c411f7f88558/ENCFF072DMC.bam
BCCIP	https://encode-public.s3.amazonaws.com/2016/03/23/f7fbf837-c3e6-41df-a274-03df8efd6092/ENCFF005HRW.bam
BCCIP	https://encode-public.s3.amazonaws.com/2016/03/23/4b03e127-830a-4042-a0b0-fbc0ad8c231a/ENCFF731PYG.bam
BCLAF1	https://encode-public.s3.amazonaws.com/2018/04/29/c8a5be28-c7c9-4b50-98f3-9d65f53dea60/ENCFF376EDQ.bam
BCLAF1	https://encode-public.s3.amazonaws.com/2018/04/29/456a94ce-14ee-4156-a416-58a63e1b05ee/ENCFF139XGO.bam
BUD13	https://encode-public.s3.amazonaws.com/2016/03/24/cbae5ae0-1231-40f0-921a-4d19ffdc28d1/ENCFF592BEM.bam
BUD13	https://encode-public.s3.amazonaws.com/2016/03/24/d20ce5af-b1fa-4613-b8a0-517a4719e4eb/ENCFF094VWE.bam
CDC40	https://encode-public.s3.amazonaws.com/2016/03/11/cd7982a1-2a77-4e70-93db-14915df88344/ENCFF171MEK.bam
CDC40	https://encode-public.s3.amazonaws.com/2016/03/11/5a8f9e89-6476-4b48-b05d-c38a9e78818a/ENCFF282MQX.bam
CSTF2	https://encode-public.s3.amazonaws.com/2016/08/04/0f743bc1-9629-4aa0-a27d-748a9bdaa4e2/ENCFF175HHG.bam
CSTF2	https://encode-public.s3.amazonaws.com/2016/08/04/6cf88687-2e3a-4b3a-a3ab-ad43cfc6cc36/ENCFF103BFG.bam
CSTF2T	https://encode-public.s3.amazonaws.com/2016/03/24/f965e794-0a96-4fca-8042-0972b87703ee/ENCFF346HHC.bam
CSTF2T	https://encode-public.s3.amazonaws.com/2016/03/24/444ec1fa-ae30-45b4-9043-d11894252acb/ENCFF268ECW.bam
DDX3X	https://encode-public.s3.amazonaws.com/2016/03/24/55f1276f-ccfb-4a59-acde-168667beee85/ENCFF984UNN.bam
DDX3X	https://encode-public.s3.amazonaws.com/2016/03/24/bd362ebf-f341-4e1b-88c7-e82c42780292/ENCFF889OOU.bam
DDX52	https://encode-public.s3.amazonaws.com/2018/04/29/62fb3305-0dcf-4686-9533-3b6af52a8d33/ENCFF356MCF.bam
DDX52	https://encode-public.s3.amazonaws.com/2018/04/29/08ca9376-18d5-4ea1-bda9-d62b1c18d235/ENCFF879GTY.bam
DDX55	https://encode-public.s3.amazonaws.com/2016/03/17/52eb1379-ef5e-45c2-b534-e536928b8b84/ENCFF744ELJ.bam
DDX55	https://encode-public.s3.amazonaws.com/2016/03/17/a95c3c4d-cdf2-47e1-9b4c-2fbf5dab7a6b/ENCFF825UNM.bam
DDX59	https://encode-public.s3.amazonaws.com/2016/03/11/0132b250-06f2-40f1-b674-ab19952140ab/ENCFF480MRD.bam
DDX59	https://encode-public.s3.amazonaws.com/2016/03/11/df3845e3-1e93-4e43-9557-7eb2c41de1f0/ENCFF112UBR.bam
DDX6	https://encode-public.s3.amazonaws.com/2016/03/17/9ea70302-6419-4b68-b1c5-bfd3dc4c5883/ENCFF978UYI.bam
DDX6	https://encode-public.s3.amazonaws.com/2016/03/17/a032c6d7-4565-4e5b-ab69-6b87940c4aed/ENCFF293PUM.bam
DGCR8	https://encode-public.s3.amazonaws.com/2016/03/24/5ef57fb8-8dd0-42bf-a466-eea14243fa1d/ENCFF559WUX.bam
DGCR8	https://encode-public.s3.amazonaws.com/2016/03/24/0b3a7c1f-6a9b-4599-96f6-d112a7a84e27/ENCFF703NQI.bam
DHX30	https://encode-public.s3.amazonaws.com/2016/08/04/88edc5d5-c4ec-49ea-b99e-4646c39601ee/ENCFF259ZLG.bam
DHX30	https://encode-public.s3.amazonaws.com/2016/08/04/2daa509d-c355-4fe2-a91a-6c9dcf3242c0/ENCFF678OCJ.bam
DKC1	https://encode-public.s3.amazonaws.com/2016/03/11/f3bbcb2d-b3a4-47b7-8d0e-1a1afdff2e88/ENCFF111YEH.bam
DKC1	https://encode-public.s3.amazonaws.com/2016/03/11/fdff9597-4fda-4d49-8ed5-98ae4fcbea3a/ENCFF568RRM.bam
DROSHA	https://encode-public.s3.amazonaws.com/2016/08/04/54333c90-9ac2-480c-a132-ab95b6be5c76/ENCFF773TOS.bam
DROSHA	https://encode-public.s3.amazonaws.com/2016/08/04/94702c6d-03eb-43b0-a3dd-c00ef5bb7f23/ENCFF190HNU.bam
EFTUD2	https://encode-public.s3.amazonaws.com/2016/03/17/e4ce8433-d22f-4d48-9b1a-5de90b8fd85a/ENCFF381UFF.bam
EFTUD2	https://encode-public.s3.amazonaws.com/2016/03/17/d0e51edb-99ed-4cce-a69a-2e4308659221/ENCFF201YNC.bam
EIF3D	https://encode-public.s3.amazonaws.com/2016/03/17/4252f1c5-1b8f-461f-8024-ba6fc17f3fae/ENCFF187PCO.bam
EIF3D	https://encode-public.s3.amazonaws.com/2016/03/17/5a8412a8-5e50-4055-a660-73db4713c70d/ENCFF005VCE.bam
EIF3H	https://encode-public.s3.amazonaws.com/2016/03/17/b189a22f-8cdb-40b8-b8d1-19753bea410b/ENCFF321VYR.bam
EIF3H	https://encode-public.s3.amazonaws.com/2016/03/17/6272ed10-143b-4bc3-9175-673ecd0dcfe0/ENCFF135UVS.bam
EXOSC5	https://encode-public.s3.amazonaws.com/2018/04/29/6cf7d522-8adf-4239-b1a8-f9edaae1fc2c/ENCFF144JVB.bam
EXOSC5	https://encode-public.s3.amazonaws.com/2018/04/29/014284b5-ef06-4f2f-a858-c198ab78e361/ENCFF535JNJ.bam
FAM120A	https://encode-public.s3.amazonaws.com/2016/03/24/ce4251d8-8d78-40ce-97f3-5015986c12ed/ENCFF105IAX.bam
FAM120A	https://encode-public.s3.amazonaws.com/2016/03/24/071d83c2-a1e6-4e52-a720-6f8a8e6df521/ENCFF599VUS.bam
FASTKD2	https://encode-public.s3.amazonaws.com/2016/08/04/3402c262-03ff-49b0-be73-11aae4df3049/ENCFF903QKL.bam
FASTKD2	https://encode-public.s3.amazonaws.com/2016/08/04/bd7cc90f-0fa9-4b9d-bf82-c7aab54bbc24/ENCFF121OYK.bam
FKBP4	https://encode-public.s3.amazonaws.com/2016/03/23/e626878e-27e6-4555-8c61-0b555ee467e4/ENCFF035UHD.bam
FKBP4	https://encode-public.s3.amazonaws.com/2016/03/23/19d138c2-7ed3-4468-8594-fd7ba05994c4/ENCFF249FBZ.bam
FTO	https://encode-public.s3.amazonaws.com/2018/04/29/189674e5-3695-4f25-9a84-8d212a68b968/ENCFF723DFF.bam
FTO	https://encode-public.s3.amazonaws.com/2018/04/29/276d269e-5b07-4b7b-a46c-420cc9b893bd/ENCFF063UTV.bam
FUBP3	https://encode-public.s3.amazonaws.com/2016/08/04/2e24a8b2-1234-4876-b7fb-51db03a971e5/ENCFF709YPU.bam
FUBP3	https://encode-public.s3.amazonaws.com/2016/08/04/888c8183-468b-47b3-bcaa-a4bc32856a3e/ENCFF565TFN.bam
FUS	https://encode-public.s3.amazonaws.com/2018/04/29/09740a7c-cbf3-41fe-9f5f-52c2aa1001fe/ENCFF014VCG.bam
FUS	https://encode-public.s3.amazonaws.com/2018/04/29/42124254-752e-4ffc-8957-ad9300f8c241/ENCFF311LXM.bam
FXR2	https://encode-public.s3.amazonaws.com/2018/04/29/6245c6a0-22bf-4e3a-9ce4-15f483e1ca96/ENCFF032TZM.bam
FXR2	https://encode-public.s3.amazonaws.com/2018/04/29/b0e707f3-5d24-4a88-a39b-73348d1f67e3/ENCFF385GCC.bam
G3BP1	https://encode-public.s3.amazonaws.com/2018/04/29/1c823e9f-3913-4cce-8adc-4e21efbd929e/ENCFF564AEK.bam
G3BP1	https://encode-public.s3.amazonaws.com/2018/04/29/0b356108-0dd0-47ab-8b62-ae6ef63c7f6b/ENCFF340DMM.bam
GRSF1	https://encode-public.s3.amazonaws.com/2016/03/17/1f3caf43-33e5-43f6-88cd-68d7c5d437ed/ENCFF163SXQ.bam
GRSF1	https://encode-public.s3.amazonaws.com/2016/03/17/cf499a43-9334-4008-8699-863408fa31e5/ENCFF374FFC.bam
GRWD1	https://encode-public.s3.amazonaws.com/2016/03/17/7dba8d01-183e-45bb-8a2b-b0fa01823e09/ENCFF449TUS.bam
GRWD1	https://encode-public.s3.amazonaws.com/2016/03/17/6c8a982e-6357-4a99-ba80-48a03e3bb30a/ENCFF459XDE.bam
GTF2F1	https://encode-public.s3.amazonaws.com/2016/03/24/54163ac0-3f66-4881-b4ad-3717939ff23e/ENCFF587LRZ.bam
GTF2F1	https://encode-public.s3.amazonaws.com/2016/03/24/dea527d3-6223-438e-98af-e882e165aa1e/ENCFF498YIO.bam
HLTF	https://encode-public.s3.amazonaws.com/2018/04/29/04e2afa2-ef96-4896-a617-03f4e9da968d/ENCFF773TEB.bam
HLTF	https://encode-public.s3.amazonaws.com/2018/04/29/5172117f-6c38-4ed7-91ca-c0eeed5d6a19/ENCFF748PZV.bam
HNRNPA1	https://encode-public.s3.amazonaws.com/2016/03/24/22086372-1ad7-4675-b24b-d28c3c0b611c/ENCFF963VIU.bam
HNRNPA1	https://encode-public.s3.amazonaws.com/2016/03/24/64e38aaf-d9df-4461-9cae-7124b9944173/ENCFF804BLC.bam
HNRNPC	https://encode-public.s3.amazonaws.com/2016/03/23/e60b9f24-4345-4181-a376-2d7518b4092e/ENCFF869PNM.bam
HNRNPC	https://encode-public.s3.amazonaws.com/2016/03/23/8c2b3c64-9f4f-4ad9-90a0-7864f4b9c9ae/ENCFF736ZQQ.bam
HNRNPK	https://encode-public.s3.amazonaws.com/2016/03/23/442e95e2-ef1c-43e8-982c-0d92227cf443/ENCFF457EXY.bam
HNRNPK	https://encode-public.s3.amazonaws.com/2016/03/23/353de655-46a5-401c-a603-84dec28ccecc/ENCFF329QRR.bam
HNRNPL	https://encode-public.s3.amazonaws.com/2016/08/04/56e91872-b63e-4307-ab62-7bc54ad4c1df/ENCFF840DTR.bam
HNRNPL	https://encode-public.s3.amazonaws.com/2016/08/04/9c59f585-fcae-41c9-b965-366cbdc168b1/ENCFF894SMP.bam
HNRNPM	https://encode-public.s3.amazonaws.com/2016/03/23/8d325f10-53dd-4344-b2f3-57591fe740e0/ENCFF160MZO.bam
HNRNPM	https://encode-public.s3.amazonaws.com/2016/03/23/7130cb07-60ee-4531-9e64-9a7377ef4526/ENCFF450IJF.bam
HNRNPU	https://encode-public.s3.amazonaws.com/2016/03/24/9cafb9fd-9dd1-4ae5-a63b-6cd61b04614a/ENCFF323IDR.bam
HNRNPU	https://encode-public.s3.amazonaws.com/2016/03/24/05bdee5a-a922-448b-a03a-fc9892b85bc2/ENCFF979DWE.bam
HNRNPUL1	https://encode-public.s3.amazonaws.com/2016/03/24/29e437a5-6ebb-413b-a6ae-0090afebd322/ENCFF398LMC.bam
HNRNPUL1	https://encode-public.s3.amazonaws.com/2016/03/24/d09d67b8-85d9-4c87-87e8-56f4587bd100/ENCFF076JEG.bam
IGF2BP1	https://encode-public.s3.amazonaws.com/2016/03/23/107d2221-a09f-463d-b2fc-5a8bfed0de6f/ENCFF059OSQ.bam
IGF2BP1	https://encode-public.s3.amazonaws.com/2016/03/23/e2612d1c-24e6-4486-a7f9-4104065b823d/ENCFF438FSK.bam
IGF2BP3	https://encode-public.s3.amazonaws.com/2016/03/23/b0e9b5f6-748b-4b1f-8320-3ca03644580d/ENCFF163VGP.bam
IGF2BP3	https://encode-public.s3.amazonaws.com/2016/03/23/96c0619d-1e1f-4e26-aa9b-eed43dce1496/ENCFF957CDL.bam
ILF3	https://encode-public.s3.amazonaws.com/2016/08/04/50a6ab42-0bee-42e8-b344-f1e4cf5e4314/ENCFF286FBL.bam
ILF3	https://encode-public.s3.amazonaws.com/2016/08/04/cdfcfb80-0969-4fe8-a338-f3e4275a8388/ENCFF409NUO.bam
KHSRP	https://encode-public.s3.amazonaws.com/2018/04/29/aed2c7ee-07db-43d3-8111-18229b0fb92b/ENCFF464FAG.bam
KHSRP	https://encode-public.s3.amazonaws.com/2018/04/29/4e27d7c4-204a-4fe7-9130-213dc3e93ea6/ENCFF963RSK.bam
LARP4	https://encode-public.s3.amazonaws.com/2016/03/11/0e109ab0-1288-4337-8754-ad45063b2e89/ENCFF284OHP.bam
LARP4	https://encode-public.s3.amazonaws.com/2016/03/11/788e49f6-c63a-4c1a-9821-1dbced095db3/ENCFF080EMQ.bam
LARP7	https://encode-public.s3.amazonaws.com/2016/03/24/ad860658-7182-4185-a1fe-e495be00722b/ENCFF406RMO.bam
LARP7	https://encode-public.s3.amazonaws.com/2016/03/24/2c709aee-2f77-4f4c-856c-b684e2ad4668/ENCFF805KJP.bam
LIN28B	https://encode-public.s3.amazonaws.com/2016/03/24/3fe6fcef-4f7b-47cf-be23-9e8528a0185e/ENCFF763NGW.bam
LIN28B	https://encode-public.s3.amazonaws.com/2016/03/24/66ec47d8-15b0-440a-980b-7e4e7b470e83/ENCFF925HAH.bam
LSM11	https://encode-public.s3.amazonaws.com/2016/03/17/54c9c906-208e-4e08-b1a4-53c571c02c4b/ENCFF229GCX.bam
LSM11	https://encode-public.s3.amazonaws.com/2016/03/17/556b3a0f-99b7-488c-af1e-c767cab6ba17/ENCFF443NQT.bam
MATR3	https://encode-public.s3.amazonaws.com/2016/08/04/bc0ec114-4e6e-47f0-920a-960888715e99/ENCFF719KGK.bam
MATR3	https://encode-public.s3.amazonaws.com/2016/08/04/45a5133d-9f41-42d0-83f7-8728544d14b0/ENCFF764PHF.bam
NCBP2	https://encode-public.s3.amazonaws.com/2016/03/24/7eb4ab28-db5f-41b3-9e6d-977d351cc696/ENCFF071ZJE.bam
NCBP2	https://encode-public.s3.amazonaws.com/2016/03/24/bcb40450-c04b-430d-8ac6-d3c9232bc314/ENCFF457IKB.bam
NIP7	https://encode-public.s3.amazonaws.com/2018/04/29/af3d16d6-e622-4d48-baa3-723100ac5129/ENCFF251ZRM.bam
NIP7	https://encode-public.s3.amazonaws.com/2018/04/29/135cfd8b-a72d-4aab-9dfd-d73ba1b32163/ENCFF048BEP.bam
NKRF	https://encode-public.s3.amazonaws.com/2016/03/11/b70fffc9-803e-48bb-97a1-da6c29b3afa1/ENCFF825FWR.bam
NKRF	https://encode-public.s3.amazonaws.com/2016/03/11/efb38732-c29a-4654-89fd-3d44af827032/ENCFF470VYY.bam
NOL12	https://encode-public.s3.amazonaws.com/2016/03/11/8095d0c3-d322-4f0a-a6aa-5d5efa51460e/ENCFF160ZHG.bam
NOL12	https://encode-public.s3.amazonaws.com/2016/03/11/349d9e03-342b-444f-84b3-f3004f593f98/ENCFF821NNN.bam
NOLC1	https://encode-public.s3.amazonaws.com/2016/03/11/23e2650f-84bc-4ba0-91f3-c43b5f014ed8/ENCFF840HYK.bam
NOLC1	https://encode-public.s3.amazonaws.com/2016/03/11/380bf6d1-1152-4ed7-9d66-06715edd2a4d/ENCFF102DLV.bam
PABPN1	https://encode-public.s3.amazonaws.com/2018/04/29/3d733123-81f7-4f16-a185-c37069531f98/ENCFF441BOM.bam
PABPN1	https://encode-public.s3.amazonaws.com/2018/04/29/1413fb22-0e36-4daf-a5ae-8e08546e6c23/ENCFF922VHA.bam
PCBP1	https://encode-public.s3.amazonaws.com/2018/04/29/2a7828e6-39e7-4903-a820-c2a2660badb1/ENCFF547HEQ.bam
PCBP1	https://encode-public.s3.amazonaws.com/2018/04/29/f02d8843-b707-43d4-af22-9ddeaf7a5f3e/ENCFF041ULU.bam
PCBP2	https://encode-public.s3.amazonaws.com/2016/03/24/ce6cd4e5-6261-4994-a4fa-fbf9362135c2/ENCFF812IPR.bam
PCBP2	https://encode-public.s3.amazonaws.com/2016/03/24/2fde60e1-ed5b-4b53-a093-e8a4d7f5442d/ENCFF032HWP.bam
POLR2G	https://encode-public.s3.amazonaws.com/2016/03/24/95e37e1c-cea5-4351-afa3-02d69e24575b/ENCFF783TNF.bam
POLR2G	https://encode-public.s3.amazonaws.com/2016/03/24/6f5583c1-6c55-49dc-b74c-821b89b20c0d/ENCFF429JCN.bam
PPIG	https://encode-public.s3.amazonaws.com/2016/03/24/8398b595-3543-4a43-9b44-802b6579e0e9/ENCFF733DRI.bam
PPIG	https://encode-public.s3.amazonaws.com/2016/03/24/c727c1e6-b462-41f1-a587-928433ff7546/ENCFF144GBK.bam
PRPF4	https://encode-public.s3.amazonaws.com/2018/04/29/60f1d837-c993-457f-aaa0-95e3141182d4/ENCFF714PLV.bam
PRPF4	https://encode-public.s3.amazonaws.com/2018/04/29/7c4ae557-db52-46be-94f2-3d5bb8a7a3cc/ENCFF690QDN.bam
PRPF8	https://encode-public.s3.amazonaws.com/2016/03/24/9a5c54ca-3f70-4248-85c9-24defcd00451/ENCFF244MEN.bam
PRPF8	https://encode-public.s3.amazonaws.com/2016/03/24/2ba08fb6-0c68-48cd-82e0-7f083f460b75/ENCFF134AZF.bam
PTBP1	https://encode-public.s3.amazonaws.com/2016/08/04/03e89324-2351-41e1-9b27-e9b8bba03544/ENCFF395VNE.bam
PTBP1	https://encode-public.s3.amazonaws.com/2016/08/04/c0020954-2e61-46a7-b0da-5d2209ea07ab/ENCFF938PTT.bam
QKI	https://encode-public.s3.amazonaws.com/2016/03/24/f828c6c6-5a70-4986-9f9a-40c501e52286/ENCFF081ZJS.bam
QKI	https://encode-public.s3.amazonaws.com/2016/03/24/bc78ac79-7e2c-4ecd-a8c3-9594bc186c20/ENCFF179YDO.bam
RBFOX2	https://encode-public.s3.amazonaws.com/2016/03/23/c9faf9ee-b89a-4a20-9ed9-0af68f1bda28/ENCFF994WPX.bam
RBFOX2	https://encode-public.s3.amazonaws.com/2016/03/23/8ca65929-e9ff-44a4-ac32-4780accdf7e4/ENCFF154BQS.bam
RBM15	https://encode-public.s3.amazonaws.com/2016/03/11/9813b728-fdd5-4de2-a577-e1405030ff62/ENCFF499LMU.bam
RBM15	https://encode-public.s3.amazonaws.com/2016/03/11/6b14f06e-918e-45a4-95dc-75a58f15248c/ENCFF415HAC.bam
RBM22	https://encode-public.s3.amazonaws.com/2016/03/24/31fa3139-5755-4525-983b-8b9b7e4af430/ENCFF743SKO.bam
RBM22	https://encode-public.s3.amazonaws.com/2016/03/24/74f16ba1-6136-4c22-8319-c8ca46ed0ae5/ENCFF755XIB.bam
RBM5	https://encode-public.s3.amazonaws.com/2016/03/17/48d97004-1349-40cd-8ba5-e50c0f6f3f70/ENCFF184RSE.bam
RBM5	https://encode-public.s3.amazonaws.com/2016/03/17/14250e54-2d87-471a-ae13-cf05ec596be2/ENCFF949ENR.bam
RPS3	https://encode-public.s3.amazonaws.com/2016/03/11/697c26df-354e-416f-9536-54c73cd049fb/ENCFF634IHJ.bam
RPS3	https://encode-public.s3.amazonaws.com/2016/03/11/d49493e3-443b-4a23-8fd8-a5a908bf57b6/ENCFF055PDH.bam
SAFB	https://encode-public.s3.amazonaws.com/2018/04/29/0e10e4f8-f940-4005-bf8a-a1ddecfebf91/ENCFF255QDJ.bam
SAFB	https://encode-public.s3.amazonaws.com/2018/04/29/39135308-3e8f-4d80-b059-b30087f56be0/ENCFF669OQB.bam
SDAD1	https://encode-public.s3.amazonaws.com/2018/04/29/36bb6496-20f9-4cf4-9247-d957144be234/ENCFF875HEP.bam
SDAD1	https://encode-public.s3.amazonaws.com/2018/04/29/79027517-b077-483f-97e8-18f9b0855184/ENCFF004ZSD.bam
SF3A3	https://encode-public.s3.amazonaws.com/2016/03/24/39f02164-5bfc-4c4d-8920-1dd0725459f5/ENCFF955MLC.bam
SF3A3	https://encode-public.s3.amazonaws.com/2016/03/24/838a6544-bd6d-430b-b046-b4c52075351d/ENCFF231UPL.bam
SF3B4	https://encode-public.s3.amazonaws.com/2016/03/23/c6b8ef09-965c-4592-9d15-48d6b71b3890/ENCFF352PAK.bam
SF3B4	https://encode-public.s3.amazonaws.com/2016/03/23/c0ddb2b7-a616-4de6-b85e-4349ac4f6bdf/ENCFF855AZI.bam
SFPQ	https://encode-public.s3.amazonaws.com/2016/03/11/e36f4f94-8a3f-4902-a24e-d7a1072d0383/ENCFF849HII.bam
SFPQ	https://encode-public.s3.amazonaws.com/2016/03/11/21d22cb9-3807-44fa-b14e-e5552a09b634/ENCFF862AWU.bam
SLTM	https://encode-public.s3.amazonaws.com/2016/03/23/ebb63a16-172d-4fec-8ca5-f528b66faa43/ENCFF125BHF.bam
SLTM	https://encode-public.s3.amazonaws.com/2016/03/23/176a5baa-8602-40e2-aff0-df4fdc0ff6f7/ENCFF736YMC.bam
SMNDC1	https://encode-public.s3.amazonaws.com/2016/03/24/abb3b446-af96-402b-87d6-44c0250f7bad/ENCFF468CQU.bam
SMNDC1	https://encode-public.s3.amazonaws.com/2016/03/24/b3e584f8-690c-4796-8327-861a44e02a98/ENCFF966TSJ.bam
SND1	https://encode-public.s3.amazonaws.com/2016/03/24/92187ca8-2684-4a04-8761-f7a7d91bb62b/ENCFF827JFL.bam
SND1	https://encode-public.s3.amazonaws.com/2016/03/24/2c5d5466-1bd5-40d6-8fd3-a72619b35578/ENCFF174TXM.bam
SRSF1	https://encode-public.s3.amazonaws.com/2016/03/24/1f421d0e-acef-4691-88fd-780cec7aeb26/ENCFF953OZR.bam
SRSF1	https://encode-public.s3.amazonaws.com/2016/03/24/ab37b26a-d565-4d67-a0a2-37905c8b0153/ENCFF832WNY.bam
SRSF7	https://encode-public.s3.amazonaws.com/2016/03/23/86df0ebf-c109-4b32-b9d9-d8c5453d5124/ENCFF106PSH.bam
SRSF7	https://encode-public.s3.amazonaws.com/2016/03/23/dcd3c1da-e67f-41f1-812e-45075c8eed90/ENCFF632LPF.bam
SRSF9	https://encode-public.s3.amazonaws.com/2016/03/23/0f0bccf2-eec1-491a-8748-a189532a1937/ENCFF593PCX.bam
SRSF9	https://encode-public.s3.amazonaws.com/2016/03/23/39ff0365-0ea7-4856-a129-feadb3794cb2/ENCFF709HAD.bam
SSB	https://encode-public.s3.amazonaws.com/2018/04/29/c1ad68de-2eb6-482c-b020-7f8f27bf08d0/ENCFF746AWW.bam
SSB	https://encode-public.s3.amazonaws.com/2018/04/29/b6224f81-df9f-4180-bbf1-2d7732bb49ae/ENCFF856EEK.bam
STAU2	https://encode-public.s3.amazonaws.com/2018/05/23/873042f8-37df-44e3-97c1-ae8865e1ce8c/ENCFF709VHF.bam
STAU2	https://encode-public.s3.amazonaws.com/2018/05/23/384b38ed-b890-4da2-95af-7e7014bb6586/ENCFF884DMT.bam
SUB1	https://encode-public.s3.amazonaws.com/2016/08/04/09cb23f3-7196-4b7d-be48-dc01b4e88336/ENCFF994CFH.bam
SUB1	https://encode-public.s3.amazonaws.com/2016/08/04/d1b10300-79f9-4ee0-970b-57ac83d368ce/ENCFF908VRY.bam
SUGP2	https://encode-public.s3.amazonaws.com/2016/08/04/58cfafa7-c6f6-41a6-a558-c03de94a0f9a/ENCFF265BFS.bam
SUGP2	https://encode-public.s3.amazonaws.com/2016/08/04/cd0df770-e570-4621-83b4-0d5c957819cc/ENCFF556QBW.bam
SUPV3L1	https://encode-public.s3.amazonaws.com/2016/08/04/eac37e6f-cf07-4d06-bd1b-b7b38a10a652/ENCFF429MXX.bam
SUPV3L1	https://encode-public.s3.amazonaws.com/2016/08/04/8bcd915b-627b-4010-9d13-1773b4a883ca/ENCFF816LYN.bam
TAF15	https://encode-public.s3.amazonaws.com/2016/03/24/49e83455-4505-4585-a92b-860f34c9bfae/ENCFF981SIK.bam
TAF15	https://encode-public.s3.amazonaws.com/2016/03/24/b7d3348e-cd4f-42d8-927d-b807774c663b/ENCFF730OHC.bam
TBRG4	https://encode-public.s3.amazonaws.com/2016/03/17/ae536124-5990-49d3-b5c0-bd329f706256/ENCFF925OBE.bam
TBRG4	https://encode-public.s3.amazonaws.com/2016/03/17/1a38b86c-2f05-4e13-be9d-39da79f61535/ENCFF116ASC.bam
TIA1	https://encode-public.s3.amazonaws.com/2016/03/23/25f023f0-9f43-4f8d-872e-6a01f3315dcd/ENCFF485LRS.bam
TIA1	https://encode-public.s3.amazonaws.com/2016/03/23/70f8b753-b142-45f0-af76-682576d000bd/ENCFF878IQT.bam
TIAL1	https://encode-public.s3.amazonaws.com/2018/04/29/599ab05c-ac17-48ea-87b6-a1aefacbef2e/ENCFF118ANT.bam
TIAL1	https://encode-public.s3.amazonaws.com/2018/04/29/3d582ad3-474c-4470-81bd-eaa96b0f13a6/ENCFF620WSX.bam
TRA2A	https://encode-public.s3.amazonaws.com/2016/03/23/eb550ff4-7343-419b-a0f9-94c9fa45ba99/ENCFF693CSS.bam
TRA2A	https://encode-public.s3.amazonaws.com/2016/03/23/2b5f5031-3899-41ab-bb45-3dba2e9b577a/ENCFF832CEI.bam
TROVE2	https://encode-public.s3.amazonaws.com/2016/03/17/951bf554-a974-40b0-87c3-a90ae288b887/ENCFF876ONV.bam
TROVE2	https://encode-public.s3.amazonaws.com/2016/03/17/c2dd4706-05dd-49e4-8e14-e1467f801046/ENCFF305FNR.bam
U2AF1	https://encode-public.s3.amazonaws.com/2016/03/24/9a35a82c-47e6-49bf-9830-46014624e7b6/ENCFF318ITR.bam
U2AF1	https://encode-public.s3.amazonaws.com/2016/03/24/79348524-2053-446f-b145-7d84559a600f/ENCFF062APM.bam
U2AF2	https://encode-public.s3.amazonaws.com/2016/03/24/9b20f976-c5f0-472d-9a78-2112701ace5f/ENCFF555WXD.bam
U2AF2	https://encode-public.s3.amazonaws.com/2016/03/24/40c30007-552c-441f-b715-677a00d33fac/ENCFF706QJH.bam
UCHL5	https://encode-public.s3.amazonaws.com/2016/03/17/c0953b21-d8c3-43d3-89c1-b638e6e7763d/ENCFF642XMP.bam
UCHL5	https://encode-public.s3.amazonaws.com/2016/03/17/ff2f9492-6ffa-4c8e-a1cf-32f5c4304723/ENCFF671VFZ.bam
UPF1	https://encode-public.s3.amazonaws.com/2018/04/29/1fdc65c7-a615-4f7b-8617-d543eb3b3c5b/ENCFF315BLR.bam
UPF1	https://encode-public.s3.amazonaws.com/2018/04/29/a4a91da2-a415-462c-abf4-433834e0c8ac/ENCFF787DWG.bam
UTP18	https://encode-public.s3.amazonaws.com/2018/04/29/a5b7b4aa-967b-466c-b2c2-015d71f58747/ENCFF747AWV.bam
UTP18	https://encode-public.s3.amazonaws.com/2018/04/29/0d8fd0cc-6cb7-4b48-a3de-aacc15324899/ENCFF220TVR.bam
WDR43	https://encode-public.s3.amazonaws.com/2018/04/29/1634c98c-cdd1-432b-b1a5-edb5700eabeb/ENCFF569JWF.bam
WDR43	https://encode-public.s3.amazonaws.com/2018/04/29/02d02562-f1e1-4912-8262-6d64b47f1b85/ENCFF938XEE.bam
XPO5	https://encode-public.s3.amazonaws.com/2016/08/04/602fffab-2bed-4d1f-b7e2-8134b1c48f0a/ENCFF581UJN.bam
XPO5	https://encode-public.s3.amazonaws.com/2016/08/04/d7ca346c-1095-4e69-9aea-ca82890e8779/ENCFF679AXS.bam
XRCC6	https://encode-public.s3.amazonaws.com/2016/03/24/00cf1cc9-3c49-4122-94ae-41c0352cc404/ENCFF021CNP.bam
XRCC6	https://encode-public.s3.amazonaws.com/2016/03/24/d11c741b-d068-43d7-b9a9-2919cfef340d/ENCFF128IDP.bam
XRN2	https://encode-public.s3.amazonaws.com/2016/03/17/a3f05705-5547-4c18-8698-e65bd69dfb0d/ENCFF307RJJ.bam
XRN2	https://encode-public.s3.amazonaws.com/2016/03/17/7e94463b-9315-43cd-9f19-4749cecef4a4/ENCFF260PAC.bam
YBX3	https://encode-public.s3.amazonaws.com/2018/04/29/a93bc30f-728e-41bd-a3bb-402a1efb14fd/ENCFF843MHP.bam
YBX3	https://encode-public.s3.amazonaws.com/2018/04/29/0e297b8f-2bb2-4483-ad93-d4ac6bbba019/ENCFF331WIZ.bam
ZC3H11A	https://encode-public.s3.amazonaws.com/2016/03/17/75da9848-b55f-4693-8a3b-883c96083339/ENCFF784LBV.bam
ZC3H11A	https://encode-public.s3.amazonaws.com/2016/03/17/a23cddcf-7064-4e90-a74d-75b3321ddddc/ENCFF225LEZ.bam
ZNF800	https://encode-public.s3.amazonaws.com/2018/04/29/81194acb-d539-4746-aeef-39be2adb4b59/ENCFF643WBT.bam
ZNF800	https://encode-public.s3.amazonaws.com/2018/04/29/6b630996-9011-4cc4-a0e5-e7d69c489085/ENCFF248VYV.bam

## Sheet: consistency of SNV impact
Statistical significance was evaluated using a two-sided Fisher’s exact test, followed by Benjamini–Hochberg correction for multiple testing. Adjusted P values are reported as FDR, and FDR≤0.05 was considered significant.
RBP	p_value	true_positives	false_positives	true_negatives	false_negatives	original_samples	filtered_percentage	FDR	significant
PPIG	4.33285e-47	1339	816	1203	796	8103	48.735	3.98623e-45	TRUE
GRWD1	1.54618e-46	1806	1003	1412	1149	9851	45.4878	7.11244e-45	TRUE
UCHL5	2.04117e-45	808	340	537	345	3502	42.0331	6.25959e-44	TRUE
G3BP1	3.46904e-40	665	181	462	429	2992	41.9452	7.97879e-39	TRUE
ZNF800	3.78696e-35	848	264	434	423	3676	46.4363	6.96801e-34	TRUE
DDX3X	5.53853e-35	674	263	444	328	3359	49.1218	8.49241e-34	TRUE
WDR43	2.30874e-34	238	24	125	79	818	43.0318	3.03434e-33	TRUE
NCBP2	1.35228e-29	391	177	428	251	2571	51.4975	1.55512e-28	TRUE
BUD13	5.23733e-29	1095	535	683	595	5787	49.7494	5.35371e-28	TRUE
EFTUD2	2.30103e-28	416	122	273	214	2150	52.3256	2.11695e-27	TRUE
LSM11	2.49351e-27	589	154	400	466	2927	45.029	2.08548e-26	TRUE
DDX55	3.8622e-27	615	158	368	433	2917	46.0405	2.96102e-26	TRUE
BCLAF1	2.84373e-26	1035	502	849	810	6372	49.8431	2.01249e-25	TRUE
U2AF2	3.41923e-24	349	99	200	151	1886	57.6352	2.24692e-23	TRUE
HLTF	8.00907e-24	323	141	324	196	1977	50.2276	4.91223e-23	TRUE
FTO	6.30203e-23	289	86	227	168	1389	44.5644	3.62367e-22	TRUE
SND1	1.31817e-22	305	124	269	166	1414	38.8967	7.1336e-22	TRUE
PRPF8	1.77351e-21	521	304	434	276	3081	50.1785	9.06459e-21	TRUE
GRSF1	2.16348e-21	103	16	107	47	472	42.161	1.04758e-20	TRUE
DKC1	4.2788e-21	123	21	87	37	428	37.3832	1.96825e-20	TRUE
ZC3H11A	8.79106e-21	237	59	224	190	1307	45.6771	3.85132e-20	TRUE
UTP18	2.11393e-20	254	54	139	116	1125	49.9556	8.84006e-20	TRUE
SRSF1	2.32301e-20	567	288	398	298	2967	47.725	9.29204e-20	TRUE
SDAD1	1.7761e-18	539	127	244	339	2509	50.2192	6.8084e-18	TRUE
UPF1	4.61952e-18	480	218	375	317	2480	43.9516	1.69998e-17	TRUE
TIAL1	5.98708e-18	72	15	85	24	400	51	2.11851e-17	TRUE
IGF2BP1	1.42436e-17	308	149	244	151	1540	44.6753	4.85339e-17	TRUE
TROVE2	8.81198e-17	147	28	96	66	709	52.4683	2.89537e-16	TRUE
FASTKD2	1.41853e-16	490	205	344	325	2501	45.4618	4.50016e-16	TRUE
PCBP2	1.4997e-15	240	71	173	151	1130	43.8053	4.59908e-15	TRUE
SF3A3	2.02347e-15	160	38	83	51	763	56.4875	6.00512e-15	TRUE
LARP4	2.31002e-15	532	234	407	405	2610	39.5402	6.64129e-15	TRUE
DDX6	3.25695e-15	326	59	109	139	1259	49.722	9.08e-15	TRUE
AKAP1	3.46739e-15	373	126	249	257	1734	42.0415	9.38234e-15	TRUE
NKRF	5.49002e-15	195	57	129	95	905	47.4033	1.44309e-14	TRUE
EIF3H	3.43035e-13	677	282	338	384	3212	47.665	8.76644e-13	TRUE
LIN28B	3.67338e-13	214	69	160	138	1049	44.6139	9.1338e-13	TRUE
SF3B4	3.79899e-12	110	52	81	27	529	48.9603	9.19755e-12	TRUE
PCBP1	1.97457e-11	216	32	137	236	1087	42.8703	4.65796e-11	TRUE
SUPV3L1	2.94928e-11	127	18	87	104	860	60.9302	6.78334e-11	TRUE
HNRNPK	4.85863e-11	94	23	90	62	461	41.6486	1.09023e-10	TRUE
RBM15	1.00792e-10	434	154	219	266	2142	49.9066	2.20784e-10	TRUE
XRN2	5.63463e-10	159	67	156	115	939	47.0714	1.20555e-09	TRUE
U2AF1	1.61467e-09	174	42	138	171	1046	49.8088	3.37612e-09	TRUE
XPO5	2.6607e-09	100	14	47	47	470	55.7447	5.43964e-09	TRUE
DROSHA	2.88419e-09	219	78	173	179	1058	38.6578	5.76837e-09	TRUE
AQR	3.53301e-09	336	146	200	201	2582	65.8017	6.91567e-09	TRUE
RPS3	4.71353e-09	643	220	269	411	2713	43.1257	9.03428e-09	TRUE
EIF3D	8.42678e-09	487	287	394	368	2740	43.9416	1.58217e-08	TRUE
PRPF4	3.76339e-08	464	322	405	330	2765	44.991	6.92464e-08	TRUE
YBX3	1.33635e-07	339	197	275	244	1770	40.3955	2.41067e-07	TRUE
DHX30	1.72679e-07	179	46	65	73	694	47.6945	3.05509e-07	TRUE
TIA1	2.64781e-07	59	30	92	41	370	40	4.59619e-07	TRUE
LARP7	1.26564e-06	71	1	15	30	236	50.4237	2.15628e-06	TRUE
FUBP3	1.80352e-06	68	20	57	43	360	47.7778	3.01679e-06	TRUE
SRSF7	1.83652e-06	157	30	52	76	553	43.038	3.01715e-06	TRUE
PABPN1	2.55099e-06	627	267	364	534	3176	43.5768	4.11738e-06	TRUE
DGCR8	3.98043e-06	59	27	74	40	446	55.157	6.31378e-06	TRUE
ILF3	6.95579e-06	50	21	51	25	224	34.375	1.08463e-05	TRUE
CSTF2T	1.12122e-05	127	64	160	136	891	45.3423	1.71921e-05	TRUE
KHSRP	1.44622e-05	73	28	50	34	431	57.0766	2.18118e-05	TRUE
RBM22	2.39453e-05	165	94	124	99	884	45.4751	3.55317e-05	TRUE
SLTM	7.46685e-05	87	31	93	96	612	49.8366	0.00010846	TRUE
RBFOX2	7.54507e-05	100	57	93	65	655	51.9084	0.00010846	TRUE
TRA2A	8.38128e-05	187	51	90	146	816	41.9118	0.000118627	TRUE
DDX59	9.09818e-05	125	42	93	114	661	43.4191	0.000126823	TRUE
CSTF2	0.000135919	39	20	54	26	253	45.0593	0.000186635	TRUE
GTF2F1	0.000328609	98	42	86	85	575	45.913	0.000444589	TRUE
TAF15	0.000749007	29	18	53	23	196	37.2449	0.000998676	TRUE
IGF2BP3	0.00103636	198	164	191	138	1175	41.1915	0.00136207	TRUE
AGGF1	0.00172503	208	106	89	96	987	49.4428	0.00223526	TRUE
SSB	0.00238013	36	13	30	22	132	23.4848	0.00304127	TRUE
NOLC1	0.00433358	182	69	98	148	836	40.5502	0.0054615	TRUE
SMNDC1	0.00594768	77	23	41	56	394	50	0.00739441	TRUE
FXR2	0.00811739	327	195	198	232	2107	54.8173	0.00995734	TRUE
TBRG4	0.0151246	226	11	14	103	800	55.75	0.0183088	TRUE
HNRNPM	0.0191124	28	8	15	14	138	52.8986	0.0228356	TRUE
NOL12	0.022007	294	113	156	286	1582	46.3338	0.0259569	TRUE
FUS	0.0412631	55	36	54	44	306	38.2353	0.0480533	TRUE
SAFB	0.0459309	40	9	14	21	138	39.1304	0.0528205	FALSE
SRSF9	0.138985	232	162	164	187	1412	47.238	0.157859	FALSE
HNRNPC	0.14592	31	20	37	33	278	56.4748	0.163715	FALSE
XRCC6	0.157398	19	12	22	17	120	41.6667	0.174465	FALSE
PTBP1	0.161005	146	117	104	99	787	40.7878	0.176338	FALSE
HNRNPU	0.209461	15	10	5	2	65	50.7692	0.226711	FALSE
NIP7	0.21545	96	49	80	117	526	34.981	0.230481	FALSE
HNRNPL	0.322756	56	29	31	41	257	38.9105	0.341305	FALSE
HNRNPA1	0.394389	14	11	5	2	50	36	0.412316	FALSE
CDC40	0.446902	189	82	81	159	984	48.0691	0.461966	FALSE
SUB1	0.48613	268	54	35	206	1034	45.5513	0.496933	FALSE
QKI	1	20	4	6	30	115	47.8261	1	FALSE
MATR3	1	18	33	15	8	116	36.2069	1	FALSE
