# Supplementary material for: Augmented prediction of multi-species protein–RNA interactions using evolutionary conservation of RNA-binding proteins
Source: Nat Commun. 2026 Apr 27;17:5764. doi: 10.1038/s41467-026-72351-6 (PMC13324433; doi:10.1038/s41467-026-72351-6)
Supplement: Supplementary file 9 — Supplementary Data 7 [file 41467_2026_72351_MOESM9_ESM.xlsx]

## Sheet: RBP_sequence
EPN24-myc-hPUM2	ATGCACGGTCTGCAGGACGACCCGGACCTGCAAGCACTGCTCAAGGGCAGCCAGCTGCTGAAAGTTAAATCTTCTTCTTGGCGTCGTGAACGTTTCTACAAACTCCAGGAGGACTGCAAAACCATCTGGCAGGAATCCCGTAAAGTTATGCGTTCTCCGGAATCTCAGCTGTTCTCTATCGAAGACATCCAGGAAGTTCGTATGGGTCACCGTACCGAAGGTCTGGAAAAATTCGCGCGTGACATCCCGGAAGACCGTTGCTTCTCCATCGTTTTCAAAGACCAGCGTAACACCCTGGACCTGATCGCGCCGTCTCCGGCGGACGCGCAGCACTGGGTTCAGGGTCTGCGTAAAATCATCCACCACTCTGGTTCTATGGACCAACGTCAGAAACTGCAG…
EPN24-myc-mPUM2	ATGCACGGTCTGCAGGACGACCCGGACCTGCAAGCACTGCTCAAGGGCAGCCAGCTGCTGAAAGTTAAATCTTCTTCTTGGCGTCGTGAACGTTTCTACAAACTCCAGGAGGACTGCAAAACCATCTGGCAGGAATCCCGTAAAGTTATGCGTTCTCCGGAATCTCAGCTGTTCTCTATCGAAGACATCCAGGAAGTTCGTATGGGTCACCGTACCGAAGGTCTGGAAAAATTCGCGCGTGACATCCCGGAAGACCGTTGCTTCTCCATCGTTTTCAAAGACCAGCGTAACACCCTGGACCTGATCGCGCCGTCTCCGGCGGACGCGCAGCACTGGGTTCAGGGTCTGCGTAAAATCATCCACCACTCTGGTTCTATGGACCAACGTCAGAAACTGCAG…

## Sheet: Primer sequence
	primer sequences used for RBP cloning
EPN24-BamHF	cacaagtttgtacattcgaaggatccGCCACCATGCACGGTCTGCAGGACG
EPN24-MR	CAGGTCTTCTTCGGAGATCAGCTTC
mPum2-MF(for EPN24)	GAAGCTGATCTCCGAAGAAGACCTGGGCGGAGGAGGCAGCGGCGGAGGAGGCAGCAATCATGATTTTCAAGCTCTTGCATTAG
mPum2-NheR	AACTAGAAGGCACAGTCGAGGCTAGCTTACAGCATCCCATTTGGTGGTC
mPum2-BamHF	cacaagtttgtacattcgaaggatccGCCACCATGGAACAGAAGCTGATCTCCGAAGAA
hPUM2-MF (for EPN24)	GAAGCTGATCTCCGAAGAAGACCTGGGCGGAGGAGGCAGCGGCGGAGGAGGCAGCaatcatgattttcaagctcttgcattag
hPUM2-NheR	AACTAGAAGGCACAGTCGAGGCTAGCTTACAGCATTCCATTTGGTGGTCC
hPUM2-BamHF	cacaagtttgtacattcgaaggatccGCCACCATGGAACAGAAGCTGATCTCCGAAGAA
mPum2-SNV1-wtF	AGCTTCCTAGGGGGCAATCCGGATTGGCCCTCCCCCCTTTTGTAAATAACCCAGGAAATGTAATAAATTCATTATCTTAGGGTGATCG
mPum2-SNV1-wtR	GATCCGATCACCCTAAGATAATGAATTTATTACATTTCCTGGGTTATTTACAAAAGGGGGGAGGGCCAATCCGGATTGCCCCCTAGGA
mPum2-SNV2-wtF	AGCTTCAAAGATCAACATTTTGACCAAAATCTGAACTTCATGTACATAGAGGTTGATAAAGTGACAGAGAGGGAGAAAGTTACTGTCG
mPum2-SNV2-wtR	GATCCGACAGTAACTTTCTCCCTCTCTGTCACTTTATCAACCTCTATGTACATGAAGTTCAGATTTTGGTCAAAATGTTGATCTTTGA
mPum2-SNV3-wtF	AGCTTCATTTTCATATTCTTTATTTATAAAGGATCAATGCTGCTGTAAATACTGGTATTTTTAATGTTTTAATTTCATTCCACCACCG
mPum2-SNV3-wtR	GATCCGGTGGTGGAATGAAATTAAAACATTAAAAATACCAGTATTTACAGCAGCATTGATCCTTTATAAATAAAGAATATGAAAATGA
mPum2-SNV1-snpF	AGCTTCCTAGGGGGCAATCCGGATTGGCCCTCCCCCCTTTTGTAAGTAACCCAGGAAATGTAATAAATTCATTATCTTAGGGTGATCG
mPum2-SNV1-snpR	GATCCGATCACCCTAAGATAATGAATTTATTACATTTCCTGGGTTACTTACAAAAGGGGGGAGGGCCAATCCGGATTGCCCCCTAGGA
mPum2-SNV2-snpF	AGCTTCAAAGATCAACATTTTGACCAAAATCTGAACTTCATGTACGTAGAGGTTGATAAAGTGACAGAGAGGGAGAAAGTTACTGTCG
mPum2-SNV2-snpR	GATCCGACAGTAACTTTCTCCCTCTCTGTCACTTTATCAACCTCTACGTACATGAAGTTCAGATTTTGGTCAAAATGTTGATCTTTGA
mPum2-SNV3-snpF	AGCTTCATTTTCATATTCTTTATTTATAAAGGATCAATGCTGCTGCAAATACTGGTATTTTTAATGTTTTAATTTCATTCCACCACCG
mPum2-SNV3-snpR	GATCCGGTGGTGGAATGAAATTAAAACATTAAAAATACCAGTATTTGCAGCAGCATTGATCCTTTATAAATAAAGAATATGAAAATGA
hPUM2-SNV1-wtF	AGCTTACCTAGGGGACAATCCGGATTGGCCCTCCCCCTTTTGTAAATAACCCAGGAAATGTAATAAATTCATTATCTTAGGGTGATCG
hPUM2-SNV1-wtR	GATCCGATCACCCTAAGATAATGAATTTATTACATTTCCTGGGTTATTTACAAAAGGGGGAGGGCCAATCCGGATTGTCCCCTAGGTA
hPUM2-SNV2-wtF	AGCTTCAAAGATCAGCATTTTGATCAAAATCTCAACTTCATGTACATAGAAGTTGATAAAGTAACAGAGAGGGAGAAAGTTACTGTTG
hPUM2-SNV2-wtR	GATCCAACAGTAACTTTCTCCCTCTCTGTTACTTTATCAACTTCTATGTACATGAAGTTGAGATTTTGATCAAAATGCTGATCTTTGA
hPUM2-SNV3-wtF	AGCTTCATTTTCATATTCTTTATTTATAAAGGATCAATGCTGCTGTAAATACAGGTATTTTTAATTTTAAAATTTCATTCCACCACCG
hPUM2-SNV3-wtR	GATCCGGTGGTGGAATGAAATTTTAAAATTAAAAATACCTGTATTTACAGCAGCATTGATCCTTTATAAATAAAGAATATGAAAATGA
hPUM2-SNV1-snpF	AGCTTACCTAGGGGACAATCCGGATTGGCCCTCCCCCTTTTGTAAGTAACCCAGGAAATGTAATAAATTCATTATCTTAGGGTGATCG
hPUM2-SNV1-snpR	GATCCGATCACCCTAAGATAATGAATTTATTACATTTCCTGGGTTACTTACAAAAGGGGGAGGGCCAATCCGGATTGTCCCCTAGGTA
hPUM2-SNV2-snpF	AGCTTCAAAGATCAGCATTTTGATCAAAATCTCAACTTCATGTACGTAGAAGTTGATAAAGTAACAGAGAGGGAGAAAGTTACTGTTG
hPUM2-SNV2-snpR	GATCCAACAGTAACTTTCTCCCTCTCTGTTACTTTATCAACTTCTACGTACATGAAGTTGAGATTTTGATCAAAATGCTGATCTTTGA
hPUM2-SNV3-snpF	AGCTTCATTTTCATATTCTTTATTTATAAAGGATCAATGCTGCTGCAAATACAGGTATTTTTAATTTTAAAATTTCATTCCACCACCG
hPUM2-SNV3-snpR	GATCCGGTGGTGGAATGAAATTTTAAAATTAAAAATACCTGTATTTGCAGCAGCATTGATCCTTTATAAATAAAGAATATGAAAATGA

## Sheet: Probe sequence
in vitro validation sequence
dbsnp_info	RBP	wt_sequence_human	snv_sequence_human	wt_sequence_mouse	snv_sequence_mouse
NC_000006.11:g.1613873A>G	PUM2	biotin-TAGGGGACAATCCGGATTGGCCCTCCCCCTTTTGTAAATAACCCA	biotin-TAGGGGACAATCCGGATTGGCCCTCCCCCTTTTGTAAGTAACCCA	biotin-AGGGGGCAATCCGGATTGGCCCTCCCCCCTTTTGTAAATAACCCA	biotin-AGGGGGCAATCCGGATTGGCCCTCCCCCCTTTTGTAAGTAACCCA
NC_000006.11:g.4059022A>G	PUM2	biotin-GATCAAAATCTCAACTTCATGTACATAGAAGTTGATAAAGTAACA	biotin-GATCAAAATCTCAACTTCATGTACGTAGAAGTTGATAAAGTAACA	biotin-GACCAAAATCTGAACTTCATGTACATAGAGGTTGATAAAGTGACA	biotin-GACCAAAATCTGAACTTCATGTACGTAGAGGTTGATAAAGTGACA
NC_000017.10:g.30327255T>C	PUM2	biotin-TGTAAATACAGGTATTTTTAATTTTAAAATTTCATTCCACCACCA	biotin-TGCAAATACAGGTATTTTTAATTTTAAAATTTCATTCCACCACCA	biotin-TGTAAATACTGGTATTTTTAATGTTTTAATTTCATTCCACCACCA	biotin-TGCAAATACTGGTATTTTTAATGTTTTAATTTCATTCCACCACCA
in vivo validation sequence
dbsnp_info	RBP	wt_sequence_human	snp_sequence_human	wt_sequence_mouse	snp_sequence_mouse
NC_000006.11:g.1613873A>G	PUM2	TACAGTTAAACCTAGGGGACAATCCGGATTGGCCCTCCCCCTTTTGTAAATAACCCAGGAAATGTAATAAATTCATTATCTTAGGGTGATCTGCCCTGCC	TACAGTTAAACCTAGGGGACAATCCGGATTGGCCCTCCCCCTTTTGTAAGTAACCCAGGAAATGTAATAAATTCATTATCTTAGGGTGATCTGCCCTGCC	ACAGTTAAACCTAGGGGGCAATCCGGATTGGCCCTCCCCCCTTTTGTAAATAACCCAGGAAATGTAATAAATTCATTATCTTAGGGTGATCTGCCCTGTC	ACAGTTAAACCTAGGGGGCAATCCGGATTGGCCCTCCCCCCTTTTGTAAGTAACCCAGGAAATGTAATAAATTCATTATCTTAGGGTGATCTGCCCTGTC
NC_000006.11:g.4059022A>G	PUM2	AGGTGTGTTCAAAGATCAGCATTTTGATCAAAATCTCAACTTCATGTACATAGAAGTTGATAAAGTAACAGAGAGGGAGAAAGTTACTGTTATGAGCACC	AGGTGTGTTCAAAGATCAGCATTTTGATCAAAATCTCAACTTCATGTACGTAGAAGTTGATAAAGTAACAGAGAGGGAGAAAGTTACTGTTATGAGCACC	AGGTGTATTCAAAGATCAACATTTTGACCAAAATCTGAACTTCATGTACATAGAGGTTGATAAAGTGACAGAGAGGGAGAAAGTTACTGTCATGAGCACC	AGGTGTATTCAAAGATCAACATTTTGACCAAAATCTGAACTTCATGTACGTAGAGGTTGATAAAGTGACAGAGAGGGAGAAAGTTACTGTCATGAGCACC
NC_000017.10:g.30327255T>C	PUM2	AAGATATTGCATTTTCATATTCTTTATTTATAAAGGATCAATGCTGCTGTAAATACAGGTATTTTTAATTTTAAAATTTCATTCCACCACCATCAGATGC	AAGATATTGCATTTTCATATTCTTTATTTATAAAGGATCAATGCTGCTGCAAATACAGGTATTTTTAATTTTAAAATTTCATTCCACCACCATCAGATGC	AAGATATTGCATTTTCATATTCTTTATTTATAAAGGATCAATGCTGCTGTAAATACTGGTATTTTTAATGTTTTAATTTCATTCCACCACCATCAGATGC	AAGATATTGCATTTTCATATTCTTTATTTATAAAGGATCAATGCTGCTGCAAATACTGGTATTTTTAATGTTTTAATTTCATTCCACCACCATCAGATGC

## Sheet: qPCR primer sequence
hPUM2-SNV1-qF	GAGCAAAGACCCCAACGAGA
hPUM2-SNV1-qR	CCAATCCGGATTGTCCCCTAG
hPUM2-SNV2-qF	GGATCACTCTCGGCATGGAC
hPUM2-SNV2-qR	CTTTCTCCCTCTCTGTTACTTTATCAACT
hPUM2-SNV3-qF	CACATGGTCCTGCTGGAGTT
hPUM2-SNV3-qR	GCAGCATTGATCCTTTATAAATAAAGAATATGA
mPUM2-SNV1-qF	GAGCAAAGACCCCAACGAGA
mPUM2-SNV1-qR	CAATCCGGATTGCCCCCTAG
mPUM2-SNV2-qF	GGATCACTCTCGGCATGGAC
mPUM2-SNV2-qR	CAGTAACTTTCTCCCTCTCTGTCAC
mPUM2-SNV3-qF	GGATCACTCTCGGCATGGAC
mPUM2-SNV3-qR	GGTGGAATGAAATTAAAACATTAAAAATACCAG
ERCC-qF	CATCCGCTCCTAAGGCAACA
ERCC-qR	TCCCTGTGGGATATTCTGACCA
GAPDH-qF	GAAATCCCATCACCATCTTCCAGG
GAPDH-qR	GAGCCCCAGCCTTCTCCATG
