# Supplementary material for: Augmented prediction of multi-species protein–RNA interactions using evolutionary conservation of RNA-binding proteins
Source: Nat Commun. 2026 Apr 27;17:5764. doi: 10.1038/s41467-026-72351-6 (PMC13324433; doi:10.1038/s41467-026-72351-6)
Supplement: Supplementary file 10 — Supplementary Data 8 [file 41467_2026_72351_MOESM10_ESM.xlsx]

## Sheet: 184RBP RCTM enrichment
term	number_of_genes	inputGenes	fdr	description	rbp
MMU-3214847	7	Msl1,Ogt,H2bc15,H2bc3,Wdr5,Jade1,H2bc14	0.0405	HATs acetylate histones	ELAVL1
MMU-3247509	14	Smarca2,Kdm4c,Kdm1b,Msl1,Ogt,Kdm6a,Nsd2,H2bc15,H2bc3,Wdr5,Kmt2e,Rcor1,Jade1,H2bc14	0.0405	Chromatin modifying enzymes	ELAVL1
MMU-6807070	7	Psmd11,Suz12,Prex2,Psmc2,Usp13,Rraga,Psmb3	0.0173	PTEN Regulation	ILF3
MMU-162582	121	Sox9,Ocrl,Bdkrb2,Smo,Atp6v1f,Mapk14,Kit,Atp6v1b2,Ctnnb1,Ap2m1,Mtmr1,Atp1b4,Psmd3,Psmd11,Suz12,Dync1h1,Ap2b1,Psme3,Vip,Adcy1,Psmc5,Nup85,Scfd1,Tshr,Prkch,Hif1a,Psmc1,Evl,Psmc6,Dock8,Baiap2,Rptor,Xiap,Prex2,Col5a1,E2f5,Skil,Pik3ca,Sh3gl2,Psmc2,Rgs12,Klb,Polr2b,Wnt16,Casp2,Itpr1,Rho,Dock11,Vipr1,Fntb,Chn2,Myo6,Fam91a1,Sstr1,Fkbp1a,Itpr3,Ccr8,Rragb,Diaph2,Pkn3,Trak1,Bdkrb1,Fmnl1,Ror1,Cftr,Ar,Npsr1,La…	1.47e-07	Signal Transduction	PCBP1
MMU-4086400	15	Ap2m1,Psmd3,Psmd11,Ap2b1,Psme3,Psmc5,Psmc1,Psmc6,Psmc2,Ror1,Daam1,Psmb3,Fzd7,Psma3,Dvl3	0.00016	PCP/CE pathway	PCBP1
MMU-6807070	17	Psmd3,Psmd11,Suz12,Psme3,Psmc5,Psmc1,Psmc6,Rptor,Xiap,Prex2,Psmc2,Rragb,Lamtor4,Usp13,Rraga,Psmb3,Psma3	0.00016	PTEN Regulation	PCBP1
MMU-392499	85	Ace,Capza2,Psmd3,Psmd11,Suz12,Cog1,Dync1h1,Mrpl45,Psme3,Cops6,Igfbp1,Arf5,Arsg,Psmc5,Nup85,Scfd1,Actr10,Hif1a,Psmc1,Dcaf4,Traf3,Psmc6,Usp25,Uhrf2,Usp16,Dolpp1,Ube2e3,Pdia3,Casp8ap2,Psmc2,Calu,Kbtbd8,Ttll3,Rab33a,Rpsa,Mrps2,Fn3krp,Kdm1b,Pomt1,Wdr48,Mitf,Ttll5,Cftr,Tulp4,Ar,Fut8,Rhot1,Dcaf7,Nup188,Thra,Alg13,Rara,Mia2,Eif2s1,Usp13,Gfm1,Pappa,Spp1,Dcun1d4,Rab44,Usp9x,Rraga,Adamtsl2,Slc34a2,Eif3b,Srp…	0.00018	Metabolism of proteins	PCBP1
MMU-1257604	24	Kit,Psmd3,Psmd11,Suz12,Psme3,Psmc5,Psmc1,Psmc6,Rptor,Xiap,Prex2,Pik3ca,Psmc2,Klb,Rragb,Lamtor4,Usp13,Ppp2r5c,Rraga,Il1rap,Psmb3,Esr1,Met,Psma3	0.0002	PIP3 activates AKT signaling	PCBP1
MMU-2262752	35	Blvra,Atp6v1f,Mapk14,Atp6v1b2,Capza2,Psmd3,Psmd11,Suz12,Dync1h1,Psme3,Asf1a,Map2k6,Psmc5,Nup85,Actr10,Hif1a,Psmc1,Fos,Psmc6,Rptor,Cox20,Nudt2,Psmc2,Rragb,Ar,Lamtor4,Nup188,Eif2s1,Rraga,Psmb3,Dync1i1,Psma3,Dnaja1,Hspa4l,Hspa2	0.0002	Cellular responses to stress	PCBP1
MMU-597592	70	Capza2,Psmd3,Psmd11,Suz12,Cog1,Dync1h1,Psme3,Cops6,Igfbp1,Arf5,Arsg,Psmc5,Nup85,Scfd1,Actr10,Hif1a,Psmc1,Dcaf4,Traf3,Psmc6,Usp25,Uhrf2,Usp16,Dolpp1,Ube2e3,Pdia3,Casp8ap2,Psmc2,Calu,Kbtbd8,Ttll3,Rab33a,Fn3krp,Kdm1b,Pomt1,Wdr48,Mitf,Ttll5,Cftr,Tulp4,Ar,Fut8,Rhot1,Dcaf7,Nup188,Thra,Alg13,Rara,Mia2,Usp13,Spp1,Dcun1d4,Rab44,Usp9x,Rraga,Adamtsl2,Klhl5,Psmb3,Esr1,Adamtsl1,Top1,Lrr1,Stag2,Dync1i1,Dcaf11,…	0.00022	Post-translational protein modification	PCBP1
MMU-8878166	12	Sox9,Psmd3,Psmd11,Psme3,Ppm1d,Psmc5,Psmc1,Psmc6,Psmc2,Ar,Psmb3,Psma3	0.00022	Transcriptional regulation by RUNX2	PCBP1
MMU-9006925	25	Kit,Psmd3,Psmd11,Suz12,Psme3,Adcy1,Psmc5,Psmc1,Psmc6,Rptor,Xiap,Prex2,Pik3ca,Psmc2,Klb,Rragb,Lamtor4,Usp13,Ppp2r5c,Rraga,Il1rap,Psmb3,Esr1,Met,Psma3	0.00022	Intracellular signaling by second messengers	PCBP1
MMU-4641258	11	Psmd3,Psmd11,Psme3,Psmc5,Psmc1,Psmc6,Psmc2,Psmb3,Dact1,Psma3,Dvl3	0.00045	Degradation of DVL	PCBP1
MMU-5689880	19	Psmd3,Psmd11,Psme3,Psmc5,Hif1a,Psmc1,Psmc6,Usp25,Usp16,Psmc2,Wdr48,Cftr,Ar,Rhot1,Usp13,Usp9x,Psmb3,Psma3,Ripk1	0.00045	Ub-specific processing proteases	PCBP1
MMU-8948751	12	Psmd3,Psmd11,Psme3,Psmc5,Psmc1,Psmc6,Xiap,Prex2,Psmc2,Usp13,Psmb3,Psma3	0.00045	Regulation of PTEN stability and activity	PCBP1
MMU-3858494	16	Ctnnb1,Ap2m1,Psmd3,Psmd11,Ap2b1,Psme3,Psmc5,Psmc1,Psmc6,Psmc2,Ror1,Daam1,Psmb3,Fzd7,Psma3,Dvl3	0.00046	Beta-catenin independent WNT signaling	PCBP1
MMU-1236978	10	Psmd3,Psmd11,Psme3,Psmc5,Psmc1,Psmc6,Psmc2,Mrc2,Psmb3,Psma3	0.00062	Cross-presentation of soluble exogenous antigens (endosomes)	PCBP1
MMU-5688426	22	Psmd3,Psmd11,Psme3,Psmc5,Hif1a,Psmc1,Traf3,Psmc6,Usp25,Usp16,Psmc2,Kdm1b,Wdr48,Cftr,Ar,Rhot1,Usp13,Usp9x,Psmb3,Esr1,Psma3,Ripk1	0.0009	Deubiquitination	PCBP1
MMU-212436	47	Pparg,Sox9,Brpf3,Mapk14,Ctnnb1,Atp1b4,Psmd3,Psmd11,Suz12,Psme3,Zkscan1,Ppm1d,Map2k6,Psmc5,Psmc1,Psmc6,Rptor,Tfap2b,Cox20,E2f5,Skil,Nr4a3,Psmc2,Polr2b,Casp2,Rragb,Ar,Zfp282,Lamtor4,Rarb,Thra,Rara,Ppp2r5c,Usp9x,Rraga,Psmb3,Esr1,Cdk12,Zfp189,Esrrb,Brpf1,Nr2c2,Kmt2e,Arid1b,Taf1,Psma3,Zfp703	0.0014	Generic Transcription Pathway	PCBP1
MMU-450408	10	Psmd3,Psmd11,Psme3,Psmc5,Psmc1,Psmc6,Psmc2,Psmb3,Eif4g1,Psma3	0.0014	AUF1 (hnRNP D0) binds and destabilizes mRNA	PCBP1
MMU-5658442	11	Psmd3,Psmd11,Psme3,Psmc5,Psmc1,Psmc6,Psmc2,Dab2ip,Psmb3,Psma3,Syngap1	0.0014	Regulation of RAS by GAPs	PCBP1
MMU-73857	52	Pparg,Sox9,Brpf3,Mapk14,Ctnnb1,Atp1b4,Psmd3,Casc3,Psmd11,Suz12,Psme3,Zkscan1,Ppm1d,Map2k6,Psmc5,Psmc1,Psmc6,Rptor,Tfap2b,Cox20,E2f5,Skil,Nr4a3,Psmc2,Polr2b,Casp2,Rragb,Cpsf2,Ar,Zfp282,Lamtor4,Rarb,Thra,Rara,Ppp2r5c,Usp9x,Rraga,Psmb3,Esr1,Cdk12,Zfp189,Papola,Esrrb,Ints10,Brpf1,Nr2c2,Kmt2e,Arid1b,Taf1,Srsf3,Psma3,Zfp703	0.0014	RNA Polymerase II Transcription	PCBP1
MMU-74160	56	Pparg,Sox9,Brpf3,Mapk14,Ctnnb1,Atp1b4,Psmd3,Casc3,Psmd11,Suz12,Psme3,Zkscan1,Ppm1d,Map2k6,Psmc5,Nup85,Psmc1,Psmc6,Rptor,Tfap2b,Cox20,E2f5,Skil,Nr4a3,Psmc2,Polr2b,Casp2,Rragb,Cpsf2,Ar,Zfp282,Lamtor4,Nup188,Rarb,Thra,Rara,Ppp2r5c,Usp9x,Rraga,Psmb3,Esr1,Tnrc6c,Cdk12,Zfp189,Papola,Esrrb,Ints10,Brpf1,Nr2c2,Kmt2e,Arid1b,Taf1,Srsf3,Psma3,Zfp703,Jarid2	0.0014	Gene expression (Transcription)	PCBP1
MMU-195721	21	Sox9,Ctnnb1,Ap2m1,Psmd3,Psmd11,Ap2b1,Psme3,Psmc5,Psmc1,Psmc6,Xiap,Psmc2,Wnt16,Ror1,Ppp2r5c,Daam1,Psmb3,Fzd7,Dact1,Psma3,Dvl3	0.0015	Signaling by WNT	PCBP1
MMU-9020702	13	Map3k3,Psmd3,Psmd11,Psme3,Map2k6,Psmc5,Psmc1,Psmc6,Psmc2,Il1rap,Psmb3,Lrrc14,Psma3	0.002	Interleukin-1 signaling	PCBP1
MMU-4608870	10	Psmd3,Psmd11,Psme3,Psmc5,Psmc1,Psmc6,Psmc2,Psmb3,Fzd7,Psma3	0.0024	Asymmetric localization of PCP proteins	PCBP1
MMU-1236975	12	Psmd3,Psmd11,Psme3,Psmc5,Psmc1,Psmc6,Pdia3,Psmc2,H2-Q2,Mrc2,Psmb3,Psma3	0.0027	Antigen processing-Cross presentation	PCBP1
MMU-9716542	38	Ocrl,Mapk14,Ctnnb1,Mtmr1,Dync1h1,Nup85,Scfd1,Evl,Dock8,Baiap2,Prex2,Pik3ca,Dock11,Chn2,Myo6,Fam91a1,Diaph2,Pkn3,Trak1,Fmnl1,Cftr,Ar,Rhot1,Plekhg3,Ppp2r5c,Daam1,Arpc1b,Usp9x,Fgd5,Mfn1,Arhgap24,Pld2,Pak3,Itsn1,Dync1i1,Dvl3,Ktn1,Pcdh7	0.0027	Signaling by Rho GTPases, Miro GTPases and RHOBTB3	PCBP1
MMU-1234176	10	Psmd3,Psmd11,Psme3,Psmc5,Hif1a,Psmc1,Psmc6,Psmc2,Psmb3,Psma3	0.0028	Oxygen-dependent proline hydroxylation of Hypoxia-inducible Factor Alpha	PCBP1
MMU-195253	11	Ctnnb1,Psmd3,Psmd11,Psme3,Psmc5,Psmc1,Psmc6,Psmc2,Ppp2r5c,Psmb3,Psma3	0.0028	Degradation of beta-catenin by the destruction complex	PCBP1
MMU-349425	9	Psmd3,Psmd11,Psme3,Psmc5,Psmc1,Psmc6,Psmc2,Psmb3,Psma3	0.0028	Autodegradation of the E3 ubiquitin ligase COP1	PCBP1
MMU-350562	9	Psmd3,Psmd11,Psme3,Psmc5,Psmc1,Psmc6,Psmc2,Psmb3,Psma3	0.0028	Regulation of ornithine decarboxylase (ODC)	PCBP1
MMU-383280	9	Pparg,Nr4a3,Ar,Rarb,Thra,Rara,Esr1,Esrrb,Nr2c2	0.0028	Nuclear Receptor transcription pathway	PCBP1
MMU-69601	9	Psmd3,Psmd11,Psme3,Psmc5,Psmc1,Psmc6,Psmc2,Psmb3,Psma3	0.0028	Ubiquitin Mediated Degradation of Phosphorylated Cdc25A	PCBP1
MMU-75815	9	Psmd3,Psmd11,Psme3,Psmc5,Psmc1,Psmc6,Psmc2,Psmb3,Psma3	0.0028	Ubiquitin-dependent degradation of Cyclin D	PCBP1
MMU-8939902	9	Psmd3,Psmd11,Psme3,Psmc5,Psmc1,Psmc6,Psmc2,Psmb3,Psma3	0.0028	Regulation of RUNX2 expression and activity	PCBP1
MMU-9762114	9	Psmd3,Psmd11,Psme3,Psmc5,Psmc1,Psmc6,Psmc2,Psmb3,Psma3	0.0028	GSK3B and BTRC:CUL1-mediated-degradation of NFE2L2	PCBP1
MMU-8854050	9	Psmd3,Psmd11,Psme3,Psmc5,Psmc1,Psmc6,Psmc2,Psmb3,Psma3	0.003	FBXL7 down-regulates AURKA during mitotic entry and in early mitosis	PCBP1
MMU-8941858	9	Psmd3,Psmd11,Psme3,Psmc5,Psmc1,Psmc6,Psmc2,Psmb3,Psma3	0.003	Regulation of RUNX3 expression and activity	PCBP1
MMU-4641257	9	Psmd3,Psmd11,Psme3,Psmc5,Psmc1,Psmc6,Psmc2,Psmb3,Psma3	0.0032	Degradation of AXIN	PCBP1
MMU-5668541	12	Psmd3,Psmd11,Psme3,Psmc5,Psmc1,Traf3,Psmc6,Xiap,Psmc2,Psmb3,Eda,Psma3	0.0032	TNFR2 non-canonical NF-kB pathway	PCBP1
MMU-5610780	9	Psmd3,Psmd11,Psme3,Psmc5,Psmc1,Psmc6,Psmc2,Psmb3,Psma3	0.0034	Degradation of GLI1 by the proteasome	PCBP1
MMU-8951664	19	Psmd3,Psmd11,Psme3,Cops6,Psmc5,Hif1a,Psmc1,Dcaf4,Psmc6,Psmc2,Kbtbd8,Tulp4,Dcaf7,Dcun1d4,Klhl5,Psmb3,Lrr1,Dcaf11,Psma3	0.0034	Neddylation	PCBP1
MMU-201681	15	Sox9,Ctnnb1,Psmd3,Psmd11,Psme3,Psmc5,Psmc1,Psmc6,Xiap,Psmc2,Ppp2r5c,Psmb3,Dact1,Psma3,Dvl3	0.0039	TCF dependent signaling in response to WNT	PCBP1
MMU-5607761	9	Psmd3,Psmd11,Psme3,Psmc5,Psmc1,Psmc6,Psmc2,Psmb3,Psma3	0.0039	Dectin-1 mediated noncanonical NF-kB signaling	PCBP1
MMU-5610785	9	Psmd3,Psmd11,Psme3,Psmc5,Psmc1,Psmc6,Psmc2,Psmb3,Psma3	0.0039	GLI3 is processed to GLI3R by the proteasome	PCBP1
MMU-5676590	9	Psmd3,Psmd11,Psme3,Psmc5,Psmc1,Psmc6,Psmc2,Psmb3,Psma3	0.0039	NIK-->noncanonical NF-kB signaling	PCBP1
MMU-983705	12	Psmd3,Psmd11,Psme3,Psmc5,Psmc1,Psmc6,Psmc2,Itpr1,Fkbp1a,Itpr3,Psmb3,Psma3	0.0039	Signaling by the B Cell Receptor (BCR)	PCBP1
MMU-5687128	10	Psmd3,Psmd11,Psme3,Psmc5,Psmc1,Psmc6,Psmc2,Psmb3,Pak3,Psma3	0.0046	MAPK6/MAPK4 signaling	PCBP1
MMU-187577	9	Psmd3,Psmd11,Psme3,Psmc5,Psmc1,Psmc6,Psmc2,Psmb3,Psma3	0.0048	SCF(Skp2)-mediated degradation of p27/p21	PCBP1
MMU-69275	16	Psmd3,Psmd11,Dync1h1,Psme3,Psmc5,Psmc1,Psmc6,Plk4,Sdccag8,Psmc2,Pcm1,Akap9,Tubg1,Psmb3,Odf2,Psma3	0.005	G2/M Transition	PCBP1
MMU-166208	6	Rptor,Fkbp1a,Rragb,Lamtor4,Rraga,Eif4g1	0.0054	mTORC1-mediated signalling	PCBP1
MMU-5610787	12	Smo,Psmd3,Psmd11,Psme3,Adcy1,Psmc5,Psmc1,Psmc6,Psmc2,Psmb3,Psma3,Wdr19	0.0054	Hedgehog off state	PCBP1
MMU-1168372	10	Psmd3,Psmd11,Psme3,Psmc5,Psmc1,Psmc6,Psmc2,Fkbp1a,Psmb3,Psma3	0.0056	Downstream signaling events of B Cell Receptor (BCR)	PCBP1
MMU-174084	9	Psmd3,Psmd11,Psme3,Psmc5,Psmc1,Psmc6,Psmc2,Psmb3,Psma3	0.006	Autodegradation of Cdh1 by Cdh1:APC/C	PCBP1
MMU-194315	35	Ocrl,Mapk14,Ctnnb1,Mtmr1,Dync1h1,Nup85,Scfd1,Evl,Dock8,Baiap2,Prex2,Pik3ca,Dock11,Chn2,Myo6,Fam91a1,Diaph2,Pkn3,Fmnl1,Cftr,Ar,Plekhg3,Ppp2r5c,Daam1,Arpc1b,Usp9x,Fgd5,Arhgap24,Pld2,Pak3,Itsn1,Dync1i1,Dvl3,Ktn1,Pcdh7	0.006	Signaling by Rho GTPases	PCBP1
MMU-5358346	9	Psmd3,Psmd11,Psme3,Psmc5,Psmc1,Psmc6,Psmc2,Psmb3,Psma3	0.006	Hedgehog ligand biogenesis	PCBP1
MMU-8878159	10	Ctnnb1,Psmd3,Psmd11,Psme3,Psmc5,Psmc1,Psmc6,Psmc2,Psmb3,Psma3	0.006	Transcriptional regulation by RUNX3	PCBP1
MMU-1169091	9	Psmd3,Psmd11,Psme3,Psmc5,Psmc1,Psmc6,Psmc2,Psmb3,Psma3	0.0063	Activation of NF-kappaB in B cells	PCBP1
MMU-5632684	10	Smo,Psmd3,Psmd11,Psme3,Psmc5,Psmc1,Psmc6,Psmc2,Psmb3,Psma3	0.0077	Hedgehog on state	PCBP1
MMU-174154	9	Psmd3,Psmd11,Psme3,Psmc5,Psmc1,Psmc6,Psmc2,Psmb3,Psma3	0.0078	APC/C:Cdc20 mediated degradation of Securin	PCBP1
MMU-382556	11	Psmd3,Psmd11,Psme3,Psmc5,Psmc1,Psmc6,Psmc2,Cftr,Eif2s1,Psmb3,Psma3	0.0078	ABC-family proteins mediated transport	PCBP1
MMU-5673001	20	Kit,Psmd3,Psmd11,Psme3,Psmc5,Psmc1,Psmc6,Pik3ca,Psmc2,Klb,Fntb,Mark3,Ppp2r5c,Dlg3,Dab2ip,Psmb3,Tek,Met,Psma3,Syngap1	0.0078	RAF/MAP kinase cascade	PCBP1
MMU-8939236	9	Psmd3,Psmd11,Psme3,Psmc5,Psmc1,Psmc6,Psmc2,Psmb3,Psma3	0.0078	RUNX1 regulates transcription of genes involved in differentiation of HSCs	PCBP1
MMU-202424	10	Psmd3,Psmd11,Psme3,Psmc5,Psmc1,Psmc6,Pik3ca,Psmc2,Psmb3,Psma3	0.0093	Downstream TCR signaling	PCBP1
MMU-3928664	5	Ephb3,Sdcbp,Efnb1,Pak3,Ephb6	0.0093	Ephrin signaling	PCBP1
MMU-202403	11	Psmd3,Psmd11,Psme3,Psmc5,Psmc1,Psmc6,Pik3ca,Psmc2,Psmb3,Pak3,Psma3	0.0095	TCR signaling	PCBP1
MMU-5689603	10	Psmd3,Psmd11,Psme3,Psmc5,Psmc1,Psmc6,Psmc2,Kdm1b,Psmb3,Psma3	0.0095	UCH proteinases	PCBP1
MMU-68949	9	Psmd3,Psmd11,Psme3,Psmc5,Psmc1,Psmc6,Psmc2,Psmb3,Psma3	0.0095	Orc1 removal from chromatin	PCBP1
MMU-5683057	21	Kit,Psmd3,Psmd11,Psme3,Psmc5,Psmc1,Psmc6,Pik3ca,Psmc2,Klb,Fntb,Mark3,Ppp2r5c,Dlg3,Dab2ip,Psmb3,Tek,Pak3,Met,Psma3,Syngap1	0.0099	MAPK family signaling cascades	PCBP1
MMU-174184	9	Psmd3,Psmd11,Psme3,Psmc5,Psmc1,Psmc6,Psmc2,Psmb3,Psma3	0.0108	Cdc20:Phospho-APC/C mediated degradation of Cyclin A	PCBP1
MMU-69017	9	Psmd3,Psmd11,Psme3,Psmc5,Psmc1,Psmc6,Psmc2,Psmb3,Psma3	0.0108	CDK-mediated phosphorylation and removal of Cdc6	PCBP1
MMU-1280218	37	Ap2m1,Capza2,Psmd3,Psmd11,Dync1h1,Ap2b1,Psme3,Psmc5,Actr10,Psmc1,Psmc6,Ube2e3,Pdia3,Pik3ca,Sh3gl2,Psmc2,Kbtbd8,Itpr1,Fkbp1a,Itpr3,Herc3,Mylip,Kif4,Cul7,H2-Q2,Kif19a,Ppp2r5c,Rnf213,Mrc2,Klhl5,Psmb3,Kif1c,Lrr1,Pak3,Dync1i1,Kif26b,Psma3	0.0114	Adaptive Immune System	PCBP1
MMU-174178	9	Psmd3,Psmd11,Psme3,Psmc5,Psmc1,Psmc6,Psmc2,Psmb3,Psma3	0.0114	APC/C:Cdh1 mediated degradation of Cdc20 and other APC/C:Cdh1 targeted proteins in late mitosis/early G1	PCBP1
MMU-195258	18	Mapk14,Ctnnb1,Dync1h1,Nup85,Evl,Baiap2,Diaph2,Pkn3,Fmnl1,Cftr,Ar,Ppp2r5c,Daam1,Arpc1b,Pak3,Dync1i1,Dvl3,Ktn1	0.0114	RHO GTPase Effectors	PCBP1
MMU-8852276	9	Psmd3,Psmd11,Psme3,Psmc5,Psmc1,Psmc6,Psmc2,Psmb3,Psma3	0.0114	The role of GTSE1 in G2/M progression after G2 checkpoint	PCBP1
MMU-68886	23	Psmd3,Psmd11,Dync1h1,Psme3,Psmc5,Nup85,Psmc1,Psmc6,Plk4,Sdccag8,Psmc2,Pcm1,Akap9,Tubg1,Nup188,Ppp2r5c,Psmb3,Smc2,Odf2,Stag2,Dync1i1,Psma3,Vrk1	0.0132	M Phase	PCBP1
MMU-168256	71	Ddx3x,Map3k3,Atp6v1f,Mapk14,Atp6v1b2,Ctnnb1,Ap2m1,Capza2,Psmd3,Psmd11,Dync1h1,Ap2b1,Psme3,Map2k6,Psmc5,Actr10,Psmc1,Fos,Traf3,Psmc6,Baiap2,Xiap,Ube2e3,Pdia3,Pik3ca,Atp11b,Sdcbp,Sh3gl2,Psmc2,Casp2,Kbtbd8,Itpr1,Fkbp1a,Itpr3,Rap2b,Herc3,Abca13,Mylip,Kif4,Cul7,H2-Q2,Tax1bp1,Kif19a,Ppp2r5c,Arpc1b,Rab44,Ptprz1,Rnf213,Il1rap,Il11ra1,Mrc2,Klhl5,Psen1,Atp6v0a1,Psmb3,Kif1c,Pld2,Lrr1,Pak3,Eda,Eif4g1,Dync1i1…	0.0145	Immune System	PCBP1
MMU-2871837	9	Psmd3,Psmd11,Psme3,Psmc5,Psmc1,Psmc6,Psmc2,Psmb3,Psma3	0.0145	FCERI mediated NF-kB activation	PCBP1
MMU-68867	9	Psmd3,Psmd11,Psme3,Psmc5,Psmc1,Psmc6,Psmc2,Psmb3,Psma3	0.0215	Assembly of the pre-replicative complex	PCBP1
MMU-9012999	25	Ocrl,Mtmr1,Scfd1,Dock8,Baiap2,Prex2,Pik3ca,Dock11,Chn2,Myo6,Fam91a1,Diaph2,Pkn3,Fmnl1,Cftr,Plekhg3,Daam1,Usp9x,Fgd5,Arhgap24,Pld2,Pak3,Itsn1,Ktn1,Pcdh7	0.0228	RHO GTPase cycle	PCBP1
MMU-449147	18	Map3k3,Mapk14,Psmd3,Psmd11,Psme3,Map2k6,Psmc5,Psmc1,Fos,Psmc6,Pik3ca,Psmc2,Ptprz1,Il1rap,Il11ra1,Psmb3,Lrrc14,Psma3	0.023	Signaling by Interleukins	PCBP1
MMU-68882	16	Psmd3,Psmd11,Dync1h1,Psme3,Psmc5,Nup85,Psmc1,Psmc6,Psmc2,Nup188,Ppp2r5c,Psmb3,Stag2,Dync1i1,Psma3,Vrk1	0.023	Mitotic Anaphase	PCBP1
MMU-3371497	7	Capza2,Dync1h1,Actr10,Ar,Dync1i1,Dnaja1,Hspa2	0.0244	HSP90 chaperone cycle for steroid hormone receptors (SHR) in the presence of ligand	PCBP1
MMU-2454202	11	Psmd3,Psmd11,Psme3,Psmc5,Psmc1,Fos,Psmc6,Pik3ca,Psmc2,Psmb3,Psma3	0.025	Fc epsilon receptor (FCERI) signaling	PCBP1
MMU-2682334	8	Ephb3,Sdcbp,Efnb1,Arpc1b,Psen1,Pak3,Itsn1,Ephb6	0.025	EPH-Ephrin signaling	PCBP1
MMU-2467813	14	Psmd3,Psmd11,Dync1h1,Psme3,Psmc5,Nup85,Psmc1,Psmc6,Psmc2,Ppp2r5c,Psmb3,Stag2,Dync1i1,Psma3	0.0278	Separation of Sister Chromatids	PCBP1
MMU-382551	34	Atp6v1f,Atp6v1b2,Ap2m1,Psmd3,Psmd11,Trpv2,Ap2b1,Psme3,Psmc5,Psmc1,Emb,Psmc6,Slc1a1,Atp11b,Psmc2,Clcn1,Slc6a6,Ttyh2,Asic4,Mylip,Cftr,Eif2s1,Slc27a4,Slc34a2,Atp6v0a1,Psmb3,Slc44a1,Aco1,Slc5a3,Ahcyl2,Slc4a4,Psma3,Tusc3,Ripk1	0.0289	Transport of small molecules	PCBP1
MMU-5617833	14	Smo,Cnga2,Dync1h1,Plk4,Sdccag8,Rho,Pcm1,Akap9,Tubg1,Cc2d2a,Ttc8,Odf2,Bbs9,Wdr19	0.03	Cilium Assembly	PCBP1
MMU-199991	30	Ocrl,Ap2m1,Capza2,Cog1,Dync1h1,Ap2b1,Cops6,Arf5,Scfd1,Actr10,Tor1b,Sh3gl2,Rab33a,Myo6,Ric1,Kif4,Tbc1d13,Cftr,Ubqln2,Rin3,Rabgap1,Mia2,Kif19a,Golga4,Kif1c,Dnajc6,Itsn1,Dync1i1,Synj2,Kif26b	0.0302	Membrane Trafficking	PCBP1
MMU-2132295	11	Ap2m1,Capza2,Dync1h1,Ap2b1,Actr10,Sh3gl2,Kif4,Kif19a,Kif1c,Dync1i1,Kif26b	0.0313	MHC class II antigen presentation	PCBP1
MMU-3108232	12	Suz12,Nup85,Uhrf2,Casp8ap2,Mitf,Ar,Nup188,Thra,Rara,Esr1,Top1,Stag2	0.0329	SUMO E3 ligases SUMOylate target proteins	PCBP1
MMU-9715370	3	Trak1,Rhot1,Mfn1	0.0352	Miro GTPase Cycle	PCBP1
MMU-5621481	10	Psmd3,Psmd11,Psme3,Psmc5,Psmc1,Psmc6,Psmc2,Psmb3,Pak3,Psma3	0.0355	C-type lectin receptors (CLRs)	PCBP1
MMU-1852241	15	Smo,Cnga2,Dync1h1,Glud1,Plk4,Sdccag8,Rho,Pcm1,Akap9,Tubg1,Cc2d2a,Ttc8,Odf2,Bbs9,Wdr19	0.0358	Organelle biogenesis and maintenance	PCBP1
MMU-453279	11	Psmd3,Psmd11,Psme3,Psmc5,Psmc1,Psmc6,E2f5,Psmc2,Psmb3,Dyrk1a,Psma3	0.0387	Mitotic G1 phase and G1/S transition	PCBP1
MMU-9013149	13	Dock8,Baiap2,Prex2,Pik3ca,Dock11,Chn2,Fmnl1,Plekhg3,Fgd5,Arhgap24,Pld2,Pak3,Ktn1	0.0411	RAC1 GTPase cycle	PCBP1
MMU-4086400	13	Psmd3,Psmd11,Psmb6,Ap2b1,Psme3,Psmc2,Ror1,Daam1,Fzd2,Psmb3,Clta,Dvl3,Psmb11	0.00066	PCP/CE pathway	IGF2BP1
MMU-5688426	20	Kat2b,Tgfbr1,Psmd3,Psmd11,Psmb6,Psme3,Hif1a,Yy1,Traf3,Usp16,Rad23b,Psmc2,Uchl1,Kdm1b,Wdr48,Usp9x,Psmb3,Esr1,Foxk2,Psmb11	0.0016	Deubiquitination	IGF2BP1
MMU-3858494	14	Ctnnb1,Psmd3,Psmd11,Psmb6,Ap2b1,Psme3,Psmc2,Ror1,Daam1,Fzd2,Psmb3,Clta,Dvl3,Psmb11	0.0019	Beta-catenin independent WNT signaling	IGF2BP1
MMU-5689603	11	Psmd3,Psmd11,Psmb6,Psme3,Yy1,Psmc2,Uchl1,Kdm1b,Psmb3,Foxk2,Psmb11	0.0045	UCH proteinases	IGF2BP1
MMU-450531	10	Psmd3,Psmd11,Psmb6,Psme3,Exosc7,Exosc9,Psmc2,Psmb3,Eif4g1,Psmb11	0.0153	Regulation of mRNA stability by proteins that bind AU-rich elements	IGF2BP1
MMU-5658442	9	Psmd3,Psmd11,Psmb6,Psme3,Psmc2,Dab2ip,Psmb3,Psmb11,Syngap1	0.0153	Regulation of RAS by GAPs	IGF2BP1
MMU-9020702	11	Map3k3,Psmd3,Psmd11,Psmb6,Psme3,Map2k6,Psmc2,Il1rap,Psmb3,Lrrc14,Psmb11	0.0153	Interleukin-1 signaling	IGF2BP1
MMU-450408	8	Psmd3,Psmd11,Psmb6,Psme3,Psmc2,Psmb3,Eif4g1,Psmb11	0.016	AUF1 (hnRNP D0) binds and destabilizes mRNA	IGF2BP1
MMU-4641258	8	Psmd3,Psmd11,Psmb6,Psme3,Psmc2,Psmb3,Dvl3,Psmb11	0.016	Degradation of DVL	IGF2BP1
MMU-195253	9	Ctnnb1,Psmd3,Psmd11,Psmb6,Psme3,Psmc2,Ppp2r5c,Psmb3,Psmb11	0.0221	Degradation of beta-catenin by the destruction complex	IGF2BP1
MMU-4608870	8	Psmd3,Psmd11,Psmb6,Psme3,Psmc2,Fzd2,Psmb3,Psmb11	0.0221	Asymmetric localization of PCP proteins	IGF2BP1
MMU-1168372	8	Psmd3,Psmd11,Psmb6,Psme3,Psmc2,Fkbp1a,Psmb3,Psmb11	0.0255	Downstream signaling events of B Cell Receptor (BCR)	IGF2BP1
MMU-1234176	8	Psmd3,Psmd11,Psmb6,Psme3,Hif1a,Psmc2,Psmb3,Psmb11	0.0255	Oxygen-dependent proline hydroxylation of Hypoxia-inducible Factor Alpha	IGF2BP1
MMU-1236978	7	Psmd3,Psmd11,Psmb6,Psme3,Psmc2,Psmb3,Psmb11	0.0255	Cross-presentation of soluble exogenous antigens (endosomes)	IGF2BP1
MMU-1257604	15	Kit,Psmd3,Psmd11,Suz12,Psmb6,Psme3,Rptor,Prex2,Psmc2,Ppp2r5c,Il1rap,Psmb3,Esr1,Psmb11,Cdkn1a	0.0255	PIP3 activates AKT signaling	IGF2BP1
MMU-1280218	31	Capza2,Psmd3,Psmd11,Psmb6,Dync1h1,Ap2b1,Psme3,Ube2e3,Pdia3,Sh3gl2,Psmc2,Col1a2,Kbtbd8,Itpr1,Fkbp1a,Herc3,Mylip,Cul7,Znrf2,Klc1,Ppp2r5c,Psmb3,Kif1c,Clta,Pak3,Dync1i1,Ube2e2,Kif26a,Ube2k,Kif26b,Psmb11	0.0255	Adaptive Immune System	IGF2BP1
MMU-187577	7	Psmd3,Psmd11,Psmb6,Psme3,Psmc2,Psmb3,Cdkn1a	0.0255	SCF(Skp2)-mediated degradation of p27/p21	IGF2BP1
MMU-195721	15	Ctnnb1,Psmd3,Psmd11,Psmb6,Ap2b1,Psme3,Psmc2,Ror1,Ppp2r5c,Daam1,Fzd2,Psmb3,Clta,Dvl3,Psmb11	0.0255	Signaling by WNT	IGF2BP1
MMU-349425	7	Psmd3,Psmd11,Psmb6,Psme3,Psmc2,Psmb3,Psmb11	0.0255	Autodegradation of the E3 ubiquitin ligase COP1	IGF2BP1
MMU-350562	7	Psmd3,Psmd11,Psmb6,Psme3,Psmc2,Psmb3,Psmb11	0.0255	Regulation of ornithine decarboxylase (ODC)	IGF2BP1
MMU-4641257	7	Psmd3,Psmd11,Psmb6,Psme3,Psmc2,Psmb3,Psmb11	0.0255	Degradation of AXIN	IGF2BP1
MMU-5140745	4	Ap2b1,Ror1,Fzd2,Clta	0.0255	WNT5A-dependent internalization of FZD2, FZD5 and ROR2	IGF2BP1
MMU-5607761	7	Psmd3,Psmd11,Psmb6,Psme3,Psmc2,Psmb3,Psmb11	0.0255	Dectin-1 mediated noncanonical NF-kB signaling	IGF2BP1
MMU-5610780	7	Psmd3,Psmd11,Psmb6,Psme3,Psmc2,Psmb3,Psmb11	0.0255	Degradation of GLI1 by the proteasome	IGF2BP1
MMU-5610785	7	Psmd3,Psmd11,Psmb6,Psme3,Psmc2,Psmb3,Psmb11	0.0255	GLI3 is processed to GLI3R by the proteasome	IGF2BP1
MMU-5668541	9	Psmd3,Psmd11,Psmb6,Psme3,Traf3,Psmc2,Psmb3,Eda,Psmb11	0.0255	TNFR2 non-canonical NF-kB pathway	IGF2BP1
MMU-5676590	7	Psmd3,Psmd11,Psmb6,Psme3,Psmc2,Psmb3,Psmb11	0.0255	NIK-->noncanonical NF-kB signaling	IGF2BP1
MMU-5687128	8	Psmd3,Psmd11,Psmb6,Psme3,Psmc2,Psmb3,Pak3,Psmb11	0.0255	MAPK6/MAPK4 signaling	IGF2BP1
MMU-6807070	10	Psmd3,Psmd11,Suz12,Psmb6,Psme3,Rptor,Prex2,Psmc2,Psmb3,Psmb11	0.0255	PTEN Regulation	IGF2BP1
MMU-68949	8	Psmd3,Psmd11,Psmb6,Psme3,Psmc2,Cdc6,Psmb3,Psmb11	0.0255	Orc1 removal from chromatin	IGF2BP1
MMU-69017	8	Psmd3,Psmd11,Psmb6,Psme3,Psmc2,Cdc6,Psmb3,Psmb11	0.0255	CDK-mediated phosphorylation and removal of Cdc6	IGF2BP1
MMU-69563	8	Psmd3,Psmd11,Psmb6,Psme3,Psmc2,Psmb3,Psmb11,Cdkn1a	0.0255	p53-Dependent G1 DNA Damage Response	IGF2BP1
MMU-69601	7	Psmd3,Psmd11,Psmb6,Psme3,Psmc2,Psmb3,Psmb11	0.0255	Ubiquitin Mediated Degradation of Phosphorylated Cdc25A	IGF2BP1
MMU-74160	41	Pparg,Kat2b,Ctnnb1,Psmd3,Casc3,Psmd11,Suz12,Psmb6,Psme3,Zkscan1,Map2k6,Ppm1a,Smarca2,Rptor,Nr4a3,Psmc2,Polr2b,Tfap2d,Cpsf2,Zfp282,Rarb,Rara,Phf1,Mtf2,Ppp2r5c,Usp9x,Nr1d2,Psmb3,Cdk5r1,Esr1,Tnrc6c,Papola,Srsf5,Brpf1,Kmt2e,Srsf3,Tbp,Psmb11,Jarid2,Ccnk,Cdkn1a	0.0255	Gene expression (Transcription)	IGF2BP1
MMU-75815	7	Psmd3,Psmd11,Psmb6,Psme3,Psmc2,Psmb3,Psmb11	0.0255	Ubiquitin-dependent degradation of Cyclin D	IGF2BP1
MMU-8852276	8	Psmd3,Psmd11,Psmb6,Psme3,Psmc2,Psmb3,Psmb11,Cdkn1a	0.0255	The role of GTSE1 in G2/M progression after G2 checkpoint	IGF2BP1
MMU-8854050	7	Psmd3,Psmd11,Psmb6,Psme3,Psmc2,Psmb3,Psmb11	0.0255	FBXL7 down-regulates AURKA during mitotic entry and in early mitosis	IGF2BP1
MMU-8878159	8	Kat2b,Ctnnb1,Psmd3,Psmd11,Psmb6,Psme3,Psmc2,Psmb3	0.0255	Transcriptional regulation by RUNX3	IGF2BP1
MMU-8948751	8	Psmd3,Psmd11,Psmb6,Psme3,Prex2,Psmc2,Psmb3,Psmb11	0.0255	Regulation of PTEN stability and activity	IGF2BP1
MMU-9006925	16	Kit,Psmd3,Psmd11,Suz12,Psmb6,Psme3,Adcy1,Rptor,Prex2,Psmc2,Ppp2r5c,Il1rap,Psmb3,Esr1,Psmb11,Cdkn1a	0.0255	Intracellular signaling by second messengers	IGF2BP1
MMU-9755511	8	Psmd3,Psmd11,Psmb6,Psme3,Bach1,Psmc2,Psmb3,Psmb11	0.0255	KEAP1-NFE2L2 pathway	IGF2BP1
MMU-2132295	10	Capza2,Dync1h1,Ap2b1,Sh3gl2,Klc1,Kif1c,Clta,Dync1i1,Kif26a,Kif26b	0.0305	MHC class II antigen presentation	IGF2BP1
MMU-5358346	7	Psmd3,Psmd11,Psmb6,Psme3,Psmc2,Psmb3,Psmb11	0.0305	Hedgehog ligand biogenesis	IGF2BP1
MMU-5689880	12	Tgfbr1,Psmd3,Psmd11,Psmb6,Psme3,Hif1a,Usp16,Psmc2,Wdr48,Usp9x,Psmb3,Psmb11	0.0305	Ub-specific processing proteases	IGF2BP1
MMU-73857	37	Pparg,Kat2b,Ctnnb1,Psmd3,Casc3,Psmd11,Suz12,Psmb6,Psme3,Zkscan1,Map2k6,Ppm1a,Smarca2,Rptor,Nr4a3,Psmc2,Polr2b,Tfap2d,Cpsf2,Zfp282,Rarb,Rara,Ppp2r5c,Usp9x,Nr1d2,Psmb3,Cdk5r1,Esr1,Papola,Srsf5,Brpf1,Kmt2e,Srsf3,Tbp,Psmb11,Ccnk,Cdkn1a	0.0305	RNA Polymerase II Transcription	IGF2BP1
MMU-983705	9	Psmd3,Psmd11,Psmb6,Psme3,Psmc2,Itpr1,Fkbp1a,Psmb3,Psmb11	0.0305	Signaling by the B Cell Receptor (BCR)	IGF2BP1
MMU-1169091	7	Psmd3,Psmd11,Psmb6,Psme3,Psmc2,Psmb3,Psmb11	0.0311	Activation of NF-kappaB in B cells	IGF2BP1
MMU-162582	73	Kat2b,Bdkrb2,Kit,Atp6v1b2,Ctnnb1,Tgfbr1,Psmd3,Psmd11,Suz12,Psmb6,Dync1h1,Ap2b1,Psme3,Adcy1,Itgb3,Ppm1a,Hif1a,Edn1,Rptor,Prex2,Col5a1,Stmn2,Sh3gl2,Psmc2,Nos3,Polr2b,Col1a2,Itpr1,Dock11,Mst1,Chn2,Fkbp1a,Ptpn13,Ror1,Atp6v1g1,Rhoj,Grm7,Rarb,Rara,Gpr65,Plppr1,Ppp1r1b,Tax1bp1,Rgs3,Klc1,Mark3,Ppp2r5c,Daam1,Dlg3,Usp9x,Ptprz1,Dab2ip,Fzd2,Arhgap24,Il1rap,Htr2c,Atp6v0a1,Psmb3,Esr1,Oprm1,Clta,Pld2,Pak3,Itsn1…	0.0316	Signal Transduction	IGF2BP1
MMU-201681	11	Ctnnb1,Psmd3,Psmd11,Psmb6,Psme3,Psmc2,Ppp2r5c,Fzd2,Psmb3,Dvl3,Psmb11	0.0361	TCF dependent signaling in response to WNT	IGF2BP1
MMU-174154	7	Psmd3,Psmd11,Psmb6,Psme3,Psmc2,Psmb3,Psmb11	0.0377	APC/C:Cdc20 mediated degradation of Securin	IGF2BP1
MMU-3000171	5	Itgb3,Sdc2,Col5a1,Col1a2,Col4a5	0.0377	Non-integrin membrane-ECM interactions	IGF2BP1
MMU-8939236	7	Psmd3,Psmd11,Psmb6,Psme3,Psmc2,Psmb3,Psmb11	0.0377	RUNX1 regulates transcription of genes involved in differentiation of HSCs	IGF2BP1
MMU-9762114	6	Psmd3,Psmd11,Psmb6,Psme3,Psmc2,Psmb3	0.0414	GSK3B and BTRC:CUL1-mediated-degradation of NFE2L2	IGF2BP1
MMU-8878171	11	Kat2b,Psmd3,Psmd11,Psmb6,Psme3,Smarca2,Psmc2,Psmb3,Esr1,Kmt2e,Psmb11	0.0422	Transcriptional regulation by RUNX1	IGF2BP1
MMU-1236975	8	Psmd3,Psmd11,Psmb6,Psme3,Pdia3,Psmc2,Psmb3,Psmb11	0.0438	Antigen processing-Cross presentation	IGF2BP1
MMU-597592	46	Kat2b,Tgfbr1,Capza2,Psmd3,Psmd11,Suz12,Psmb6,Cog1,Dync1h1,Psme3,Arsg,Hif1a,Yy1,Traf3,Sdc2,Senp2,Nus1,Usp16,Ube2e3,Pdia3,Rad23b,Psmc2,Uchl1,Kbtbd8,F9,Kdm1b,Wdr48,Mitf,Ttll5,Mgat2,Rara,Mia2,Dcun1d4,Usp9x,Adamtsl2,Psmb3,Esr1,Foxk2,Adamtsl1,Top1,Stag2,Dync1i1,Ube2k,Sspo,Psmb11,Ambn	0.0438	Post-translational protein modification	IGF2BP1
MMU-8939902	6	Psmd3,Psmd11,Psmb6,Psme3,Psmc2,Psmb3	0.0438	Regulation of RUNX2 expression and activity	IGF2BP1
MMU-383280	6	Pparg,Nr4a3,Rarb,Rara,Nr1d2,Esr1	0.0446	Nuclear Receptor transcription pathway	IGF2BP1
MMU-174184	7	Psmd3,Psmd11,Psmb6,Psme3,Psmc2,Psmb3,Psmb11	0.0464	Cdc20:Phospho-APC/C mediated degradation of Cyclin A	IGF2BP1
MMU-8941858	6	Psmd3,Psmd11,Psmb6,Psme3,Psmc2,Psmb3	0.0467	Regulation of RUNX3 expression and activity	IGF2BP1
MMU-174178	7	Psmd3,Psmd11,Psmb6,Psme3,Psmc2,Psmb3,Psmb11	0.0478	APC/C:Cdh1 mediated degradation of Cdc20 and other APC/C:Cdh1 targeted proteins in late mitosis/early G1	IGF2BP1
MMU-2262752	21	Atp6v1b2,Dnajb6,Capza2,Psmd3,Psmd11,Suz12,Psmb6,Dync1h1,Psme3,Map2k6,Hif1a,Rptor,Bach1,Psmc2,Mios,Atp6v1g1,Psmb3,Dync1i1,Psmb11,Hspa4l,Cdkn1a	0.0478	Cellular responses to stress	IGF2BP1
MMU-3247509	11	Suz12,Smarca2,Kdm4c,Kdm1b,Msl1,Kdm6a,Nsd2,Brpf1,Kmt2e,Rcor1,Jade1	0.0479	Chromatin modifying enzymes	IGF2BP1
MMU-212436	32	Pparg,Kat2b,Ctnnb1,Psmd3,Psmd11,Suz12,Psmb6,Psme3,Zkscan1,Map2k6,Ppm1a,Smarca2,Rptor,Nr4a3,Psmc2,Polr2b,Tfap2d,Zfp282,Rarb,Rara,Ppp2r5c,Usp9x,Nr1d2,Psmb3,Cdk5r1,Esr1,Brpf1,Kmt2e,Tbp,Psmb11,Ccnk,Cdkn1a	0.0482	Generic Transcription Pathway	IGF2BP1
MMU-392499	39	Kat2b,Capza2,Ube2a,Mrps18c,Psmd11,Cog1,Dync1h1,Psme3,Igfbp1,Arsg,Psma6,Hif1a,Traf3,Senp2,Usp25,Ube2e3,Rad23b,Reck,Kbtbd8,Ttll3,Pomt1,Fut8,Mia2,Eif2s1,Rpl15,Pappa,Usp9x,Rraga,Adamtsl2,Slc34a2,Foxk2,Adamtsl1,Copg1,Eif4a2,Dync1i1,Dcaf11,Eif5,Ktn1,Ambn	0.0351	Metabolism of proteins	CNBP
MMU-597592	32	Kat2b,Capza2,Ube2a,Psmd11,Cog1,Dync1h1,Psme3,Igfbp1,Arsg,Psma6,Hif1a,Traf3,Senp2,Usp25,Ube2e3,Rad23b,Reck,Kbtbd8,Ttll3,Pomt1,Fut8,Mia2,Usp9x,Rraga,Adamtsl2,Foxk2,Adamtsl1,Copg1,Dync1i1,Dcaf11,Ktn1,Ambn	0.047	Post-translational protein modification	CNBP
MMU-5688426	15	Kat2b,Tgfbr1,Psmb6,Psme3,Hif1a,Traf3,Usp25,Usp16,Rad23b,Psmc2,Uchl1,Usp9x,Esr1,Rnf128,Psmb11	0.0122	Deubiquitination	SRSF7
MMU-212436	29	Sox9,Kat2b,Atp1b4,Psmb6,Psme3,Zkscan1,Ppm1d,Map2k6,Ppm1a,Smarca2,Rptor,Tfap2b,Psmc2,Polr2b,Rbpj,Zfp282,Rarb,Ppp2r5c,Usp9x,Nr1d2,Esr1,Cdk12,Brpf1,Kmt2e,Arid1b,Tbp,Psmb11,Ccnk,Cdkn1a	0.0135	Generic Transcription Pathway	SRSF7
MMU-73857	32	Sox9,Kat2b,Atp1b4,Psmb6,Psme3,Zkscan1,Ppm1d,Map2k6,Ppm1a,Smarca2,Rptor,Tfap2b,Snapc3,Psmc2,Polr2b,Rbpj,Zfp282,Rarb,Ppp2r5c,Usp9x,Nr1d2,Esr1,Cdk12,Srsf5,Brpf1,Kmt2e,Arid1b,Srsf3,Tbp,Psmb11,Ccnk,Cdkn1a	0.0135	RNA Polymerase II Transcription	SRSF7
MMU-74160	34	Sox9,Kat2b,Atp1b4,Psmb6,Psme3,Zkscan1,Ppm1d,Map2k6,Ppm1a,Smarca2,Rptor,Tfap2b,Snapc3,Psmc2,Polr2b,Rbpj,Zfp282,Rarb,Ppp2r5c,Usp9x,Nr1d2,Esr1,Tnrc6c,Cdk12,Srsf5,Brpf1,Kmt2e,Arid1b,Srsf3,Tbp,Psmb11,Jarid2,Ccnk,Cdkn1a	0.0135	Gene expression (Transcription)	SRSF7
MMU-5688426	17	Kat2b,Psmd3,Psmd11,Psmb6,Psme3,Psma6,Hif1a,Traf3,Usp25,Usp16,Rad23b,Wdr48,Cftr,Ar,Usp9x,Foxk2,Psmb11	0.00073	Deubiquitination	EIF3D
MMU-5689880	13	Psmd3,Psmd11,Psmb6,Psme3,Psma6,Hif1a,Usp25,Usp16,Wdr48,Cftr,Ar,Usp9x,Psmb11	0.0044	Ub-specific processing proteases	EIF3D
MMU-450531	9	Psmd3,Psmd11,Psmb6,Psme3,Psma6,Exosc7,Exosc9,Eif4g1,Psmb11	0.0069	Regulation of mRNA stability by proteins that bind AU-rich elements	EIF3D
MMU-8948751	8	Psmd3,Psmd11,Psmb6,Psme3,Psma6,Xiap,Prex2,Psmb11	0.0079	Regulation of PTEN stability and activity	EIF3D
MMU-450408	7	Psmd3,Psmd11,Psmb6,Psme3,Psma6,Eif4g1,Psmb11	0.0118	AUF1 (hnRNP D0) binds and destabilizes mRNA	EIF3D
MMU-5668541	9	Psmd3,Psmd11,Psmb6,Psme3,Psma6,Traf3,Xiap,Eda,Psmb11	0.0118	TNFR2 non-canonical NF-kB pathway	EIF3D
MMU-1234176	7	Psmd3,Psmd11,Psmb6,Psme3,Psma6,Hif1a,Psmb11	0.0175	Oxygen-dependent proline hydroxylation of Hypoxia-inducible Factor Alpha	EIF3D
MMU-174154	7	Psmd3,Psmd11,Psmb6,Psme3,Psma6,Anapc4,Psmb11	0.0175	APC/C:Cdc20 mediated degradation of Securin	EIF3D
MMU-4086400	8	Psmd3,Psmd11,Psmb6,Psme3,Psma6,Ror1,Fzd2,Psmb11	0.0175	PCP/CE pathway	EIF3D
MMU-4608870	7	Psmd3,Psmd11,Psmb6,Psme3,Psma6,Fzd2,Psmb11	0.0175	Asymmetric localization of PCP proteins	EIF3D
MMU-5658442	7	Psmd3,Psmd11,Psmb6,Psme3,Psma6,Dab2ip,Psmb11	0.0175	Regulation of RAS by GAPs	EIF3D
MMU-6807070	9	Psmd3,Psmd11,Psmb6,Psme3,Psma6,Xiap,Prex2,Lamtor4,Psmb11	0.0175	PTEN Regulation	EIF3D
MMU-74160	32	Pparg,Kat2b,Brpf3,Psmd3,Psmd11,Psmb6,Psme3,Ppm1d,Psma6,Smarca2,E2f5,Skil,Polr2b,Casp2,Rbpj,Cpsf2,Ar,Zfp282,Lamtor4,Rarb,Rara,Mtf2,Ppp2r5c,Usp9x,Tnrc6c,Cdk12,Papola,Ints10,Kmt2e,Psmb11,Jarid2,Zfp775	0.0175	Gene expression (Transcription)	EIF3D
MMU-8878166	7	Psmd3,Psmd11,Psmb6,Psme3,Ppm1d,Psma6,Ar	0.0175	Transcriptional regulation by RUNX2	EIF3D
MMU-1236978	6	Psmd3,Psmd11,Psmb6,Psme3,Psma6,Psmb11	0.0176	Cross-presentation of soluble exogenous antigens (endosomes)	EIF3D
MMU-174178	7	Psmd3,Psmd11,Psmb6,Psme3,Psma6,Anapc4,Psmb11	0.0187	APC/C:Cdh1 mediated degradation of Cdc20 and other APC/C:Cdh1 targeted proteins in late mitosis/early G1	EIF3D
MMU-174184	7	Psmd3,Psmd11,Psmb6,Psme3,Psma6,Anapc4,Psmb11	0.0187	Cdc20:Phospho-APC/C mediated degradation of Cyclin A	EIF3D
MMU-195253	7	Psmd3,Psmd11,Psmb6,Psme3,Psma6,Ppp2r5c,Psmb11	0.0187	Degradation of beta-catenin by the destruction complex	EIF3D
MMU-212436	26	Pparg,Kat2b,Brpf3,Psmd3,Psmd11,Psmb6,Psme3,Ppm1d,Psma6,Smarca2,E2f5,Skil,Polr2b,Casp2,Rbpj,Ar,Zfp282,Lamtor4,Rarb,Rara,Ppp2r5c,Usp9x,Cdk12,Kmt2e,Psmb11,Zfp775	0.0187	Generic Transcription Pathway	EIF3D
MMU-349425	6	Psmd3,Psmd11,Psmb6,Psme3,Psma6,Psmb11	0.0187	Autodegradation of the E3 ubiquitin ligase COP1	EIF3D
MMU-350562	6	Psmd3,Psmd11,Psmb6,Psme3,Psma6,Psmb11	0.0187	Regulation of ornithine decarboxylase (ODC)	EIF3D
MMU-4641257	6	Psmd3,Psmd11,Psmb6,Psme3,Psma6,Psmb11	0.0187	Degradation of AXIN	EIF3D
MMU-4641258	6	Psmd3,Psmd11,Psmb6,Psme3,Psma6,Psmb11	0.0187	Degradation of DVL	EIF3D
MMU-5607761	6	Psmd3,Psmd11,Psmb6,Psme3,Psma6,Psmb11	0.0187	Dectin-1 mediated noncanonical NF-kB signaling	EIF3D
MMU-5610780	6	Psmd3,Psmd11,Psmb6,Psme3,Psma6,Psmb11	0.0187	Degradation of GLI1 by the proteasome	EIF3D
MMU-5610785	6	Psmd3,Psmd11,Psmb6,Psme3,Psma6,Psmb11	0.0187	GLI3 is processed to GLI3R by the proteasome	EIF3D
MMU-5676590	6	Psmd3,Psmd11,Psmb6,Psme3,Psma6,Psmb11	0.0187	NIK-->noncanonical NF-kB signaling	EIF3D
MMU-5687128	7	Psmd3,Psmd11,Psmb6,Psme3,Psma6,Pak3,Psmb11	0.0187	MAPK6/MAPK4 signaling	EIF3D
MMU-597592	36	Kat2b,Ube2a,Psmd3,Psmd11,Psmb6,Cog1,Dync1h1,Psme3,Igfbp1,Arsg,Scfd1,Psma6,Hif1a,Traf3,Sdc2,Usp25,Uhrf2,Usp16,Dolpp1,Ube2e3,Pdia3,Rad23b,Calu,Wdr48,Ttll5,Cftr,Ar,Rara,Dcun1d4,Usp9x,Foxk2,Adamtsl1,Dync1i1,Sspo,Psmb11,Ktn1	0.0187	Post-translational protein modification	EIF3D
MMU-69017	7	Psmd3,Psmd11,Psmb6,Psme3,Psma6,Anapc4,Psmb11	0.0187	CDK-mediated phosphorylation and removal of Cdc6	EIF3D
MMU-69601	6	Psmd3,Psmd11,Psmb6,Psme3,Psma6,Psmb11	0.0187	Ubiquitin Mediated Degradation of Phosphorylated Cdc25A	EIF3D
MMU-73857	29	Pparg,Kat2b,Brpf3,Psmd3,Psmd11,Psmb6,Psme3,Ppm1d,Psma6,Smarca2,E2f5,Skil,Polr2b,Casp2,Rbpj,Cpsf2,Ar,Zfp282,Lamtor4,Rarb,Rara,Ppp2r5c,Usp9x,Cdk12,Papola,Ints10,Kmt2e,Psmb11,Zfp775	0.0187	RNA Polymerase II Transcription	EIF3D
MMU-75815	6	Psmd3,Psmd11,Psmb6,Psme3,Psma6,Psmb11	0.0187	Ubiquitin-dependent degradation of Cyclin D	EIF3D
MMU-8854050	6	Psmd3,Psmd11,Psmb6,Psme3,Psma6,Psmb11	0.0187	FBXL7 down-regulates AURKA during mitotic entry and in early mitosis	EIF3D
MMU-8878159	7	Kat2b,Psmd3,Psmd11,Psmb6,Psme3,Psma6,Rbpj	0.0187	Transcriptional regulation by RUNX3	EIF3D
MMU-983168	14	Ube2a,Psmd3,Psmd11,Psmb6,Psme3,Psma6,Ube2e3,Anapc4,Herc6,Herc3,Mylip,Cul7,Ube2e2,Psmb11	0.0187	Antigen processing: Ubiquitination & Proteasome degradation	EIF3D
MMU-1280218	23	Ube2a,Psmd3,Psmd11,Psmb6,Dync1h1,Psme3,Psma6,Ube2e3,Pdia3,Anapc4,Herc6,Itpr1,Herc3,Mylip,Cul7,Ppp2r5c,Kif1c,Pak3,Dync1i1,Ube2e2,Kif26a,Kif26b,Psmb11	0.0192	Adaptive Immune System	EIF3D
MMU-5689603	7	Psmd3,Psmd11,Psmb6,Psme3,Psma6,Foxk2,Psmb11	0.0192	UCH proteinases	EIF3D
MMU-983169	15	Ube2a,Psmd3,Psmd11,Psmb6,Psme3,Psma6,Ube2e3,Pdia3,Anapc4,Herc6,Herc3,Mylip,Cul7,Ube2e2,Psmb11	0.0192	Class I MHC mediated antigen processing & presentation	EIF3D
MMU-174084	6	Psmd3,Psmd11,Psmb6,Psme3,Psma6,Anapc4	0.0202	Autodegradation of Cdh1 by Cdh1:APC/C	EIF3D
MMU-5358346	6	Psmd3,Psmd11,Psmb6,Psme3,Psma6,Psmb11	0.0202	Hedgehog ligand biogenesis	EIF3D
MMU-1169091	6	Psmd3,Psmd11,Psmb6,Psme3,Psma6,Psmb11	0.021	Activation of NF-kappaB in B cells	EIF3D
MMU-1236975	7	Psmd3,Psmd11,Psmb6,Psme3,Psma6,Pdia3,Psmb11	0.0216	Antigen processing-Cross presentation	EIF3D
MMU-2467813	10	Psmd3,Psmd11,Psmb6,Dync1h1,Psme3,Psma6,Anapc4,Ppp2r5c,Dync1i1,Psmb11	0.0216	Separation of Sister Chromatids	EIF3D
MMU-162582	53	Kat2b,Psmd3,Psmd11,Psmb6,Dync1h1,Grb7,Psme3,Itgb3,Scfd1,Psma6,Hif1a,Atp6v1c1,Baiap2,Xiap,Prex2,E2f5,Skil,Nos3,Polr2b,Casp2,Itpr1,Dock11,Mst1,Chn2,Myo6,Fam91a1,Rbpj,Trak1,Ptpn13,Ror1,Cftr,Ar,Lamtor4,Flrt2,Grm7,Rarb,Rara,Gpr65,Plppr1,Ppp2r5c,Usp9x,Ptprz1,Dab2ip,Fzd2,Tek,Pak3,Eif4g1,Dync1i1,Psmb11,Tac1,Ktn1,Pcdh7,Wdr19	0.0229	Signal Transduction	EIF3D
MMU-201681	9	Psmd3,Psmd11,Psmb6,Psme3,Psma6,Xiap,Ppp2r5c,Fzd2,Psmb11	0.0229	TCF dependent signaling in response to WNT	EIF3D
MMU-6811442	10	Cog1,Dync1h1,Rint1,Ric1,Golga4,Kif1c,Rgp1,Dync1i1,Kif26a,Kif26b	0.0229	Intra-Golgi and retrograde Golgi-to-ER traffic	EIF3D
MMU-8939236	6	Psmd3,Psmd11,Psmb6,Psme3,Psma6,Psmb11	0.0229	RUNX1 regulates transcription of genes involved in differentiation of HSCs	EIF3D
MMU-68949	6	Psmd3,Psmd11,Psmb6,Psme3,Psma6,Psmb11	0.0268	Orc1 removal from chromatin	EIF3D
MMU-8878171	9	Kat2b,Psmd3,Psmd11,Psmb6,Psme3,Psma6,Smarca2,Kmt2e,Psmb11	0.027	Transcriptional regulation by RUNX1	EIF3D
MMU-382556	7	Psmd3,Psmd11,Psmb6,Psme3,Psma6,Cftr,Psmb11	0.0286	ABC-family proteins mediated transport	EIF3D
MMU-8852276	6	Psmd3,Psmd11,Psmb6,Psme3,Psma6,Psmb11	0.0309	The role of GTSE1 in G2/M progression after G2 checkpoint	EIF3D
MMU-9020702	7	Map3k3,Psmd3,Psmd11,Psmb6,Psme3,Psma6,Psmb11	0.0327	Interleukin-1 signaling	EIF3D
MMU-202403	7	Psmd3,Psmd11,Psmb6,Psme3,Psma6,Pak3,Psmb11	0.034	TCR signaling	EIF3D
MMU-9762114	5	Psmd3,Psmd11,Psmb6,Psme3,Psma6	0.034	GSK3B and BTRC:CUL1-mediated-degradation of NFE2L2	EIF3D
MMU-983705	7	Psmd3,Psmd11,Psmb6,Psme3,Psma6,Itpr1,Psmb11	0.034	Signaling by the B Cell Receptor (BCR)	EIF3D
MMU-9755511	6	Psmd3,Psmd11,Psmb6,Psme3,Psma6,Psmb11	0.0349	KEAP1-NFE2L2 pathway	EIF3D
MMU-8939902	5	Psmd3,Psmd11,Psmb6,Psme3,Psma6	0.0352	Regulation of RUNX2 expression and activity	EIF3D
MMU-2871837	6	Psmd3,Psmd11,Psmb6,Psme3,Psma6,Psmb11	0.0361	FCERI mediated NF-kB activation	EIF3D
MMU-5610787	7	Psmd3,Psmd11,Psmb6,Psme3,Psma6,Psmb11,Wdr19	0.0396	Hedgehog off state	EIF3D
MMU-8941858	5	Psmd3,Psmd11,Psmb6,Psme3,Psma6	0.0396	Regulation of RUNX3 expression and activity	EIF3D
MMU-5621481	7	Psmd3,Psmd11,Psmb6,Psme3,Psma6,Pak3,Psmb11	0.0423	C-type lectin receptors (CLRs)	EIF3D
MMU-392499	40	Kat2b,Ube2a,Mrps18c,Psmd3,Psmd11,Psmb6,Cog1,Dync1h1,Psme3,Igfbp1,Arsg,Scfd1,Psma6,Hif1a,Traf3,Sdc2,Usp25,Uhrf2,Usp16,Dolpp1,Ube2e3,Pdia3,Rad23b,Calu,Wdr48,Ttll5,Cftr,Ar,Rara,Dcun1d4,Usp9x,Aopep,Foxk2,Adamtsl1,Eif4g1,Dync1i1,Eif5,Sspo,Psmb11,Ktn1	0.0442	Metabolism of proteins	EIF3D
MMU-5632684	6	Psmd3,Psmd11,Psmb6,Psme3,Psma6,Psmb11	0.0445	Hedgehog on state	EIF3D
MMU-68867	6	Psmd3,Psmd11,Psmb6,Psme3,Psma6,Anapc4	0.0445	Assembly of the pre-replicative complex	EIF3D
MMU-5688426	14	Kat2b,Psmd11,Psmb6,Hif1a,Yy1,Traf3,Usp25,Rad23b,Wdr48,Rhot1,Usp9x,Foxk2,Rnf128,Psmb11	0.0104	Deubiquitination	CHTOP
MMU-392499	58	Kat2b,Ace,Pigl,Ube2a,Psmd11,Igfbp4,Suz12,Cog1,Dync1h1,Psme3,Cops6,Igfbp1,Arsg,Psmc5,Scfd1,Hif1a,Traf3,Senp2,Usp25,Usp16,Ube2e3,Reck,Psmc2,Kbtbd8,Kdm1b,Pomt1,Mitf,Ogt,C1galt1,Ttll5,Tulp4,Ar,Mrps7,Fut8,Rab2a,Nup188,Lep,Eif2s1,Gfm1,Rpl5,Dcun1d4,Usp9x,Aopep,Esr1,Foxk2,Adamtsl1,Top1,Rnf128,Exoc1,Stag2,Eif4g1,Dync1i1,Mrps17,Rpl29,Ube2k,Rgs6,Mme,Galnt16	0.0213	Metabolism of proteins	DKC1
MMU-162582	71	Kat2b,Emd,Mapk14,Cav1,Atp1b4,Psmd11,Suz12,Dync1h1,Rnf31,Psme3,Egfr,Itgb3,Psmc5,Scfd1,Ppm1a,Prkch,Hif1a,Atp6v1c1,Gcgr,Baiap2,Col5a1,E2f5,Skil,Psmc2,Polr2b,Col1a2,Itpr1,Dock11,Vipr1,Mst1,Chn2,Fam91a1,Ccr8,Rbpj,Pkn3,Col27a1,Ift122,Ptpn13,Ar,Lpar4,Foxo1,Rarb,Ghrhr,Agtr1a,Plekhg3,Mark3,Ppp2r5c,Dlg3,Usp9x,Ptprz1,Dab2ip,Mfn1,Arhgap24,Il1rap,Htr2c,Atp6v0a1,Esr1,Prkar1a,Clta,Prkci,Pak3,Itsn1,Fzd7,Met,Eif4…	0.0386	Signal Transduction	DKC1
MMU-5688426	16	Kat2b,Psmd11,Psme3,Psmc5,Hif1a,Traf3,Usp25,Usp16,Psmc2,Kdm1b,Ogt,Ar,Usp9x,Esr1,Foxk2,Rnf128	0.0386	Deubiquitination	DKC1
MMU-5688426	12	Kat2b,Tgfbr1,Psmd3,Hif1a,Traf3,Usp25,Usp16,Rad23b,Ar,Usp9x,Esr1,Foxk2	0.023	Deubiquitination	CDC40
MMU-5688426	18	Kat2b,Psmd3,Psmd11,Psmb6,Hif1a,Traf3,Usp25,Usp16,Rad23b,Kdm1b,Wdr48,Ogt,Rhot1,Foxo4,Usp9x,Foxk2,Rnf128,Psmb11	0.00025	Deubiquitination	YTHDF3
MMU-5689880	12	Psmd3,Psmd11,Psmb6,Hif1a,Usp25,Usp16,Wdr48,Rhot1,Foxo4,Usp9x,Rnf128,Psmb11	0.03	Ub-specific processing proteases	YTHDF3
MMU-162582	92	Sox9,Kat2b,Ocrl,Smo,Ppard,Def6,Mapk14,Kit,Tgfbr1,Psmd3,Psmd11,Suz12,Dync1h1,Ap2b1,Rnf31,Vip,Itgb3,Psmc5,Nup85,Prkch,Hif1a,Psmc1,Evl,Dock8,Baiap2,Rptor,Xiap,Prex2,Col5a1,E2f5,Pik3ca,Smad9,Psmc2,Polr2b,Pde6b,Col1a2,Wnt16,Casp2,Itpr1,Rho,Dock11,Fntb,Chn2,Myo6,Fam91a1,Fkbp1a,Diaph2,Rbpj,Trak1,Stard8,Ift122,Fmnl1,Ar,Lamtor4,Rhot1,Adcyap1r1,Jak2,Grm7,Rarb,Rara,Plekhg3,Plppr1,Arhgef26,Tax1bp1,Ppp2r5c,Da…	0.0062	Signal Transduction	PCBP2
MMU-5688426	20	Kat2b,Tgfbr1,Psmd3,Psmd11,Psmc5,Hif1a,Psmc1,Usp25,Usp16,Psmc2,Kdm1b,Wdr48,Ar,Rhot1,Wdr20,Esr1,Hgs,Arrb2,Rnf128,Psma3	0.0062	Deubiquitination	PCBP2
MMU-5689880	17	Tgfbr1,Psmd3,Psmd11,Psmc5,Hif1a,Psmc1,Usp25,Usp16,Psmc2,Wdr48,Ar,Rhot1,Wdr20,Hgs,Arrb2,Rnf128,Psma3	0.0062	Ub-specific processing proteases	PCBP2
MMU-74160	50	Pparg,Sox9,Kat2b,Ppard,Mapk14,Psmd3,Casc3,Psmd11,Suz12,Map2k6,Psmc5,Nup85,Psmc1,Ints4,Rptor,Cox20,E2f5,Psmc2,Polr2b,Casp2,Rbpj,Hdac11,Cpsf2,Ar,Zfp282,Lamtor4,Nup188,Rarb,Rara,Rpap2,Tsnax,Ppp2r5c,Rraga,Esr1,Tnrc6c,Zfp189,Papola,Esrrb,Ints10,Nr2c2,Kmt2e,Trp63,Arid1b,Taf1,Srsf3,Cpsf4,Psma3,Zfp703,Jarid2,Rmi1	0.0076	Gene expression (Transcription)	PCBP2
MMU-73857	45	Pparg,Sox9,Kat2b,Ppard,Mapk14,Psmd3,Casc3,Psmd11,Suz12,Map2k6,Psmc5,Psmc1,Ints4,Rptor,Cox20,E2f5,Psmc2,Polr2b,Casp2,Rbpj,Hdac11,Cpsf2,Ar,Zfp282,Lamtor4,Rarb,Rara,Rpap2,Ppp2r5c,Rraga,Esr1,Zfp189,Papola,Esrrb,Ints10,Nr2c2,Kmt2e,Trp63,Arid1b,Taf1,Srsf3,Cpsf4,Psma3,Zfp703,Rmi1	0.0164	RNA Polymerase II Transcription	PCBP2
MMU-6807070	12	Psmd3,Psmd11,Suz12,Psmc5,Psmc1,Rptor,Xiap,Prex2,Psmc2,Lamtor4,Rraga,Psma3	0.0183	PTEN Regulation	PCBP2
MMU-392499	67	Kat2b,Ace,Tgfbr1,Ube2a,Psmd3,Psmd11,Igfbp4,Suz12,Rab5a,Cog1,Dync1h1,Cops6,Igfbp1,Arsg,Psmc5,Nup85,Hif1a,Psmc1,Dcaf4,Usp25,Usp16,Pdia3,Casp8ap2,Psmc2,Kbtbd8,Ttll3,Atp6ap2,Rpsa,Galnt11,Kdm1b,Wdr48,Ttll5,Ar,Fut8,Rhot1,Dcaf7,Nup188,Rara,Eif2s1,Gfm1,Rpl5,Pappa,Dcun1d4,Rraga,Adamtsl2,Slc34a2,Wdr20,Eif3b,Esr1,Hgs,Adamtsl1,Arrb2,Rnf128,Stag2,Eif4g1,Dcaf11,Rpl29,Sptan1,Psma3,Eif5,Sspo,Rpl14,Rgs6,Ktn1,Mme,…	0.0239	Metabolism of proteins	PCBP2
MMU-383280	8	Pparg,Ppard,Ar,Rarb,Rara,Esr1,Esrrb,Nr2c2	0.0245	Nuclear Receptor transcription pathway	PCBP2
MMU-5673001	19	Kit,Psmd3,Psmd11,Itgb3,Psmc5,Psmc1,Pik3ca,Psmc2,Fntb,Jak2,Ppp2r5c,Dlg3,Dab2ip,Tek,Arrb2,Met,Sptan1,Psma3,Syngap1	0.0255	RAF/MAP kinase cascade	PCBP2
MMU-4086400	10	Psmd3,Psmd11,Ap2b1,Psmc5,Psmc1,Psmc2,Daam1,Fzd2,Arrb2,Psma3	0.0284	PCP/CE pathway	PCBP2
MMU-5683057	20	Kit,Psmd3,Psmd11,Itgb3,Psmc5,Psmc1,Pik3ca,Psmc2,Fntb,Jak2,Ppp2r5c,Dlg3,Dab2ip,Tek,Arrb2,Pak3,Met,Sptan1,Psma3,Syngap1	0.0284	MAPK family signaling cascades	PCBP2
MMU-1257604	17	Kit,Psmd3,Psmd11,Suz12,Psmc5,Psmc1,Rptor,Xiap,Prex2,Pik3ca,Psmc2,Lamtor4,Ppp2r5c,Rraga,Esr1,Met,Psma3	0.0291	PIP3 activates AKT signaling	PCBP2
MMU-9716542	32	Ocrl,Def6,Mapk14,Dync1h1,Nup85,Evl,Dock8,Baiap2,Prex2,Pik3ca,Dock11,Chn2,Myo6,Fam91a1,Diaph2,Trak1,Stard8,Fmnl1,Ar,Rhot1,Plekhg3,Arhgef26,Ppp2r5c,Daam1,Arpc1b,Fgd5,Hgs,Pak3,Itsn1,Sptan1,Ktn1,Pcdh7	0.0291	Signaling by Rho GTPases, Miro GTPases and RHOBTB3	PCBP2
MMU-8878166	8	Sox9,Psmd3,Psmd11,Psmc5,Psmc1,Psmc2,Ar,Psma3	0.0388	Transcriptional regulation by RUNX2	PCBP2
MMU-1236978	7	Psmd3,Psmd11,Psmc5,Psmc1,Psmc2,Mrc2,Psma3	0.0438	Cross-presentation of soluble exogenous antigens (endosomes)	PCBP2
MMU-5688426	17	Kat2b,Tgfbr1,Psmd11,Psmb6,Psme3,Hif1a,Yy1,Traf3,Usp25,Usp16,Rad23b,Kdm1b,Rhot1,Usp9x,Esr1,Foxk2,Rnf128	0.0044	Deubiquitination	ALYREF
MMU-5688426	18	Kat2b,Tgfbr1,Psmd3,Psmd11,Psmb6,Hif1a,Yy1,Traf3,Usp25,Rad23b,Psmc2,Kdm1b,Rhot1,Usp13,Usp9x,Esr1,Foxk2,Rnf128	0.0031	Deubiquitination	ALKBH5
MMU-5688426	17	Kat2b,Tgfbr1,Psmd3,Psmd11,Psme3,Psma6,Hif1a,Traf3,Usp25,Rad23b,Uchl1,Wdr48,Cftr,Rhot1,Usp9x,Esr1,Foxk2	0.0046	Deubiquitination	SF3B1
MMU-392499	53	Kat2b,Ace,Tgfbr1,Capza2,Ube2a,Mrps18c,Psmd3,Psmd11,Suz12,Cog1,Dync1h1,Psme3,Arsg,Rab37,Psma6,Hif1a,Traf3,Dcaf13,Senp2,Usp25,Nus1,Uhrf2,Ube2e3,Pdia3,Casp8ap2,Rad23b,Uchl1,Cul1,Kbtbd8,Atp6ap2,Wdr48,Mitf,Ttll5,Cftr,Fut8,Rhot1,Mia2,Eif2s1,Pappa,Dcun1d4,Usp9x,Aopep,Slc34a2,Eif3b,Esr1,Foxk2,Adamtsl1,Stag2,Eif4a2,Eif4g1,Dcaf11,Eif5,Rgs6	0.0098	Metabolism of proteins	SF3B1
MMU-5688426	12	Kat2b,Psmd11,Psma6,Hif1a,Yy1,Traf3,Usp25,Rad23b,Wdr48,Usp9x,Esr1,Foxk2	0.0187	Deubiquitination	UTP3
MMU-597592	31	Kat2b,Capza2,Ube2a,Psmd11,Dync1h1,Igfbp1,Arsg,Rab37,Psma6,Hif1a,Yy1,Traf3,Dcaf13,Usp25,Uhrf2,Ube2e3,Casp8ap2,Rad23b,Kbtbd8,Ttll3,Pomt1,Wdr48,Fut8,Dcun1d4,Usp9x,Adamtsl2,Esr1,Foxk2,Adamtsl1,Dync1i1,Dcaf11	0.0187	Post-translational protein modification	UTP3
MMU-392499	34	Kat2b,Capza2,Ube2a,Mrps18c,Psmd11,Dync1h1,Igfbp1,Arsg,Rab37,Psma6,Hif1a,Yy1,Traf3,Dcaf13,Usp25,Uhrf2,Ube2e3,Casp8ap2,Rad23b,Kbtbd8,Ttll3,Pomt1,Wdr48,Fut8,Eif2s1,Dcun1d4,Usp9x,Adamtsl2,Esr1,Foxk2,Adamtsl1,Dync1i1,Dcaf11,Eif5	0.0449	Metabolism of proteins	UTP3
MMU-5688426	22	Kat2b,Psmd3,Psmd11,Psme3,Hif1a,Psmc1,Yy1,Traf3,Psmc6,Usp25,Usp16,Kdm1b,Wdr48,Ogt,Cftr,Usp13,Foxk1,Wdr20,Psmb3,Esr1,Foxk2,Arrb2	0.0013	Deubiquitination	NIP7
MMU-392499	73	Kat2b,Ace,Ube2a,Mrps18c,Psmd3,Rpl19,Psmd11,Igfbp4,Suz12,Cog1,Psme3,Igfbp1,Arsg,Scfd1,Actr10,Hif1a,Psmc1,Yy1,Traf3,Ube2e1,Psmc6,Sdc2,Dcaf13,Usp25,Nus1,Uhrf2,Usp16,Fam20c,Pdia3,Casp8ap2,Reck,Cul1,Kbtbd8,Ttll3,Atp6ap2,Mrps2,Kdm1b,Wdr48,Mitf,Ogt,Ttll5,Cftr,Tulp4,Fut8,Mgat2,Dcaf7,Rab33b,Nup188,Nup214,Thra,Usp13,Foxk1,Dcun1d4,Rraga,Adamtsl2,Slc34a2,Wdr20,Srp72,Psmb3,Esr1,Foxk2,Adamtsl1,Arrb2,Srp54b,Exo…	0.0022	Metabolism of proteins	NIP7
MMU-597592	60	Kat2b,Ube2a,Psmd3,Psmd11,Igfbp4,Suz12,Cog1,Psme3,Igfbp1,Arsg,Scfd1,Actr10,Hif1a,Psmc1,Yy1,Traf3,Ube2e1,Psmc6,Sdc2,Dcaf13,Usp25,Nus1,Uhrf2,Usp16,Fam20c,Pdia3,Casp8ap2,Reck,Cul1,Kbtbd8,Ttll3,Kdm1b,Wdr48,Mitf,Ogt,Ttll5,Cftr,Tulp4,Fut8,Mgat2,Dcaf7,Rab33b,Nup188,Nup214,Thra,Usp13,Foxk1,Dcun1d4,Rraga,Adamtsl2,Wdr20,Psmb3,Esr1,Foxk2,Adamtsl1,Arrb2,Dcaf11,Ube2k,Sspo,Ambn	0.0033	Post-translational protein modification	NIP7
MMU-5689603	11	Psmd3,Psmd11,Psme3,Psmc1,Yy1,Psmc6,Kdm1b,Ogt,Foxk1,Psmb3,Foxk2	0.0123	UCH proteinases	NIP7
MMU-2262752	27	Blvra,Mapk14,Atp6v1b2,Psmd3,Psmd11,Suz12,Psme3,Asf1a,Map2k6,Actr10,Hif1a,Psmc1,Fos,Ube2e1,Psmc6,Limd1,Cox20,Cul1,Mios,Atp6v1g1,Lamtor4,Nup188,Nup214,Rraga,Psmb3,Dnaja1,Hspa4l	0.0212	Cellular responses to stress	NIP7
MMU-6807070	12	Psmd3,Psmd11,Suz12,Psme3,Psmc1,Psmc6,Xiap,Prex2,Lamtor4,Usp13,Rraga,Psmb3	0.0212	PTEN Regulation	NIP7
MMU-8948751	9	Psmd3,Psmd11,Psme3,Psmc1,Psmc6,Xiap,Prex2,Usp13,Psmb3	0.0257	Regulation of PTEN stability and activity	NIP7
MMU-1257604	17	Kit,Psmd3,Psmd11,Suz12,Psme3,Psmc1,Psmc6,Xiap,Prex2,Pik3ca,Foxo1,Lamtor4,Usp13,Ppp2r5c,Rraga,Psmb3,Esr1	0.0404	PIP3 activates AKT signaling	NIP7
MMU-5689880	14	Psmd3,Psmd11,Psme3,Hif1a,Psmc1,Psmc6,Usp25,Usp16,Wdr48,Cftr,Usp13,Wdr20,Psmb3,Arrb2	0.0431	Ub-specific processing proteases	NIP7
MMU-5688426	12	Kat2b,Psma6,Hif1a,Traf3,Usp25,Rad23b,Wdr48,Cftr,Usp9x,Psmb3,Esr1,Foxk2	0.031	Deubiquitination	DDX24
MMU-5688426	16	Kat2b,Tgfbr1,Psmd11,Psmb6,Psme3,Hif1a,Yy1,Traf3,Usp25,Usp16,Kdm1b,Ogt,Usp9x,Esr1,Rnf128,Psmb11	0.003	Deubiquitination	SUPV3L1
MMU-73857	32	Kat2b,Ctnnb1,Psmd11,Psmb6,Psme3,Zkscan1,Ppm1a,Smarca2,Rptor,Tfap2b,Skil,Ncbp1,Nr4a3,Snapc3,Polr2b,Rbpj,Zfp282,Lamtor4,Rarb,Rara,Ppp2r5c,Usp9x,Esr1,Papola,Srsf5,Nr2c2,Kmt2e,Srsf3,Tbp,Zfp703,Psmb11,Cdkn1a	0.0152	RNA Polymerase II Transcription	SUPV3L1
MMU-74160	34	Kat2b,Ctnnb1,Psmd11,Psmb6,Psme3,Zkscan1,Ppm1a,Smarca2,Rptor,Tfap2b,Skil,Ncbp1,Nr4a3,Snapc3,Polr2b,Rbpj,Zfp282,Lamtor4,Rarb,Rara,Ppp2r5c,Usp9x,Esr1,Tnrc6c,Papola,Srsf5,Nr2c2,Kmt2e,Srsf3,Tbp,Zfp703,Psmb11,Jarid2,Cdkn1a	0.0152	Gene expression (Transcription)	SUPV3L1
MMU-162582	56	Kat2b,Ocrl,Emd,Ctnnb1,Tgfbr1,Psmd11,Psmb6,Dync1h1,Psme3,Ppm1a,Hif1a,Edn1,Rptor,Skil,Ncbp1,Sh3gl2,Polr2b,Col1a2,Wnt16,Dock11,Mst1,Fkbp1a,Diaph2,Vhl,Rbpj,Ptpn13,Ror1,Galr2,Lamtor4,Flrt2,Grm7,Rarb,Rara,Gpr65,Ntrk2,Klc1,Mark3,Ppp2r5c,Dlg3,Agtr2,Usp9x,Dab2ip,Il1rap,Psen1,Esr1,Clta,Pak3,Eif4g1,Dync1i1,Tbp,Acvr2b,Psmb11,Syngap1,Pcdh7,Arhgap5,Cdkn1a	0.0481	Signal Transduction	SUPV3L1
MMU-212436	27	Kat2b,Ctnnb1,Psmd11,Psmb6,Psme3,Zkscan1,Ppm1a,Smarca2,Rptor,Tfap2b,Skil,Nr4a3,Polr2b,Rbpj,Zfp282,Lamtor4,Rarb,Rara,Ppp2r5c,Usp9x,Esr1,Nr2c2,Kmt2e,Tbp,Zfp703,Psmb11,Cdkn1a	0.0481	Generic Transcription Pathway	SUPV3L1
MMU-5688426	15	Kat2b,Tgfbr1,Psmd11,Psmb6,Psma6,Hif1a,Traf3,Usp25,Rad23b,Wdr48,Usp9x,Esr1,Foxk2,Rnf128,Psmb11	0.0382	Deubiquitination	ALKBH1
MMU-1280218	27	Capza2,Ube2a,Psmd11,Psmb6,Ap2b1,Psma6,Ube2e3,Pik3ca,Anapc4,Col1a2,Cul1,Herc6,Kbtbd8,Itpr1,Fkbp1a,Itpr3,Vhl,Herc3,Mylip,Cul7,Klc1,Mrc2,Kif1c,Pak3,Dync1i1,Ube2e2,Psmb11	0.0438	Adaptive Immune System	ALKBH1
MMU-383280	7	Pparg,Ppard,Ar,Rarb,Esr1,Esrrb,Nr2c2	0.0399	Nuclear Receptor transcription pathway	PRPF4
MMU-73857	30	Pparg,Ppard,Mapk14,Psmd3,Suz12,Psme3,Ppm1d,Psma6,Pabpn1,Smarca2,E2f5,Ncbp1,Polr2b,Casp2,Tfap2d,Hdac11,Ar,Zfp282,Rarb,Ppp2r5c,Usp9x,Rraga,Esr1,Cdk12,Zfp189,Esrrb,Ints10,Nr2c2,Kmt2e,Taf1	0.0399	RNA Polymerase II Transcription	PRPF4
MMU-74160	33	Pparg,Ppard,Mapk14,Psmd3,Suz12,Psme3,Ppm1d,Psma6,Pabpn1,Smarca2,E2f5,Ncbp1,Polr2b,Casp2,Tfap2d,Hdac11,Ar,Zfp282,Rarb,Phf1,Ppp2r5c,Usp9x,Rraga,Esr1,Tnrc6c,Cdk12,Zfp189,Esrrb,Ints10,Nr2c2,Kmt2e,Taf1,Jarid2	0.0399	Gene expression (Transcription)	PRPF4
MMU-212436	27	Pparg,Ppard,Mapk14,Psmd3,Suz12,Psme3,Ppm1d,Psma6,Smarca2,E2f5,Polr2b,Casp2,Tfap2d,Hdac11,Ar,Zfp282,Rarb,Ppp2r5c,Usp9x,Rraga,Esr1,Cdk12,Zfp189,Esrrb,Nr2c2,Kmt2e,Taf1	0.0416	Generic Transcription Pathway	PRPF4
MMU-392499	42	Kat2b,Ube2a,Mrps18c,Psmd11,Dync1h1,Igfbp1,Arsg,Scfd1,Psma6,Hif1a,Traf3,Senp2,Uhrf2,Usp16,Pdia3,Kbtbd8,Ttll3,Atp6ap2,Galnt2,Rpsa,Pomt1,Wdr48,Mitf,Ogt,Dcaf7,Foxo4,Mia2,Usp13,Gfm1,Pappa,Adamtsl2,Slc34a2,Eif3b,Klhl5,Foxk2,Adamtsl1,Mta1,Eif4a2,Dync1i1,Dcaf11,Eif5,Rgs6	0.0356	Metabolism of proteins	EIF4G2
MMU-201681	16	Sox9,Cav1,Psmd3,Psmd11,Psme3,Psmc5,Psma6,Psmc1,Xiap,Psmc2,Ppp2r5c,Fzd2,Psmb3,Hdac1-ps,Dvl3,Fzd6	0.00059	TCF dependent signaling in response to WNT	SRSF9
MMU-5658442	11	Psmd3,Psmd11,Psme3,Psmc5,Psma6,Psmc1,Psmc2,Nf1,Dab2ip,Psmb3,Syngap1	0.00059	Regulation of RAS by GAPs	SRSF9
MMU-6807070	13	Psmd3,Psmd11,Psme3,Psmc5,Psma6,Psmc1,Xiap,Prex2,Psmc2,Lamtor4,Rraga,Psmb3,Hdac1-ps	0.0008	PTEN Regulation	SRSF9
MMU-1257604	18	Psmd3,Psmd11,Psme3,Psmc5,Psma6,Psmc1,Xiap,Prex2,Psmc2,Erbb2,Foxo1,Lamtor4,Ppp2r5c,Rraga,Psmb3,Hdac1-ps,Esr1,Met	0.0015	PIP3 activates AKT signaling	SRSF9
MMU-162582	76	Sox9,Kat2b,Araf,Bdkrb2,Def6,Cav1,Atp1b4,Psmd3,Psmd11,Adora2b,Dync1h1,Rnf31,Psme3,Adcy1,Itgb3,Psmc5,Scfd1,Psma6,Ppm1a,Psmc1,Atp6v1c1,Baiap2,Xiap,Prex2,E2f5,Ncbp1,Psmc2,Polr2b,Casp2,Itpr1,Dock11,Mst1,Chn2,Myo6,Fam91a1,Fkbp1a,Rbpj,Pkn3,Stard8,Atp6v1g1,Cftr,Erbb2,Foxo1,Lamtor4,Adcyap1r1,Rarb,Ghrhr,Nf1,Gpr65,Plekhg3,Plppr1,Tax1bp1,Rgs3,Ppp2r5c,Arpc1b,Usp9x,Ptprz1,Dab2ip,Rraga,Fzd2,Psmb3,Hdac1-ps,Tek,E…	0.0015	Signal Transduction	SRSF9
MMU-4086400	11	Psmd3,Psmd11,Psme3,Psmc5,Psma6,Psmc1,Psmc2,Fzd2,Psmb3,Dvl3,Fzd6	0.0015	PCP/CE pathway	SRSF9
MMU-450408	9	Psmd3,Psmd11,Psme3,Psmc5,Psma6,Psmc1,Psmc2,Psmb3,Eif4g1	0.0015	AUF1 (hnRNP D0) binds and destabilizes mRNA	SRSF9
MMU-450531	11	Psmd3,Psmd11,Psme3,Psmc5,Psma6,Psmc1,Exosc7,Exosc9,Psmc2,Psmb3,Eif4g1	0.0015	Regulation of mRNA stability by proteins that bind AU-rich elements	SRSF9
MMU-4608870	9	Psmd3,Psmd11,Psme3,Psmc5,Psma6,Psmc1,Psmc2,Fzd2,Psmb3	0.0015	Asymmetric localization of PCP proteins	SRSF9
MMU-4641258	9	Psmd3,Psmd11,Psme3,Psmc5,Psma6,Psmc1,Psmc2,Psmb3,Dvl3	0.0015	Degradation of DVL	SRSF9
MMU-5687128	10	Psmd3,Psmd11,Psme3,Psmc5,Psma6,Psmc1,Psmc2,Foxo1,Psmb3,Pak3	0.0015	MAPK6/MAPK4 signaling	SRSF9
MMU-8878159	10	Kat2b,Psmd3,Psmd11,Psme3,Psmc5,Psma6,Psmc1,Psmc2,Rbpj,Psmb3	0.0015	Transcriptional regulation by RUNX3	SRSF9
MMU-8878166	9	Sox9,Psmd3,Psmd11,Psme3,Psmc5,Psma6,Psmc1,Psmc2,Psmb3	0.0015	Transcriptional regulation by RUNX2	SRSF9
MMU-8948751	10	Psmd3,Psmd11,Psme3,Psmc5,Psma6,Psmc1,Xiap,Prex2,Psmc2,Psmb3	0.0015	Regulation of PTEN stability and activity	SRSF9
MMU-9006925	19	Psmd3,Psmd11,Psme3,Adcy1,Psmc5,Psma6,Psmc1,Xiap,Prex2,Psmc2,Erbb2,Foxo1,Lamtor4,Ppp2r5c,Rraga,Psmb3,Hdac1-ps,Esr1,Met	0.0015	Intracellular signaling by second messengers	SRSF9
MMU-1236978	8	Psmd3,Psmd11,Psme3,Psmc5,Psma6,Psmc1,Psmc2,Psmb3	0.0016	Cross-presentation of soluble exogenous antigens (endosomes)	SRSF9
MMU-1236975	10	Psmd3,Psmd11,Psme3,Psmc5,Psma6,Psmc1,Pdia3,Psmc2,Psmb3,H2-Q10	0.0019	Antigen processing-Cross presentation	SRSF9
MMU-349425	8	Psmd3,Psmd11,Psme3,Psmc5,Psma6,Psmc1,Psmc2,Psmb3	0.0019	Autodegradation of the E3 ubiquitin ligase COP1	SRSF9
MMU-350562	8	Psmd3,Psmd11,Psme3,Psmc5,Psma6,Psmc1,Psmc2,Psmb3	0.0019	Regulation of ornithine decarboxylase (ODC)	SRSF9
MMU-453279	12	Psmd3,Psmd11,Psme3,Psmc5,Psma6,Psmc1,E2f5,Psmc2,Cdc6,Psmb3,Hdac1-ps,Dyrk1a	0.0019	Mitotic G1 phase and G1/S transition	SRSF9
MMU-4641257	8	Psmd3,Psmd11,Psme3,Psmc5,Psma6,Psmc1,Psmc2,Psmb3	0.0019	Degradation of AXIN	SRSF9
MMU-5610780	8	Psmd3,Psmd11,Psme3,Psmc5,Psma6,Psmc1,Psmc2,Psmb3	0.0019	Degradation of GLI1 by the proteasome	SRSF9
MMU-5683057	19	Araf,Psmd3,Psmd11,Psme3,Itgb3,Psmc5,Psma6,Psmc1,Psmc2,Erbb2,Foxo1,Nf1,Ppp2r5c,Dab2ip,Psmb3,Tek,Pak3,Met,Syngap1	0.0019	MAPK family signaling cascades	SRSF9
MMU-5688426	17	Kat2b,Psmd3,Psmd11,Psme3,Psmc5,Psma6,Psmc1,Traf3,Usp25,Rad23b,Psmc2,Wdr48,Cftr,Usp9x,Psmb3,Esr1,Foxk2	0.0019	Deubiquitination	SRSF9
MMU-68949	9	Psmd3,Psmd11,Psme3,Psmc5,Psma6,Psmc1,Psmc2,Cdc6,Psmb3	0.0019	Orc1 removal from chromatin	SRSF9
MMU-69017	9	Psmd3,Psmd11,Psme3,Psmc5,Psma6,Psmc1,Psmc2,Cdc6,Psmb3	0.0019	CDK-mediated phosphorylation and removal of Cdc6	SRSF9
MMU-69601	8	Psmd3,Psmd11,Psme3,Psmc5,Psma6,Psmc1,Psmc2,Psmb3	0.0019	Ubiquitin Mediated Degradation of Phosphorylated Cdc25A	SRSF9
MMU-75815	8	Psmd3,Psmd11,Psme3,Psmc5,Psma6,Psmc1,Psmc2,Psmb3	0.0019	Ubiquitin-dependent degradation of Cyclin D	SRSF9
MMU-8854050	8	Psmd3,Psmd11,Psme3,Psmc5,Psma6,Psmc1,Psmc2,Psmb3	0.0019	FBXL7 down-regulates AURKA during mitotic entry and in early mitosis	SRSF9
MMU-8939902	8	Psmd3,Psmd11,Psme3,Psmc5,Psma6,Psmc1,Psmc2,Psmb3	0.0019	Regulation of RUNX2 expression and activity	SRSF9
MMU-8941858	8	Psmd3,Psmd11,Psme3,Psmc5,Psma6,Psmc1,Psmc2,Psmb3	0.0019	Regulation of RUNX3 expression and activity	SRSF9
MMU-9762114	8	Psmd3,Psmd11,Psme3,Psmc5,Psma6,Psmc1,Psmc2,Psmb3	0.0019	GSK3B and BTRC:CUL1-mediated-degradation of NFE2L2	SRSF9
MMU-5607761	8	Psmd3,Psmd11,Psme3,Psmc5,Psma6,Psmc1,Psmc2,Psmb3	0.0021	Dectin-1 mediated noncanonical NF-kB signaling	SRSF9
MMU-5610785	8	Psmd3,Psmd11,Psme3,Psmc5,Psma6,Psmc1,Psmc2,Psmb3	0.0021	GLI3 is processed to GLI3R by the proteasome	SRSF9
MMU-5676590	8	Psmd3,Psmd11,Psme3,Psmc5,Psma6,Psmc1,Psmc2,Psmb3	0.0021	NIK-->noncanonical NF-kB signaling	SRSF9
MMU-1168372	9	Psmd3,Psmd11,Psme3,Psmc5,Psma6,Psmc1,Psmc2,Fkbp1a,Psmb3	0.0022	Downstream signaling events of B Cell Receptor (BCR)	SRSF9
MMU-74160	41	Sox9,Kat2b,Atp1b4,Psmd3,Casc3,Psmd11,Psme3,Psmc5,Psma6,Ppm1a,Psmc1,Pabpn1,Ints4,E2f5,Ncbp1,Nr4a3,Psmc2,Polr2b,Casp2,Rbpj,Hdac11,Cpsf2,Zfp282,Foxo1,Lamtor4,Nup188,Rarb,Phf1,Ppp2r5c,Usp9x,Rraga,Psmb3,Hdac1-ps,Esr1,Tnrc6c,Ints10,Nr2c2,Kmt2e,Srsf3,Zfp703,Jarid2	0.0022	Gene expression (Transcription)	SRSF9
MMU-187577	8	Psmd3,Psmd11,Psme3,Psmc5,Psma6,Psmc1,Psmc2,Psmb3	0.0024	SCF(Skp2)-mediated degradation of p27/p21	SRSF9
MMU-195253	9	Psmd3,Psmd11,Psme3,Psmc5,Psma6,Psmc1,Psmc2,Ppp2r5c,Psmb3	0.0024	Degradation of beta-catenin by the destruction complex	SRSF9
MMU-5668541	10	Psmd3,Psmd11,Psme3,Psmc5,Psma6,Psmc1,Traf3,Xiap,Psmc2,Psmb3	0.0024	TNFR2 non-canonical NF-kB pathway	SRSF9
MMU-5673001	17	Araf,Psmd3,Psmd11,Psme3,Itgb3,Psmc5,Psma6,Psmc1,Psmc2,Erbb2,Nf1,Ppp2r5c,Dab2ip,Psmb3,Tek,Met,Syngap1	0.0028	RAF/MAP kinase cascade	SRSF9
MMU-1169091	8	Psmd3,Psmd11,Psme3,Psmc5,Psma6,Psmc1,Psmc2,Psmb3	0.003	Activation of NF-kappaB in B cells	SRSF9
MMU-174084	8	Psmd3,Psmd11,Psme3,Psmc5,Psma6,Psmc1,Psmc2,Psmb3	0.003	Autodegradation of Cdh1 by Cdh1:APC/C	SRSF9
MMU-5358346	8	Psmd3,Psmd11,Psme3,Psmc5,Psma6,Psmc1,Psmc2,Psmb3	0.003	Hedgehog ligand biogenesis	SRSF9
MMU-68867	9	Psmd3,Psmd11,Psme3,Psmc5,Psma6,Psmc1,Psmc2,Cdc6,Psmb3	0.003	Assembly of the pre-replicative complex	SRSF9
MMU-9020702	10	Map3k3,Psmd3,Psmd11,Psme3,Psmc5,Psma6,Psmc1,Psmc2,Psmb3,Lrrc14	0.003	Interleukin-1 signaling	SRSF9
MMU-983705	10	Psmd3,Psmd11,Psme3,Psmc5,Psma6,Psmc1,Psmc2,Itpr1,Fkbp1a,Psmb3	0.003	Signaling by the B Cell Receptor (BCR)	SRSF9
MMU-1234176	8	Psmd3,Psmd11,Psme3,Psmc5,Psma6,Psmc1,Psmc2,Psmb3	0.0031	Oxygen-dependent proline hydroxylation of Hypoxia-inducible Factor Alpha	SRSF9
MMU-392499	56	Kat2b,Ace,Ube2a,Mrps18c,Psmd3,Psmd11,Igfbp4,Adora2b,Cog1,Dync1h1,Psme3,Igfbp1,Arsg,Psmc5,Scfd1,Psma6,Psmc1,Traf3,Senp2,Usp25,Uhrf2,Ube2e3,Pdia3,Casp8ap2,Rad23b,Reck,Psmc2,Kbtbd8,Rpsa,Pomt1,Wdr48,Ttll5,Cftr,Fut8,Nup188,Pappa,Dcun1d4,Usp9x,Rraga,Adamtsl2,Psmb3,Hdac1-ps,Esr1,Foxk2,Adamtsl1,Copg1,Stag2,Eif4g1,Dync1i1,Dcaf11,Rpl29,Eif5,Rgs6,Ktn1,Mme,Ambn	0.0032	Metabolism of proteins	SRSF9
MMU-73857	37	Sox9,Kat2b,Atp1b4,Psmd3,Casc3,Psmd11,Psme3,Psmc5,Psma6,Ppm1a,Psmc1,Pabpn1,Ints4,E2f5,Ncbp1,Nr4a3,Psmc2,Polr2b,Casp2,Rbpj,Hdac11,Cpsf2,Zfp282,Foxo1,Lamtor4,Rarb,Ppp2r5c,Usp9x,Rraga,Psmb3,Hdac1-ps,Esr1,Ints10,Nr2c2,Kmt2e,Srsf3,Zfp703	0.0033	RNA Polymerase II Transcription	SRSF9
MMU-174154	8	Psmd3,Psmd11,Psme3,Psmc5,Psma6,Psmc1,Psmc2,Psmb3	0.0034	APC/C:Cdc20 mediated degradation of Securin	SRSF9
MMU-5689603	9	Psmd3,Psmd11,Psme3,Psmc5,Psma6,Psmc1,Psmc2,Psmb3,Foxk2	0.0034	UCH proteinases	SRSF9
MMU-8939236	8	Psmd3,Psmd11,Psme3,Psmc5,Psma6,Psmc1,Psmc2,Psmb3	0.0034	RUNX1 regulates transcription of genes involved in differentiation of HSCs	SRSF9
MMU-5610787	10	Psmd3,Psmd11,Psme3,Adcy1,Psmc5,Psma6,Psmc1,Psmc2,Psmb3,Wdr19	0.0035	Hedgehog off state	SRSF9
MMU-69275	13	Psmd3,Psmd11,Dync1h1,Psme3,Psmc5,Psma6,Psmc1,Plk4,Sdccag8,Psmc2,Tubg1,Psmb3,Odf2	0.0035	G2/M Transition	SRSF9
MMU-597592	46	Kat2b,Ube2a,Psmd3,Psmd11,Igfbp4,Cog1,Dync1h1,Psme3,Igfbp1,Arsg,Psmc5,Scfd1,Psma6,Psmc1,Traf3,Senp2,Usp25,Uhrf2,Ube2e3,Pdia3,Casp8ap2,Rad23b,Reck,Psmc2,Kbtbd8,Pomt1,Wdr48,Ttll5,Cftr,Fut8,Nup188,Dcun1d4,Usp9x,Rraga,Adamtsl2,Psmb3,Hdac1-ps,Esr1,Foxk2,Adamtsl1,Copg1,Stag2,Dync1i1,Dcaf11,Ktn1,Ambn	0.0043	Post-translational protein modification	SRSF9
MMU-8878171	12	Kat2b,Psmd3,Psmd11,Psme3,Psmc5,Psma6,Psmc1,Psmc2,Psmb3,Hdac1-ps,Esr1,Kmt2e	0.0043	Transcriptional regulation by RUNX1	SRSF9
MMU-174184	8	Psmd3,Psmd11,Psme3,Psmc5,Psma6,Psmc1,Psmc2,Psmb3	0.0046	Cdc20:Phospho-APC/C mediated degradation of Cyclin A	SRSF9
MMU-174178	8	Psmd3,Psmd11,Psme3,Psmc5,Psma6,Psmc1,Psmc2,Psmb3	0.0049	APC/C:Cdh1 mediated degradation of Cdc20 and other APC/C:Cdh1 targeted proteins in late mitosis/early G1	SRSF9
MMU-8852276	8	Psmd3,Psmd11,Psme3,Psmc5,Psma6,Psmc1,Psmc2,Psmb3	0.0049	The role of GTSE1 in G2/M progression after G2 checkpoint	SRSF9
MMU-2871837	8	Psmd3,Psmd11,Psme3,Psmc5,Psma6,Psmc1,Psmc2,Psmb3	0.0063	FCERI mediated NF-kB activation	SRSF9
MMU-382556	9	Psmd3,Psmd11,Psme3,Psmc5,Psma6,Psmc1,Psmc2,Cftr,Psmb3	0.0066	ABC-family proteins mediated transport	SRSF9
MMU-5689880	12	Psmd3,Psmd11,Psme3,Psmc5,Psma6,Psmc1,Usp25,Psmc2,Wdr48,Cftr,Usp9x,Psmb3	0.0074	Ub-specific processing proteases	SRSF9
MMU-8953854	26	Nkap,Psmd3,Casc3,Psmd11,Psme3,Ddx42,Psmc5,Pnn,Psma6,Psmc1,Riok1,Pabpn1,Exosc7,Exosc9,Ncbp1,Psmc2,Polr2b,Rpsa,Cpsf2,Nup188,Prpf4,Psmb3,Eif4g1,Srsf3,Rpl29,Bud31	0.0079	Metabolism of RNA	SRSF9
MMU-202403	9	Psmd3,Psmd11,Psme3,Psmc5,Psma6,Psmc1,Psmc2,Psmb3,Pak3	0.0083	TCR signaling	SRSF9
MMU-5632684	8	Psmd3,Psmd11,Psme3,Psmc5,Psma6,Psmc1,Psmc2,Psmb3	0.0086	Hedgehog on state	SRSF9
MMU-69206	9	Psmd3,Psmd11,Psme3,Psmc5,Psma6,Psmc1,Psmc2,Cdc6,Psmb3	0.0098	G1/S Transition	SRSF9
MMU-202424	8	Psmd3,Psmd11,Psme3,Psmc5,Psma6,Psmc1,Psmc2,Psmb3	0.0105	Downstream TCR signaling	SRSF9
MMU-69278	22	Psmd3,Psmd11,Dync1h1,Psme3,Psmc5,Psma6,Psmc1,Plk4,Sdccag8,E2f5,Psmc2,Tubg1,Nup188,Ppp2r5c,Cdc6,Psmb3,Hdac1-ps,Odf2,Stag2,Dync1i1,Ncapg,Dyrk1a	0.0109	Cell Cycle, Mitotic	SRSF9
MMU-2467813	12	Psmd3,Psmd11,Dync1h1,Psme3,Psmc5,Psma6,Psmc1,Psmc2,Ppp2r5c,Psmb3,Stag2,Dync1i1	0.011	Separation of Sister Chromatids	SRSF9
MMU-68886	18	Psmd3,Psmd11,Dync1h1,Psme3,Psmc5,Psma6,Psmc1,Plk4,Sdccag8,Psmc2,Tubg1,Nup188,Ppp2r5c,Psmb3,Odf2,Stag2,Dync1i1,Ncapg	0.011	M Phase	SRSF9
MMU-5621481	9	Psmd3,Psmd11,Psme3,Psmc5,Psma6,Psmc1,Psmc2,Psmb3,Pak3	0.0117	C-type lectin receptors (CLRs)	SRSF9
MMU-68882	13	Psmd3,Psmd11,Dync1h1,Psme3,Psmc5,Psma6,Psmc1,Psmc2,Nup188,Ppp2r5c,Psmb3,Stag2,Dync1i1	0.0149	Mitotic Anaphase	SRSF9
MMU-2454202	9	Psmd3,Psmd11,Psme3,Psmc5,Psma6,Psmc1,Fos,Psmc2,Psmb3	0.0207	Fc epsilon receptor (FCERI) signaling	SRSF9
MMU-69242	10	Psmd3,Psmd11,Psme3,Psmc5,Psma6,Psmc1,Psmc2,Cdc6,Psmb3,Stag2	0.0222	S Phase	SRSF9
MMU-983169	17	Ube2a,Psmd3,Psmd11,Psme3,Psmc5,Psma6,Psmc1,Ube2e3,Pdia3,Psmc2,Herc6,Kbtbd8,Herc3,Cul7,Psmb3,Ube2e2,H2-Q10	0.0233	Class I MHC mediated antigen processing & presentation	SRSF9
MMU-212436	30	Sox9,Kat2b,Atp1b4,Psmd3,Psmd11,Psme3,Psmc5,Psma6,Ppm1a,Psmc1,E2f5,Nr4a3,Psmc2,Polr2b,Casp2,Rbpj,Hdac11,Zfp282,Foxo1,Lamtor4,Rarb,Ppp2r5c,Usp9x,Rraga,Psmb3,Hdac1-ps,Esr1,Nr2c2,Kmt2e,Zfp703	0.0252	Generic Transcription Pathway	SRSF9
MMU-170834	7	Atp1b4,Itgb3,Ppm1a,E2f5,Fkbp1a,Usp9x,Hdac1-ps	0.0254	Signaling by TGF-beta Receptor Complex	SRSF9
MMU-983168	15	Ube2a,Psmd3,Psmd11,Psme3,Psmc5,Psma6,Psmc1,Ube2e3,Psmc2,Herc6,Kbtbd8,Herc3,Cul7,Psmb3,Ube2e2	0.0257	Antigen processing: Ubiquitination & Proteasome degradation	SRSF9
MMU-9006936	8	Atp1b4,Itgb3,Ppm1a,E2f5,Fkbp1a,Usp9x,Hdac1-ps,Acvr2b	0.0309	Signaling by TGFB family members	SRSF9
MMU-165159	5	Ppm1a,Fkbp1a,Lamtor4,Rraga,Eif4g1	0.0337	MTOR signalling	SRSF9
MMU-166208	4	Fkbp1a,Lamtor4,Rraga,Eif4g1	0.0337	mTORC1-mediated signalling	SRSF9
MMU-350054	4	Kat2b,Rbpj,Hdac11,Hdac1-ps	0.0382	Notch-HLH transcription pathway	SRSF9
MMU-2173793	5	Atp1b4,Ppm1a,E2f5,Usp9x,Hdac1-ps	0.0397	Transcriptional activity of SMAD2/SMAD3:SMAD4 heterotrimer	SRSF9
MMU-2173795	4	Atp1b4,Ppm1a,Usp9x,Hdac1-ps	0.0426	Downregulation of SMAD2/3:SMAD4 transcriptional activity	SRSF9
MMU-2262752	19	Psmd3,Psmd11,Dync1h1,Psme3,Psmc5,Psma6,Psmc1,Fos,Atp6v1c1,Psmc2,Mios,Atp6v1g1,Lamtor4,Nup188,Mink1,Rraga,Psmb3,Dync1i1,Hspa4l	0.044	Cellular responses to stress	SRSF9
MMU-5688426	13	Kat2b,Psmd11,Psmb6,Hif1a,Traf3,Usp25,Rad23b,Foxo4,Usp13,Usp9x,Wdr20,Foxk2,Psmb11	0.0323	Deubiquitination	FBL
MMU-5688426	17	Kat2b,Tgfbr1,Psmd3,Psmd11,Psmb6,Hif1a,Yy1,Traf3,Usp16,Wdr48,Ogt,Rhot1,Usp9x,Wdr20,Esr1,Foxk2,Rnf128	0.0194	Deubiquitination	DIS3L2
MMU-5688426	11	Kat2b,Psmd11,Hif1a,Traf3,Usp25,Rad23b,Psmc2,Wdr48,Usp9x,Psmb3,Foxk2	0.0011	Deubiquitination	SAFB2
MMU-392499	25	Kat2b,Mrps18c,Psmd11,Suz12,Dync1h1,Hif1a,Traf3,Usp25,Ube2e3,Rad23b,Psmc2,Ttll3,Wdr48,Eif2s1,Dcun1d4,Usp9x,Rraga,Adamtsl2,Aopep,Psmb3,Foxk2,Adamtsl1,Eif4a2,Dync1i1,Dcaf11	0.0319	Metabolism of proteins	SAFB2
MMU-597592	21	Kat2b,Psmd11,Suz12,Dync1h1,Hif1a,Traf3,Usp25,Ube2e3,Rad23b,Psmc2,Ttll3,Wdr48,Dcun1d4,Usp9x,Rraga,Adamtsl2,Psmb3,Foxk2,Adamtsl1,Dync1i1,Dcaf11	0.0381	Post-translational protein modification	SAFB2
MMU-162582	78	Sox9,Kat2b,Tubb6,Smo,Ctnnb1,Ap2m1,Cav1,Atp1b4,Psmd3,Psmd11,Psmb6,Dync1h1,Ap2b1,Psme3,Egfr,Adcy1,Itgb3,Tshr,Ppm1a,Hif1a,Evl,Khdrbs3,Dock8,Baiap2,Stmn2,Skil,Pik3ca,Polr2b,Wnt16,Cul1,Itpr1,Eif4ebp1,Mst1,Fntb,Myo6,Fam91a1,Fkbp1a,Diaph2,Pkn3,Fmnl1,Ptpn13,Ror1,Cops4,Ar,Lamtor4,Foxo4,Adcyap1r1,Rarb,Nf1,Gpr65,Plppr1,Ntrk2,Rgs3,Mark3,Arpc1b,Dlg3,Agtr2,Usp9x,Dab2ip,Fzd2,Il1rap,Atp6v0a1,Psmb3,Tek,Prkar1a,Pa…	0.0153	Signal Transduction	AGGF1
MMU-4086400	11	Ap2m1,Psmd3,Psmd11,Psmb6,Ap2b1,Psme3,Ror1,Fzd2,Psmb3,Fzd7,Dvl3	0.0153	PCP/CE pathway	AGGF1
MMU-5688426	18	Kat2b,Psmd3,Psmd11,Psmb6,Psme3,Hif1a,Traf3,Usp25,Usp16,Actl6a,Wdr48,Ar,Foxo4,Usp9x,Wdr20,Psmb3,Foxk2,Rnf128	0.0153	Deubiquitination	AGGF1
MMU-9020702	11	Map3k3,Psmd3,Psmd11,Psmb6,Psme3,Map2k6,Cul1,Peli2,Il1rap,Psmb3,Lrrc14	0.0153	Interleukin-1 signaling	AGGF1
MMU-3858494	12	Ctnnb1,Ap2m1,Psmd3,Psmd11,Psmb6,Ap2b1,Psme3,Ror1,Fzd2,Psmb3,Fzd7,Dvl3	0.0159	Beta-catenin independent WNT signaling	AGGF1
MMU-5689880	14	Psmd3,Psmd11,Psmb6,Psme3,Hif1a,Usp25,Usp16,Wdr48,Ar,Foxo4,Usp9x,Wdr20,Psmb3,Rnf128	0.0159	Ub-specific processing proteases	AGGF1
MMU-195721	16	Sox9,Ctnnb1,Ap2m1,Cav1,Psmd3,Psmd11,Psmb6,Ap2b1,Psme3,Wnt16,Cul1,Ror1,Fzd2,Psmb3,Fzd7,Dvl3	0.025	Signaling by WNT	AGGF1
MMU-8878166	8	Sox9,Psmd3,Psmd11,Psmb6,Psme3,Cul1,Ar,Psmb3	0.025	Transcriptional regulation by RUNX2	AGGF1
MMU-5658442	8	Psmd3,Psmd11,Psmb6,Psme3,Nf1,Dab2ip,Psmb3,Syngap1	0.0341	Regulation of RAS by GAPs	AGGF1
MMU-5610787	10	Tubb6,Smo,Psmd3,Psmd11,Psmb6,Psme3,Adcy1,Cul1,Psmb3,Prkar1a	0.0355	Hedgehog off state	AGGF1
MMU-162582	85	Sox9,Ctnnb1,Cav1,Mtmr1,Psmd3,Psmd11,Suz12,Psmb6,Dync1h1,Grb7,Psme3,Vip,Adcy1,Scfd1,Tshr,Hif1a,Atp6v1c1,Dock8,Baiap2,Xiap,Prex2,Col5a1,Stmn2,Skil,Pik3ca,Ncbp1,Nos3,Polr2b,Cul1,Casp2,Itpr1,Rho,Dock11,Mst1,Chn2,Myo6,Trhr,Rragb,Rbpj,Trak1,Stard8,Ptpn13,Ror1,Cftr,Ar,Galr2,Lamtor4,Rhot1,Foxo4,Grm7,Rarb,Rara,Nf1,Gpr65,Abl1,Plppr1,Ppp1r1b,Ntrk2,Tax1bp1,Rgs3,Klc1,Mark3,Ppp2r5c,Arpc1b,Dlg3,Fgd5,Ptprz1,Dab2…	0.0475	Signal Transduction	DROSHA
MMU-212436	39	Pparg,Sox9,Brpf3,Ctnnb1,Psmd3,Psmd11,Suz12,Psmb6,Psme3,Ppm1d,Map2k6,Smarca2,Skil,Polr2b,Cul1,Casp2,Tfap2d,Rragb,Rbpj,Hdac11,Ar,Zfp282,Lamtor4,Foxo4,Rarb,Rara,Abl1,Ppp2r5c,Rraga,Cdk5r1,Esr1,Cdk12,Esrrb,Brpf1,Nr2c2,Kmt2e,Trp63,Arid1b,Zfp775	0.0475	Generic Transcription Pathway	DROSHA
MMU-392499	64	Ace,Eif2b2,Capza2,Ube2a,Mrps18c,Psmd3,Psmd11,Suz12,Psmb6,Cog1,Dync1h1,Psme3,Igfbp1,Arsg,Rab37,Scfd1,Hif1a,Yy1,Traf3,Dcaf13,Senp2,Uhrf2,Usp16,Pdia3,Casp8ap2,Rad23b,Reck,Cul1,Kbtbd8,Ttll3,Rpsa,Galnt11,Pomt1,Wdr48,Kctd7,Mitf,Ogt,Cftr,Tulp4,Ar,Fut8,Rhot1,Foxo4,Nupl2,Alg13,Rara,Dcun1d4,Rraga,Adamtsl2,Aopep,Slc34a2,Klhl5,Esr1,Foxk2,Adamtsl1,Copg1,Stag2,Eif4g1,Dync1i1,Mrps17,Dcaf11,Ube2k,Eif5,Sspo	0.0475	Metabolism of proteins	DROSHA
MMU-5688426	17	Psmd3,Psmd11,Psmb6,Psme3,Hif1a,Yy1,Traf3,Usp16,Rad23b,Wdr48,Ogt,Cftr,Ar,Rhot1,Foxo4,Esr1,Foxk2	0.0475	Deubiquitination	DROSHA
MMU-597592	55	Capza2,Ube2a,Psmd3,Psmd11,Suz12,Psmb6,Cog1,Dync1h1,Psme3,Igfbp1,Arsg,Rab37,Scfd1,Hif1a,Yy1,Traf3,Dcaf13,Senp2,Uhrf2,Usp16,Pdia3,Casp8ap2,Rad23b,Reck,Cul1,Kbtbd8,Ttll3,Galnt11,Pomt1,Wdr48,Kctd7,Mitf,Ogt,Cftr,Tulp4,Ar,Fut8,Rhot1,Foxo4,Nupl2,Alg13,Rara,Dcun1d4,Rraga,Adamtsl2,Klhl5,Esr1,Foxk2,Adamtsl1,Copg1,Stag2,Dync1i1,Dcaf11,Ube2k,Sspo	0.0475	Post-translational protein modification	DROSHA
MMU-6807070	11	Psmd3,Psmd11,Suz12,Psmb6,Psme3,Xiap,Prex2,Rragb,Lamtor4,Rraga,Maf1	0.0475	PTEN Regulation	DROSHA
MMU-73857	43	Pparg,Sox9,Brpf3,Ctnnb1,Psmd3,Psmd11,Suz12,Psmb6,Psme3,Ppm1d,Map2k6,Pabpn1,Smarca2,Skil,Ncbp1,Polr2b,Cul1,Casp2,Tfap2d,Rragb,Rbpj,Hdac11,Ar,Zfp282,Lamtor4,Foxo4,Rarb,Rara,Abl1,Ppp2r5c,Rraga,Cdk5r1,Esr1,Cdk12,Esrrb,Srsf5,Brpf1,Nr2c2,Kmt2e,Trp63,Arid1b,Srsf3,Zfp775	0.0475	RNA Polymerase II Transcription	DROSHA
MMU-74160	47	Pparg,Sox9,Brpf3,Ctnnb1,Psmd3,Psmd11,Suz12,Psmb6,Psme3,Ppm1d,Map2k6,Pabpn1,Smarca2,Skil,Ncbp1,Polr2b,Cul1,Casp2,Tfap2d,Rragb,Rbpj,Hdac11,Ar,Zfp282,Lamtor4,Foxo4,Nupl2,Rarb,Rara,Abl1,Mtf2,Ppp2r5c,Rraga,Cdk5r1,Esr1,Tnrc6c,Cdk12,Esrrb,Srsf5,Brpf1,Nr2c2,Kmt2e,Trp63,Arid1b,Srsf3,Jarid2,Zfp775	0.0475	Gene expression (Transcription)	DROSHA
MMU-8878166	8	Sox9,Psmd3,Psmd11,Psmb6,Psme3,Ppm1d,Cul1,Ar	0.048	Transcriptional regulation by RUNX2	DROSHA
MMU-5688426	21	Kat2b,Tgfbr1,Psmd11,Psme3,Hif1a,Yy1,Traf3,Myc,Usp25,Usp16,Rad23b,Psmc2,Kdm1b,Wdr48,Ogt,Ar,Rhot1,Usp13,Usp9x,Esr1,Foxk2	0.0067	Deubiquitination	CPSF4
MMU-74160	53	Pparg,Sox9,Kat2b,Ppard,Brpf3,Atp1b4,Casc3,Psmd11,Suz12,Psme3,Zkscan1,Map2k6,Ppm1a,Myc,Ints4,Tfap2b,Skil,Nr4a3,Snapc3,Psmc2,Polr2b,Cul1,Tfap2d,Rbpj,Cpsf2,Ar,Zfp282,Lamtor4,Nup188,Ywhae,Phf1,Mtf2,Ppp2r5c,Usp9x,Nr1d2,Cdk5r1,Esr1,Tnrc6c,Cdk12,Mta1,Srsf5,Brpf1,Nr2c2,Fip1l1,Kmt2e,Trp63,Arid1b,Taf1,Srsf3,Tbp,Jarid2,Ccnk,Cdkn1a	0.0067	Gene expression (Transcription)	CPSF4
MMU-597592	59	Kat2b,Tgfbr1,Capza2,Psmd11,Igfbp4,Suz12,Rab5a,Cog1,Dync1h1,Psme3,Scfd1,Hif1a,Yy1,Traf3,Ube2e1,Sdc2,Myc,Senp2,Usp25,Usp16,Ube2e3,Rad23b,Psmc2,Enam,Cul1,Calu,Kbtbd8,Ttll3,Kdm1b,Ube2r2,Wdr48,Kctd7,Mitf,Ogt,Ttll5,Tulp4,Ar,Fut8,Rab2a,Rhot1,Dcaf7,Nup188,Mia2,Usp13,Dcun1d4,Usp9x,Adamtsl2,Alg6,Klhl5,Esr1,Foxk2,Adamtsl1,Top1,Mta1,Stag2,Dync1i1,Ube2k,Sspo,Galnt16	0.0116	Post-translational protein modification	CPSF4
MMU-73857	47	Pparg,Sox9,Kat2b,Ppard,Brpf3,Atp1b4,Casc3,Psmd11,Suz12,Psme3,Zkscan1,Map2k6,Ppm1a,Myc,Ints4,Tfap2b,Skil,Nr4a3,Snapc3,Psmc2,Polr2b,Cul1,Tfap2d,Rbpj,Cpsf2,Ar,Zfp282,Lamtor4,Ywhae,Ppp2r5c,Usp9x,Nr1d2,Cdk5r1,Esr1,Cdk12,Srsf5,Brpf1,Nr2c2,Fip1l1,Kmt2e,Trp63,Arid1b,Taf1,Srsf3,Tbp,Ccnk,Cdkn1a	0.0116	RNA Polymerase II Transcription	CPSF4
MMU-3247509	15	Brpf3,Suz12,Kdm4c,Kdm1b,Msl1,Ogt,Kdm6a,Nsd2,Mta1,Brpf1,Kmt2e,Jade3,Arid1b,Rcor1,Jade1	0.0224	Chromatin modifying enzymes	CPSF4
MMU-392499	68	Kat2b,Tgfbr1,Capza2,Psmd11,Igfbp4,Suz12,Rab5a,Cog1,Dync1h1,Psme3,Scfd1,Hif1a,Yy1,Traf3,Ube2e1,Sdc2,Myc,Senp2,Usp25,Usp16,Ube2e3,Rad23b,Psmc2,Enam,Cul1,Calu,Kbtbd8,Ttll3,Kdm1b,Ube2r2,Zdhhc2,Wdr48,Kctd7,Mitf,Ogt,Ttll5,Tulp4,Ar,Fut8,Rab2a,Rhot1,Dcaf7,Nup188,Mia2,Eif2s1,Usp13,Rpl15,Dcun1d4,Usp9x,Adamtsl2,Aopep,Alg6,Srp72,Klhl5,Esr1,Foxk2,Adamtsl1,Top1,Mta1,Stag2,Eif4a2,Eif4g1,Dync1i1,Ube2k,Eif5,Sspo,…	0.0272	Metabolism of proteins	CPSF4
MMU-212436	40	Pparg,Sox9,Kat2b,Ppard,Brpf3,Atp1b4,Psmd11,Suz12,Psme3,Zkscan1,Map2k6,Ppm1a,Myc,Tfap2b,Skil,Nr4a3,Psmc2,Polr2b,Cul1,Tfap2d,Rbpj,Ar,Zfp282,Lamtor4,Ywhae,Ppp2r5c,Usp9x,Nr1d2,Cdk5r1,Esr1,Cdk12,Brpf1,Nr2c2,Kmt2e,Trp63,Arid1b,Taf1,Tbp,Ccnk,Cdkn1a	0.0294	Generic Transcription Pathway	CPSF4
MMU-392499	55	Kat2b,Ace,Ube2a,Mrps18c,Psmd3,Rpl19,Psmd11,Igfbp4,Suz12,Psmb6,Cog1,Igfbp1,Arf5,Scfd1,Actr10,Traf3,Usp16,Ube2e3,Pdia3,Rad23b,Kbtbd8,Ttll3,Atp6ap2,Rab33a,Eif4ebp1,Pomt1,Wdr48,Mitf,Cops4,Cftr,Fut8,Rab2a,Nup214,Rara,Mia2,Pappa,Dcun1d4,Usp9x,Aopep,Srp72,Psmb3,Hdac1-ps,Foxk2,Adamtsl1,Exoc1,Stag2,Eif4g1,Dync1i1,Dcaf11,Rpl29,Sptan1,Eif5,Psmb11,Rgs6,Ambn	0.0436	Metabolism of proteins	PPIL4
MMU-392499	64	Kat2b,Tgfbr1,Capza2,Ube2a,Mrps18c,Rpl19,Psmd11,Suz12,Cog1,Arsg,Scfd1,Psma6,Hif1a,Yy1,Traf3,Dcaf13,Senp2,Usp25,Uhrf2,Ube2e3,Pdia3,Casp8ap2,Rad23b,Cul1,Kbtbd8,Kdm1b,Asb16,Pomt1,Ube2r2,Wdr48,Mitf,Ttll5,Ar,Fut8,Rab2a,Rhot1,Rara,Mia2,Gfm1,Rpl5,Pappa,Dcun1d4,Usp9x,Rraga,Adamtsl2,Aopep,Wdr20,Srp72,Psmb3,Esr1,Foxk2,Adamtsl1,Rnf128,Exoc1,Stag2,Eif4a2,Eif4g1,Dync1i1,Dcaf11,Ube2k,Eif5,Ktn1,Mme,Ambn	0.0017	Metabolism of proteins	RBM47
MMU-5688426	19	Kat2b,Tgfbr1,Psmd11,Psma6,Hif1a,Yy1,Traf3,Usp25,Rad23b,Kdm1b,Wdr48,Ar,Rhot1,Usp9x,Wdr20,Psmb3,Esr1,Foxk2,Rnf128	0.0017	Deubiquitination	RBM47
MMU-597592	52	Kat2b,Tgfbr1,Capza2,Ube2a,Psmd11,Suz12,Cog1,Arsg,Scfd1,Psma6,Hif1a,Yy1,Traf3,Dcaf13,Senp2,Usp25,Uhrf2,Ube2e3,Pdia3,Casp8ap2,Rad23b,Cul1,Kbtbd8,Kdm1b,Asb16,Pomt1,Ube2r2,Wdr48,Mitf,Ttll5,Ar,Fut8,Rab2a,Rhot1,Rara,Mia2,Dcun1d4,Usp9x,Rraga,Adamtsl2,Wdr20,Psmb3,Esr1,Foxk2,Adamtsl1,Rnf128,Stag2,Dync1i1,Dcaf11,Ube2k,Ktn1,Ambn	0.0021	Post-translational protein modification	RBM47
MMU-73857	42	Kat2b,Ctnnb1,Atp1b4,Casc3,Psmd11,Suz12,Zkscan1,Map2k6,Psma6,Ppm1a,Pabpn1,Smarca2,Ints4,Tfap2b,Cox20,Skil,Nr4a3,Snapc3,Polr2b,Cul1,Casp2,Rragb,Hdac11,Ar,Foxo1,Rarb,Rara,Usp9x,Nr1d2,Rraga,Psmb3,Esr1,Cdk12,Papola,Esrrb,Srsf5,Brpf1,Kmt2e,Srsf3,Tbp,Ccnk,Cdkn1a	0.0021	RNA Polymerase II Transcription	RBM47
MMU-74160	45	Kat2b,Ctnnb1,Atp1b4,Casc3,Psmd11,Suz12,Zkscan1,Map2k6,Psma6,Ppm1a,Pabpn1,Smarca2,Ints4,Tfap2b,Cox20,Skil,Nr4a3,Snapc3,Polr2b,Cul1,Casp2,Rragb,Hdac11,Ar,Foxo1,Rarb,Rara,Mtf2,Usp9x,Nr1d2,Rraga,Psmb3,Esr1,Tnrc6c,Cdk12,Papola,Esrrb,Srsf5,Brpf1,Kmt2e,Srsf3,Tbp,Jarid2,Ccnk,Cdkn1a	0.0021	Gene expression (Transcription)	RBM47
MMU-212436	35	Kat2b,Ctnnb1,Atp1b4,Psmd11,Suz12,Zkscan1,Map2k6,Psma6,Ppm1a,Smarca2,Tfap2b,Cox20,Skil,Nr4a3,Polr2b,Cul1,Casp2,Rragb,Hdac11,Ar,Foxo1,Rarb,Rara,Usp9x,Nr1d2,Rraga,Psmb3,Esr1,Cdk12,Esrrb,Brpf1,Kmt2e,Tbp,Ccnk,Cdkn1a	0.0164	Generic Transcription Pathway	RBM47
MMU-383280	7	Nr4a3,Ar,Rarb,Rara,Nr1d2,Esr1,Esrrb	0.0467	Nuclear Receptor transcription pathway	RBM47
MMU-5688426	14	Psmd3,Psme3,Psmc5,Psma6,Hif1a,Psmc1,Traf3,Usp25,Usp16,Rad23b,Wdr48,Ar,Usp9x,Rnf128	0.0381	Deubiquitination	LARP4
MMU-5689880	12	Psmd3,Psme3,Psmc5,Psma6,Hif1a,Psmc1,Usp25,Usp16,Wdr48,Ar,Usp9x,Rnf128	0.0381	Ub-specific processing proteases	LARP4
MMU-1168372	7	Psmd3,Psme3,Psmc5,Psma6,Psmc1,Cul1,Fkbp1a	0.0416	Downstream signaling events of B Cell Receptor (BCR)	LARP4
MMU-1169091	6	Psmd3,Psme3,Psmc5,Psma6,Psmc1,Cul1	0.0416	Activation of NF-kappaB in B cells	LARP4
MMU-1234176	6	Psmd3,Psme3,Psmc5,Psma6,Hif1a,Psmc1	0.0416	Oxygen-dependent proline hydroxylation of Hypoxia-inducible Factor Alpha	LARP4
MMU-1236975	7	Psmd3,Psme3,Psmc5,Psma6,Psmc1,Pdia3,Mrc2	0.0416	Antigen processing-Cross presentation	LARP4
MMU-1236978	6	Psmd3,Psme3,Psmc5,Psma6,Psmc1,Mrc2	0.0416	Cross-presentation of soluble exogenous antigens (endosomes)	LARP4
MMU-1257604	11	Kit,Psmd3,Suz12,Psme3,Psmc5,Psma6,Psmc1,Prex2,Lamtor4,Ppp2r5c,Hdac1-ps	0.0416	PIP3 activates AKT signaling	LARP4
MMU-1280218	23	Ube2a,Psmd3,Dync1h1,Ap2b1,Psme3,Psmc5,Psma6,Psmc1,Pdia3,Anapc4,Cul1,Kbtbd8,Itpr1,Fkbp1a,Herc3,Ube3c,Mylip,Kif4,Ppp2r5c,Mrc2,Kif1c,Pak3,Kif26b	0.0416	Adaptive Immune System	LARP4
MMU-174084	6	Psmd3,Psme3,Psmc5,Psma6,Psmc1,Anapc4	0.0416	Autodegradation of Cdh1 by Cdh1:APC/C	LARP4
MMU-174143	7	Psmd3,Psme3,Psmc5,Psma6,Psmc1,Anapc4,Cul1	0.0416	APC/C-mediated degradation of cell cycle proteins	LARP4
MMU-174154	6	Psmd3,Psme3,Psmc5,Psma6,Psmc1,Anapc4	0.0416	APC/C:Cdc20 mediated degradation of Securin	LARP4
MMU-174178	6	Psmd3,Psme3,Psmc5,Psma6,Psmc1,Anapc4	0.0416	APC/C:Cdh1 mediated degradation of Cdc20 and other APC/C:Cdh1 targeted proteins in late mitosis/early G1	LARP4
MMU-174184	6	Psmd3,Psme3,Psmc5,Psma6,Psmc1,Anapc4	0.0416	Cdc20:Phospho-APC/C mediated degradation of Cyclin A	LARP4
MMU-187577	6	Psmd3,Psme3,Psmc5,Psma6,Psmc1,Cul1	0.0416	SCF(Skp2)-mediated degradation of p27/p21	LARP4
MMU-194315	22	Def6,Cav1,Dync1h1,Nup85,Scfd1,Dock8,Prex2,Chn2,Myo6,Pkn3,Ar,Rhoj,Plekhg3,Ppp2r5c,Arpc1b,Usp9x,Fgd5,Arhgap24,Pak3,Itsn1,Dvl3,Arhgap5	0.0416	Signaling by Rho GTPases	LARP4
MMU-195253	7	Psmd3,Psme3,Psmc5,Psma6,Psmc1,Cul1,Ppp2r5c	0.0416	Degradation of beta-catenin by the destruction complex	LARP4
MMU-195721	12	Cav1,Psmd3,Ap2b1,Psme3,Psmc5,Psma6,Psmc1,Cul1,Ppp2r5c,Hdac1-ps,Fzd7,Dvl3	0.0416	Signaling by WNT	LARP4
MMU-201681	9	Cav1,Psmd3,Psme3,Psmc5,Psma6,Psmc1,Ppp2r5c,Hdac1-ps,Dvl3	0.0416	TCF dependent signaling in response to WNT	LARP4
MMU-202403	7	Psmd3,Psme3,Psmc5,Psma6,Psmc1,Cul1,Pak3	0.0416	TCR signaling	LARP4
MMU-2262752	16	Psmd3,Suz12,Dync1h1,Psme3,Psmc5,Nup85,Psma6,Hif1a,Psmc1,Cox20,Anapc4,Cul1,Mios,Ar,Lamtor4,Eif2s1	0.0416	Cellular responses to stress	LARP4
MMU-2467813	10	Psmd3,Dync1h1,Psme3,Psmc5,Nup85,Psma6,Psmc1,Anapc4,Ppp2r5c,Stag2	0.0416	Separation of Sister Chromatids	LARP4
MMU-2871837	6	Psmd3,Psme3,Psmc5,Psma6,Psmc1,Cul1	0.0416	FCERI mediated NF-kB activation	LARP4
MMU-349425	5	Psmd3,Psme3,Psmc5,Psma6,Psmc1	0.0416	Autodegradation of the E3 ubiquitin ligase COP1	LARP4
MMU-350562	5	Psmd3,Psme3,Psmc5,Psma6,Psmc1	0.0416	Regulation of ornithine decarboxylase (ODC)	LARP4
MMU-392499	42	Ube2a,Psmd3,Suz12,Cog1,Dync1h1,Psme3,Psmc5,Nup85,Scfd1,Psma6,Hif1a,Psmc1,Traf3,Senp2,Usp25,Uhrf2,Usp16,Pdia3,Rad23b,Cul1,Kbtbd8,Galnt11,Wdr48,Mitf,Ttll5,Tulp4,Ar,Eif2s1,Gfm1,Pappa,Usp9x,Hdac1-ps,Adamtsl1,Rnf128,Stag2,Eif4a2,Mrps17,Dcaf11,Sspo,Rgs6,Ambn,Nub1	0.0416	Metabolism of proteins	LARP4
MMU-4086400	8	Psmd3,Ap2b1,Psme3,Psmc5,Psma6,Psmc1,Fzd7,Dvl3	0.0416	PCP/CE pathway	LARP4
MMU-450408	5	Psmd3,Psme3,Psmc5,Psma6,Psmc1	0.0416	AUF1 (hnRNP D0) binds and destabilizes mRNA	LARP4
MMU-450531	7	Psmd3,Psme3,Psmc5,Psma6,Psmc1,Exosc7,Exosc9	0.0416	Regulation of mRNA stability by proteins that bind AU-rich elements	LARP4
MMU-453279	8	Psmd3,Psme3,Psmc5,Psma6,Psmc1,Cul1,Cdc6,Hdac1-ps	0.0416	Mitotic G1 phase and G1/S transition	LARP4
MMU-4608870	6	Psmd3,Psme3,Psmc5,Psma6,Psmc1,Fzd7	0.0416	Asymmetric localization of PCP proteins	LARP4
MMU-4641257	5	Psmd3,Psme3,Psmc5,Psma6,Psmc1	0.0416	Degradation of AXIN	LARP4
MMU-4641258	6	Psmd3,Psme3,Psmc5,Psma6,Psmc1,Dvl3	0.0416	Degradation of DVL	LARP4
MMU-5607761	6	Psmd3,Psme3,Psmc5,Psma6,Psmc1,Cul1	0.0416	Dectin-1 mediated noncanonical NF-kB signaling	LARP4
MMU-5610780	6	Psmd3,Psme3,Psmc5,Psma6,Psmc1,Cul1	0.0416	Degradation of GLI1 by the proteasome	LARP4
MMU-5610785	6	Psmd3,Psme3,Psmc5,Psma6,Psmc1,Cul1	0.0416	GLI3 is processed to GLI3R by the proteasome	LARP4
MMU-5610787	7	Psmd3,Psme3,Psmc5,Psma6,Psmc1,Cul1,Ift122	0.0416	Hedgehog off state	LARP4
MMU-5621481	7	Psmd3,Psme3,Psmc5,Psma6,Psmc1,Cul1,Pak3	0.0416	C-type lectin receptors (CLRs)	LARP4
MMU-5668541	8	Psmd3,Psme3,Psmc5,Psma6,Psmc1,Traf3,Cul1,Eda	0.0416	TNFR2 non-canonical NF-kB pathway	LARP4
MMU-5676590	6	Psmd3,Psme3,Psmc5,Psma6,Psmc1,Cul1	0.0416	NIK-->noncanonical NF-kB signaling	LARP4
MMU-5687128	6	Psmd3,Psme3,Psmc5,Psma6,Psmc1,Pak3	0.0416	MAPK6/MAPK4 signaling	LARP4
MMU-597592	36	Ube2a,Psmd3,Suz12,Cog1,Dync1h1,Psme3,Psmc5,Nup85,Scfd1,Psma6,Hif1a,Psmc1,Traf3,Senp2,Usp25,Uhrf2,Usp16,Pdia3,Rad23b,Cul1,Kbtbd8,Galnt11,Wdr48,Mitf,Ttll5,Tulp4,Ar,Usp9x,Hdac1-ps,Adamtsl1,Rnf128,Stag2,Dcaf11,Sspo,Ambn,Nub1	0.0416	Post-translational protein modification	LARP4
MMU-6807070	9	Psmd3,Suz12,Psme3,Psmc5,Psma6,Psmc1,Prex2,Lamtor4,Hdac1-ps	0.0416	PTEN Regulation	LARP4
MMU-68867	7	Psmd3,Psme3,Psmc5,Psma6,Psmc1,Anapc4,Cdc6	0.0416	Assembly of the pre-replicative complex	LARP4
MMU-68949	7	Psmd3,Psme3,Psmc5,Psma6,Psmc1,Cul1,Cdc6	0.0416	Orc1 removal from chromatin	LARP4
MMU-69017	7	Psmd3,Psme3,Psmc5,Psma6,Psmc1,Anapc4,Cdc6	0.0416	CDK-mediated phosphorylation and removal of Cdc6	LARP4
MMU-69052	8	Psmd3,Psme3,Psmc5,Psma6,Psmc1,Anapc4,Cul1,Cdc6	0.0416	Switching of origins to a post-replicative state	LARP4
MMU-69206	7	Psmd3,Psme3,Psmc5,Psma6,Psmc1,Cul1,Cdc6	0.0416	G1/S Transition	LARP4
MMU-69242	9	Psmd3,Psme3,Psmc5,Psma6,Psmc1,Anapc4,Cul1,Cdc6,Stag2	0.0416	S Phase	LARP4
MMU-69275	9	Psmd3,Dync1h1,Psme3,Psmc5,Psma6,Psmc1,Cul1,Tubg1,Cep43	0.0416	G2/M Transition	LARP4
MMU-69601	5	Psmd3,Psme3,Psmc5,Psma6,Psmc1	0.0416	Ubiquitin Mediated Degradation of Phosphorylated Cdc25A	LARP4
MMU-72187	5	Casc3,Ncbp1,Cpsf2,Papola,Srsf5	0.0416	mRNA 3-end processing	LARP4
MMU-74160	29	Psmd3,Casc3,Suz12,Psme3,Psmc5,Nup85,Psma6,Psmc1,Smarca2,Tfap2b,Cox20,Ncbp1,Cul1,Casp2,Cpsf2,Ar,Lamtor4,Tsnax,Mtf2,Ppp2r5c,Usp9x,Nr1d2,Hdac1-ps,Papola,Esrrb,Ints10,Srsf5,Nr2c2,Jarid2	0.0416	Gene expression (Transcription)	LARP4
MMU-75815	5	Psmd3,Psme3,Psmc5,Psma6,Psmc1	0.0416	Ubiquitin-dependent degradation of Cyclin D	LARP4
MMU-8854050	6	Psmd3,Psme3,Psmc5,Psma6,Psmc1,Cul1	0.0416	FBXL7 down-regulates AURKA during mitotic entry and in early mitosis	LARP4
MMU-8878166	7	Psmd3,Psme3,Psmc5,Psma6,Psmc1,Cul1,Ar	0.0416	Transcriptional regulation by RUNX2	LARP4
MMU-8939902	6	Psmd3,Psme3,Psmc5,Psma6,Psmc1,Cul1	0.0416	Regulation of RUNX2 expression and activity	LARP4
MMU-8941858	5	Psmd3,Psme3,Psmc5,Psma6,Psmc1	0.0416	Regulation of RUNX3 expression and activity	LARP4
MMU-8948751	6	Psmd3,Psme3,Psmc5,Psma6,Psmc1,Prex2	0.0416	Regulation of PTEN stability and activity	LARP4
MMU-8951664	11	Psmd3,Psme3,Psmc5,Psma6,Hif1a,Psmc1,Cul1,Kbtbd8,Tulp4,Dcaf11,Nub1	0.0416	Neddylation	LARP4
MMU-8980692	8	Def6,Cav1,Scfd1,Prex2,Pkn3,Plekhg3,Arhgap24,Arhgap5	0.0416	RHOA GTPase cycle	LARP4
MMU-9012999	16	Def6,Cav1,Scfd1,Dock8,Prex2,Chn2,Myo6,Pkn3,Rhoj,Plekhg3,Usp9x,Fgd5,Arhgap24,Pak3,Itsn1,Arhgap5	0.0416	RHO GTPase cycle	LARP4
MMU-9013148	8	Def6,Cav1,Dock8,Prex2,Plekhg3,Arhgap24,Itsn1,Arhgap5	0.0416	CDC42 GTPase cycle	LARP4
MMU-9013149	10	Def6,Cav1,Dock8,Prex2,Chn2,Plekhg3,Fgd5,Arhgap24,Pak3,Arhgap5	0.0416	RAC1 GTPase cycle	LARP4
MMU-9716542	23	Def6,Cav1,Dync1h1,Nup85,Scfd1,Dock8,Prex2,Chn2,Myo6,Pkn3,Trak1,Ar,Rhoj,Plekhg3,Ppp2r5c,Arpc1b,Usp9x,Fgd5,Arhgap24,Pak3,Itsn1,Dvl3,Arhgap5	0.0416	Signaling by Rho GTPases, Miro GTPases and RHOBTB3	LARP4
MMU-9762114	6	Psmd3,Psme3,Psmc5,Psma6,Psmc1,Cul1	0.0416	GSK3B and BTRC:CUL1-mediated-degradation of NFE2L2	LARP4
MMU-983169	14	Ube2a,Psmd3,Psme3,Psmc5,Psma6,Psmc1,Pdia3,Anapc4,Cul1,Kbtbd8,Herc3,Ube3c,Mylip,Mrc2	0.0416	Class I MHC mediated antigen processing & presentation	LARP4
MMU-983705	8	Psmd3,Psme3,Psmc5,Psma6,Psmc1,Cul1,Itpr1,Fkbp1a	0.0416	Signaling by the B Cell Receptor (BCR)	LARP4
MMU-532668	3	Psmc1,Pdia3,Rad23b	0.0436	N-glycan trimming in the ER and Calnexin/Calreticulin cycle	LARP4
MMU-202424	6	Psmd3,Psme3,Psmc5,Psma6,Psmc1,Cul1	0.0451	Downstream TCR signaling	LARP4
MMU-983168	12	Ube2a,Psmd3,Psme3,Psmc5,Psma6,Psmc1,Anapc4,Cul1,Kbtbd8,Herc3,Ube3c,Mylip	0.0451	Antigen processing: Ubiquitination & Proteasome degradation	LARP4
MMU-8866427	3	Ap2b1,Mylip,Vldlr	0.0479	VLDLR internalisation and degradation	LARP4
MMU-9013409	3	Dock8,Rhoj,Arhgap5	0.0479	RHOJ GTPase cycle	LARP4
MMU-162582	91	Kat2b,Bdkrb2,Ppard,Atp6v1b2,Ctnnb1,Ap2m1,Mtmr1,Atp1b4,Psmd3,Psmd11,Suz12,Ap2b1,Rnf31,Vip,Itgb3,Scfd1,Tshr,Psma6,Ppm1a,Hif1a,Xiap,Col5a1,Stmn2,E2f5,Skil,Smad9,Psmc2,Polr2b,Cul1,Itpr1,Rho,Dock11,Vipr1,Mst1,Chn2,Myo6,Fkbp1a,Rragb,Pkn3,Trak1,Fmnl1,Ramp3,Ptpn13,Cftr,Erbb2,Lpar4,Galr2,Lamtor4,Foxo4,Flrt2,Grm7,Rarb,Ghrhr,Rara,Ywhae,Nf1,Tiam2,Usp13,Gpr65,Ppp1r1b,Arhgef26,Ntrk2,Tax1bp1,Rgs3,Klc1,Mark3,Ppp…	0.0453	Signal Transduction	DDX59
MMU-212436	41	Pparg,Kat2b,Ppard,Ctnnb1,Zfp212,Atp1b4,Psmd3,Psmd11,Suz12,Ppm1d,Map2k6,Psma6,Ppm1a,Cox20,E2f5,Skil,Nr4a3,Psmc2,Polr2b,Cul1,Rragb,Zfp282,Lamtor4,Foxo4,Rarb,Rara,Ywhae,Ppp2r5c,Tbl1x,Usp9x,Hdac1-ps,Cdk12,Esrrb,Brpf1,Nr2c2,Kmt2e,Trp63,Taf1,Zfp703,Ccnk,Cdkn1a	0.0453	Generic Transcription Pathway	DDX59
MMU-392499	69	Kat2b,Ace,Ube2a,Mrps18c,Psmd3,Psmd11,Suz12,Arf5,Arsg,Rab37,Scfd1,Psma6,Hif1a,Dcaf4,Yy1,Traf3,Galnt15,Sdc2,Dcaf13,Senp2,Usp25,Nus1,Uhrf2,Dolpp1,Ube2e3,Pdia3,Casp8ap2,Psmc2,Cul1,Calu,Kbtbd8,Rab33a,Rpsa,Galnt11,Kdm1b,Pomt1,Wdr48,Mitf,Galnt12,Ttll5,Cftr,Tulp4,Fut8,Rab2a,Foxo4,Alg13,Rara,Mia2,Eif2s1,Usp13,Foxk1,Gfm1,Pappa,Dcun1d4,Usp9x,Adamtsl2,Eif3b,Hdac1-ps,Adamtsl1,Srp54b,Copg1,Stag2,Eif4g1,Dync1i1…	0.0453	Metabolism of proteins	DDX59
MMU-597592	59	Kat2b,Ube2a,Psmd3,Psmd11,Suz12,Arf5,Arsg,Rab37,Scfd1,Psma6,Hif1a,Dcaf4,Yy1,Traf3,Galnt15,Sdc2,Dcaf13,Senp2,Usp25,Nus1,Uhrf2,Dolpp1,Ube2e3,Pdia3,Casp8ap2,Psmc2,Cul1,Calu,Kbtbd8,Rab33a,Galnt11,Kdm1b,Pomt1,Wdr48,Mitf,Galnt12,Ttll5,Cftr,Tulp4,Fut8,Rab2a,Foxo4,Alg13,Rara,Mia2,Usp13,Foxk1,Dcun1d4,Usp9x,Adamtsl2,Hdac1-ps,Adamtsl1,Copg1,Stag2,Dync1i1,Dcaf11,Ube2k,Cnih3,Sspo	0.0453	Post-translational protein modification	DDX59
MMU-73857	46	Pparg,Kat2b,Ppard,Ctnnb1,Zfp212,Atp1b4,Psmd3,Psmd11,Suz12,Ppm1d,Map2k6,Psma6,Ppm1a,Eaf1,Cox20,E2f5,Skil,Nr4a3,Psmc2,Polr2b,Cul1,Rragb,Zfp282,Lamtor4,Foxo4,Rarb,Rara,Rpap2,Ywhae,Ppp2r5c,Tbl1x,Usp9x,Hdac1-ps,Cdk12,Esrrb,Ints10,Srsf5,Brpf1,Nr2c2,Kmt2e,Trp63,Taf1,Srsf3,Zfp703,Ccnk,Cdkn1a	0.0453	RNA Polymerase II Transcription	DDX59
MMU-74160	50	Pparg,Kat2b,Ppard,Ctnnb1,Zfp212,Atp1b4,Psmd3,Psmd11,Suz12,Ppm1d,Map2k6,Psma6,Ppm1a,Eaf1,Cox20,E2f5,Skil,Nr4a3,Psmc2,Polr2b,Cul1,Rragb,Zfp282,Lamtor4,Foxo4,Rarb,Rara,Rpap2,Ywhae,Phf1,Mtf2,Ppp2r5c,Tbl1x,Usp9x,Hdac1-ps,Tnrc6c,Cdk12,Esrrb,Ints10,Srsf5,Brpf1,Nr2c2,Kmt2e,Trp63,Taf1,Srsf3,Zfp703,Jarid2,Ccnk,Cdkn1a	0.0453	Gene expression (Transcription)	DDX59
MMU-5689880	16	Psme3,Ubb,Hif1a,Psmc6,Myc,Usp25,Usp16,Usp11,Wdr48,Ar,Foxo4,Usp13,Usp9x,Wdr20,Arrb2,Rnf128	0.012	Ub-specific processing proteases	TARDBP
MMU-5688426	18	Psme3,Ubb,Hif1a,Yy1,Psmc6,Myc,Usp25,Usp16,Usp11,Kdm1b,Wdr48,Ar,Foxo4,Usp13,Usp9x,Wdr20,Arrb2,Rnf128	0.0247	Deubiquitination	TARDBP
MMU-162582	48	Kat2b,Bdkrb2,Def6,Psmd11,Suz12,Dync1h1,Rnf31,Grb7,Adcy1,Hif1a,Xiap,Prex2,Col5a1,E2f5,Polr2b,Casp2,Itpr1,Rho,Dock11,Chn2,Myo6,Pkn3,Trak1,Ptpn13,Ror1,Lpar4,Lamtor4,Rhot1,Jak2,Grm7,Rarb,Plekhg3,Ppp1r1b,Ntrk2,Rgs3,Klc1,Arpc1b,Usp9x,Ptprz1,Dab2ip,Rraga,Tek,Pak3,Fzd7,Eif4g1,Dync1i1,Maf1,Dvl3	0.0204	Signal Transduction	XRN2
MMU-212436	39	Sox9,Kat2b,Brpf3,Psmd2,Atp1b4,Psmd3,Suz12,Zkscan1,Ppm1d,Psmc5,Ppm1a,Psmc1,Psmc6,Smarca2,Tfap2b,Polr2b,Cul1,Casp2,Rbpj,Hdac11,Lamtor4,Gm10053,Tbl1x,Usp9x,Nr1d2,Rraga,Psmb3,Cdk5r1,Hdac1-ps,Esr1,Cdk12,Zfp189,Brpf1,Nr2c2,Wdr5,Kmt2e,Arid1b,Tbp,Cdkn1a	0.00039	Generic Transcription Pathway	FAM120A
MMU-392499	63	Kat2b,Ace,Psmd2,Tgfbr1,Capza2,Mrps18c,Psmd3,Rpl19,Suz12,Dync1h1,Igfbp1,Arf5,Psmc5,Nup85,Actr10,Hif1a,Psmc1,Yy1,Traf3,Psmc6,Sdc2,Ube2e3,Pdia3,Casp8ap2,Rad23b,Cul1,Calu,Kbtbd8,Ttll3,Rpsa,Kdm1b,Mitf,Ttll5,Tulp4,Exoc4,Mrps7,Fut8,Mia2,Eif2s1,Usp13,Rpl5,Pappa,Usp9x,Rraga,Adamtsl2,Aopep,Wdr20,Psmb3,Hdac1-ps,Esr1,Hgs,Copg1,Wdr5,Eif4a2,Eif4g1,Dcaf11,Ube2k,Eif5,Ripk1,Rpl14,Rgs6,Mme,Ambn	0.00039	Metabolism of proteins	FAM120A
MMU-5688426	19	Kat2b,Psmd2,Tgfbr1,Psmd3,Psmc5,Hif1a,Psmc1,Yy1,Traf3,Psmc6,Rad23b,Kdm1b,Usp13,Usp9x,Wdr20,Psmb3,Esr1,Hgs,Ripk1	0.00039	Deubiquitination	FAM120A
MMU-6807070	13	Psmd2,Psmd3,Suz12,Psmc5,Psmc1,Psmc6,Prex2,Lamtor4,Usp13,Rraga,Psmb3,Hdac1-ps,Maf1	0.00039	PTEN Regulation	FAM120A
MMU-73857	44	Sox9,Kat2b,Brpf3,Psmd2,Atp1b4,Psmd3,Casc3,Suz12,Zkscan1,Ppm1d,Psmc5,Ppm1a,Psmc1,Psmc6,Smarca2,Tfap2b,Polr2b,Cul1,Casp2,Rbpj,Hdac11,Lamtor4,Gm10053,Tbl1x,Usp9x,Nr1d2,Rraga,Psmb3,Cdk5r1,Hdac1-ps,Esr1,Cdk12,Zfp189,Papola,Ints10,Srsf5,Brpf1,Nr2c2,Wdr5,Kmt2e,Arid1b,Srsf3,Tbp,Cdkn1a	0.00039	RNA Polymerase II Transcription	FAM120A
MMU-74160	47	Sox9,Kat2b,Brpf3,Psmd2,Atp1b4,Psmd3,Casc3,Suz12,Zkscan1,Ppm1d,Psmc5,Nup85,Ppm1a,Psmc1,Psmc6,Smarca2,Tfap2b,Polr2b,Cul1,Casp2,Rbpj,Hdac11,Lamtor4,Gm10053,Mtf2,Tbl1x,Usp9x,Nr1d2,Rraga,Psmb3,Cdk5r1,Hdac1-ps,Esr1,Tnrc6c,Cdk12,Zfp189,Papola,Ints10,Srsf5,Brpf1,Nr2c2,Wdr5,Kmt2e,Arid1b,Srsf3,Tbp,Cdkn1a	0.00039	Gene expression (Transcription)	FAM120A
MMU-8878166	9	Sox9,Psmd2,Psmd3,Ppm1d,Psmc5,Psmc1,Psmc6,Cul1,Psmb3	0.0025	Transcriptional regulation by RUNX2	FAM120A
MMU-1257604	17	Psmd2,Psmd3,Suz12,Psmc5,Psmc1,Psmc6,Prex2,Erbb2,Lamtor4,Usp13,Rraga,Il1rap,Psmb3,Hdac1-ps,Esr1,Maf1,Cdkn1a	0.0026	PIP3 activates AKT signaling	FAM120A
MMU-162582	74	Sox9,Kat2b,Rnd2,Emd,Def6,Atp6v1f,Psmd2,Ap2m1,Tgfbr1,Atp1b4,Psmd3,Suz12,Dync1h1,Psmc5,Nup85,Ppm1a,Hif1a,Psmc1,Evl,Edn1,Psmc6,Khdrbs3,Prex2,Polr2b,Pde6b,Wnt16,Cul1,Casp2,Itpr1,Dock11,Fam91a1,Fkbp1a,Rbpj,Pkn3,Trak1,Ramp3,Ror1,Erbb2,Lamtor4,Flrt2,Adcyap1r1,Grm7,Nf1,Usp13,Plekhg3,Ntrk2,Rgs3,Dlg3,Tbl1x,Usp9x,Fgd5,Ptprz1,Dab2ip,Rraga,Il1rap,Atp6v0a1,Psmb3,Hdac1-ps,Esr1,Oprm1,Hgs,Pak3,Itsn1,Eif4g1,Dsp,Da…	0.0026	Signal Transduction	FAM120A
MMU-3247509	14	Brpf3,Suz12,Smarca2,Kdm4c,Arid4a,Kdm1b,Msl1,Kdm6a,Hdac1-ps,Brpf1,Wdr5,Kmt2e,Arid1b,Jade1	0.0026	Chromatin modifying enzymes	FAM120A
MMU-2262752	24	Atp6v1f,Psmd2,Dnajb6,Capza2,Psmd3,Suz12,Dync1h1,Asf1a,Psmc5,Nup85,Actr10,Hif1a,Psmc1,Psmc6,Cul1,Lamtor4,Eif2s1,Mink1,Gm10053,Tbl1x,Rraga,Psmb3,Hspa4l,Cdkn1a	0.0035	Cellular responses to stress	FAM120A
MMU-4641258	8	Psmd2,Psmd3,Psmc5,Psmc1,Psmc6,Psmb3,Dact1,Dvl3	0.0043	Degradation of DVL	FAM120A
MMU-8878171	13	Kat2b,Psmd2,Psmd3,Psmc5,Psmc1,Psmc6,Smarca2,Psmb3,Hdac1-ps,Esr1,Wdr5,Kmt2e,Arid1b	0.0043	Transcriptional regulation by RUNX1	FAM120A
MMU-187577	8	Psmd2,Psmd3,Psmc5,Psmc1,Psmc6,Cul1,Psmb3,Cdkn1a	0.0055	SCF(Skp2)-mediated degradation of p27/p21	FAM120A
MMU-597592	47	Kat2b,Psmd2,Tgfbr1,Capza2,Psmd3,Suz12,Dync1h1,Igfbp1,Arf5,Psmc5,Nup85,Actr10,Hif1a,Psmc1,Yy1,Traf3,Psmc6,Sdc2,Ube2e3,Pdia3,Casp8ap2,Rad23b,Cul1,Calu,Kbtbd8,Ttll3,Kdm1b,Mitf,Ttll5,Tulp4,Fut8,Mia2,Usp13,Usp9x,Rraga,Adamtsl2,Wdr20,Psmb3,Hdac1-ps,Esr1,Hgs,Copg1,Wdr5,Dcaf11,Ube2k,Ripk1,Ambn	0.0057	Post-translational protein modification	FAM120A
MMU-9020702	10	Map3k3,Psmd2,Psmd3,Psmc5,Psmc1,Psmc6,Cul1,Il1rap,Psmb3,Lrrc14	0.0066	Interleukin-1 signaling	FAM120A
MMU-5689880	13	Psmd2,Tgfbr1,Psmd3,Psmc5,Hif1a,Psmc1,Psmc6,Usp13,Usp9x,Wdr20,Psmb3,Hgs,Ripk1	0.0073	Ub-specific processing proteases	FAM120A
MMU-5658442	8	Psmd2,Psmd3,Psmc5,Psmc1,Psmc6,Nf1,Dab2ip,Psmb3	0.0091	Regulation of RAS by GAPs	FAM120A
MMU-4086400	9	Psmd2,Ap2m1,Psmd3,Psmc5,Psmc1,Psmc6,Ror1,Psmb3,Dvl3	0.0095	PCP/CE pathway	FAM120A
MMU-8939902	7	Psmd2,Psmd3,Psmc5,Psmc1,Psmc6,Cul1,Psmb3	0.0095	Regulation of RUNX2 expression and activity	FAM120A
MMU-8948751	8	Psmd2,Psmd3,Psmc5,Psmc1,Psmc6,Prex2,Usp13,Psmb3	0.0095	Regulation of PTEN stability and activity	FAM120A
MMU-9762114	7	Psmd2,Psmd3,Psmc5,Psmc1,Psmc6,Cul1,Psmb3	0.0095	GSK3B and BTRC:CUL1-mediated-degradation of NFE2L2	FAM120A
MMU-195721	15	Sox9,Psmd2,Ap2m1,Psmd3,Psmc5,Psmc1,Psmc6,Pde6b,Wnt16,Cul1,Ror1,Psmb3,Hdac1-ps,Dact1,Dvl3	0.0096	Signaling by WNT	FAM120A
MMU-8854050	7	Psmd2,Psmd3,Psmc5,Psmc1,Psmc6,Cul1,Psmb3	0.0103	FBXL7 down-regulates AURKA during mitotic entry and in early mitosis	FAM120A
MMU-450408	7	Psmd2,Psmd3,Psmc5,Psmc1,Psmc6,Psmb3,Eif4g1	0.0111	AUF1 (hnRNP D0) binds and destabilizes mRNA	FAM120A
MMU-5610780	7	Psmd2,Psmd3,Psmc5,Psmc1,Psmc6,Cul1,Psmb3	0.0111	Degradation of GLI1 by the proteasome	FAM120A
MMU-1168372	8	Psmd2,Psmd3,Psmc5,Psmc1,Psmc6,Cul1,Fkbp1a,Psmb3	0.0128	Downstream signaling events of B Cell Receptor (BCR)	FAM120A
MMU-350054	5	Kat2b,Rbpj,Hdac11,Tbl1x,Hdac1-ps	0.0128	Notch-HLH transcription pathway	FAM120A
MMU-5607761	7	Psmd2,Psmd3,Psmc5,Psmc1,Psmc6,Cul1,Psmb3	0.0128	Dectin-1 mediated noncanonical NF-kB signaling	FAM120A
MMU-5610785	7	Psmd2,Psmd3,Psmc5,Psmc1,Psmc6,Cul1,Psmb3	0.0128	GLI3 is processed to GLI3R by the proteasome	FAM120A
MMU-5668541	9	Psmd2,Psmd3,Psmc5,Psmc1,Traf3,Psmc6,Cul1,Psmb3,Eda	0.0128	TNFR2 non-canonical NF-kB pathway	FAM120A
MMU-5676590	7	Psmd2,Psmd3,Psmc5,Psmc1,Psmc6,Cul1,Psmb3	0.0128	NIK-->noncanonical NF-kB signaling	FAM120A
MMU-8878159	8	Kat2b,Psmd2,Psmd3,Psmc5,Psmc1,Psmc6,Rbpj,Psmb3	0.0128	Transcriptional regulation by RUNX3	FAM120A
MMU-983705	9	Psmd2,Psmd3,Psmc5,Psmc1,Psmc6,Cul1,Itpr1,Fkbp1a,Psmb3	0.0155	Signaling by the B Cell Receptor (BCR)	FAM120A
MMU-3858494	10	Psmd2,Ap2m1,Psmd3,Psmc5,Psmc1,Psmc6,Pde6b,Ror1,Psmb3,Dvl3	0.0158	Beta-catenin independent WNT signaling	FAM120A
MMU-69275	12	Psmd2,Psmd3,Dync1h1,Psmc5,Psmc1,Psmc6,Plk4,Cul1,Pcm1,Cep43,Psmb3,Cdkn1a	0.0159	G2/M Transition	FAM120A
MMU-1169091	7	Psmd2,Psmd3,Psmc5,Psmc1,Psmc6,Cul1,Psmb3	0.0184	Activation of NF-kappaB in B cells	FAM120A
MMU-1234176	7	Psmd2,Psmd3,Psmc5,Hif1a,Psmc1,Psmc6,Psmb3	0.0184	Oxygen-dependent proline hydroxylation of Hypoxia-inducible Factor Alpha	FAM120A
MMU-450531	8	Psmd2,Psmd3,Psmc5,Psmc1,Psmc6,Exosc7,Psmb3,Eif4g1	0.0184	Regulation of mRNA stability by proteins that bind AU-rich elements	FAM120A
MMU-453279	10	Psmd2,Psmd3,Psmc5,Psmc1,Psmc6,Cul1,Psmb3,Hdac1-ps,Dyrk1a,Cdkn1a	0.0184	Mitotic G1 phase and G1/S transition	FAM120A
MMU-5689603	8	Psmd2,Psmd3,Psmc5,Psmc1,Yy1,Psmc6,Kdm1b,Psmb3	0.0184	UCH proteinases	FAM120A
MMU-69563	7	Psmd2,Psmd3,Psmc5,Psmc1,Psmc6,Psmb3,Cdkn1a	0.0184	p53-Dependent G1 DNA Damage Response	FAM120A
MMU-1236978	6	Psmd2,Psmd3,Psmc5,Psmc1,Psmc6,Psmb3	0.0208	Cross-presentation of soluble exogenous antigens (endosomes)	FAM120A
MMU-350562	6	Psmd2,Psmd3,Psmc5,Psmc1,Psmc6,Psmb3	0.0248	Regulation of ornithine decarboxylase (ODC)	FAM120A
MMU-68949	7	Psmd2,Psmd3,Psmc5,Psmc1,Psmc6,Cul1,Psmb3	0.0248	Orc1 removal from chromatin	FAM120A
MMU-75815	6	Psmd2,Psmd3,Psmc5,Psmc1,Psmc6,Psmb3	0.0248	Ubiquitin-dependent degradation of Cyclin D	FAM120A
MMU-349425	6	Psmd2,Psmd3,Psmc5,Psmc1,Psmc6,Psmb3	0.0254	Autodegradation of the E3 ubiquitin ligase COP1	FAM120A
MMU-69601	6	Psmd2,Psmd3,Psmc5,Psmc1,Psmc6,Psmb3	0.0254	Ubiquitin Mediated Degradation of Phosphorylated Cdc25A	FAM120A
MMU-8852276	7	Psmd2,Psmd3,Psmc5,Psmc1,Psmc6,Psmb3,Cdkn1a	0.0274	The role of GTSE1 in G2/M progression after G2 checkpoint	FAM120A
MMU-8941858	6	Psmd2,Psmd3,Psmc5,Psmc1,Psmc6,Psmb3	0.0281	Regulation of RUNX3 expression and activity	FAM120A
MMU-5687128	7	Psmd2,Psmd3,Psmc5,Psmc1,Psmc6,Psmb3,Pak3	0.0286	MAPK6/MAPK4 signaling	FAM120A
MMU-4641257	6	Psmd2,Psmd3,Psmc5,Psmc1,Psmc6,Psmb3	0.0298	Degradation of AXIN	FAM120A
MMU-2871837	7	Psmd2,Psmd3,Psmc5,Psmc1,Psmc6,Cul1,Psmb3	0.0333	FCERI mediated NF-kB activation	FAM120A
MMU-195253	7	Psmd2,Psmd3,Psmc5,Psmc1,Psmc6,Cul1,Psmb3	0.0352	Degradation of beta-catenin by the destruction complex	FAM120A
MMU-201681	10	Sox9,Psmd2,Psmd3,Psmc5,Psmc1,Psmc6,Psmb3,Hdac1-ps,Dact1,Dvl3	0.0379	TCF dependent signaling in response to WNT	FAM120A
MMU-202403	8	Psmd2,Psmd3,Psmc5,Psmc1,Psmc6,Cul1,Psmb3,Pak3	0.038	TCR signaling	FAM120A
MMU-165159	5	Ppm1a,Fkbp1a,Lamtor4,Rraga,Eif4g1	0.0464	MTOR signalling	FAM120A
MMU-166208	4	Fkbp1a,Lamtor4,Rraga,Eif4g1	0.0464	mTORC1-mediated signalling	FAM120A
MMU-4608870	6	Psmd2,Psmd3,Psmc5,Psmc1,Psmc6,Psmb3	0.0464	Asymmetric localization of PCP proteins	FAM120A
MMU-8943724	5	Suz12,Lamtor4,Rraga,Hdac1-ps,Maf1	0.0491	Regulation of PTEN gene transcription	FAM120A
MMU-202424	7	Psmd2,Psmd3,Psmc5,Psmc1,Psmc6,Cul1,Psmb3	0.0492	Downstream TCR signaling	FAM120A
MMU-597592	54	Kat2b,Psmd2,Tgfbr1,Capza2,Ube2a,Psmd3,Suz12,Cog1,Dync1h1,Psme3,Arsg,Rab37,Nup85,Psma6,Hif1a,Yy1,Ube2e1,Sdc2,Dcaf13,Usp25,Uhrf2,Usp16,Ube2e3,Pdia3,Casp8ap2,Rad23b,Uso1,Ttll3,Kdm1b,Ube2r2,Mitf,Ogt,C1galt1,Ttll5,Tulp4,Fut8,Rab2a,Dcaf7,Nup188,Mia2,Foxk1,Dcun1d4,Usp9x,Hdac1-ps,Esr1,Foxk2,Adamtsl1,Top1,Rnf128,Copg1,Dync1i1,Dcaf11,Ube2k,Ambn	0.0052	Post-translational protein modification	BCLAF1
MMU-392499	63	Kat2b,Ace,Psmd2,Tgfbr1,Capza2,Ube2a,Psmd3,Suz12,Cog1,Dync1h1,Psme3,Arsg,Rab37,Nup85,Psma6,Hif1a,Yy1,Ube2e1,Sdc2,Dcaf13,Usp25,Uhrf2,Usp16,Ube2e3,Pdia3,Casp8ap2,Rad23b,Uso1,Ttll3,Mrps2,Kdm1b,Ube2r2,Mitf,Ogt,C1galt1,Ttll5,Tulp4,Fut8,Rab2a,Dcaf7,Nup188,Mia2,Foxk1,Gfm1,Pappa,Dcun1d4,Usp9x,Aopep,Slc34a2,Srp72,Hdac1-ps,Esr1,Foxk2,Adamtsl1,Top1,Rnf128,Copg1,Eif4g1,Dync1i1,Dcaf11,Ube2k,Mme,Ambn	0.0057	Metabolism of proteins	BCLAF1
MMU-5688426	18	Kat2b,Psmd2,Tgfbr1,Psmd3,Psme3,Psma6,Hif1a,Yy1,Usp25,Usp16,Rad23b,Kdm1b,Ogt,Foxk1,Usp9x,Esr1,Foxk2,Rnf128	0.0065	Deubiquitination	BCLAF1
MMU-74160	43	Kat2b,Ppard,Brpf3,Mapk14,Psmd2,Atp1b4,Psmd3,Casc3,Suz12,Psme3,Zkscan1,Nup85,Psma6,Ppm1a,Ints4,Tfap2b,E2f5,Skil,Snapc3,Polr2b,Rbpj,Hdac11,Lamtor4,Nup188,Rarb,Mtf2,Ppp2r5c,Usp9x,Nr1d2,Hdac1-ps,Esr1,Tnrc6c,Cdk12,Ints10,Srsf5,Nr2c2,Kmt2e,Trp63,Arid1b,Tbp,Jarid2,Foxg1,Ccnk	0.0187	Gene expression (Transcription)	BCLAF1
MMU-170834	9	Tgfbr1,Atp1b4,Ppm1a,E2f5,Skil,Fkbp1a,Usp9x,Hdac1-ps,Ccnk	0.028	Signaling by TGF-beta Receptor Complex	BCLAF1
MMU-2173793	7	Atp1b4,Ppm1a,E2f5,Skil,Usp9x,Hdac1-ps,Ccnk	0.028	Transcriptional activity of SMAD2/SMAD3:SMAD4 heterotrimer	BCLAF1
MMU-8866652	6	Ube2a,Ube2e1,Ube2e3,Ube2r2,Usp9x,Ube2k	0.028	Synthesis of active ubiquitin: roles of E1 and E2 enzymes	BCLAF1
MMU-5689603	9	Psmd2,Psmd3,Psme3,Psma6,Yy1,Kdm1b,Ogt,Foxk1,Foxk2	0.0358	UCH proteinases	BCLAF1
MMU-73857	38	Kat2b,Ppard,Brpf3,Mapk14,Psmd2,Atp1b4,Psmd3,Casc3,Suz12,Psme3,Zkscan1,Psma6,Ppm1a,Ints4,Tfap2b,E2f5,Skil,Snapc3,Polr2b,Rbpj,Hdac11,Lamtor4,Rarb,Ppp2r5c,Usp9x,Nr1d2,Hdac1-ps,Esr1,Cdk12,Ints10,Srsf5,Nr2c2,Kmt2e,Trp63,Arid1b,Tbp,Foxg1,Ccnk	0.0358	RNA Polymerase II Transcription	BCLAF1
MMU-9006936	10	Tgfbr1,Atp1b4,Ppm1a,E2f5,Skil,Fkbp1a,Usp9x,Hdac1-ps,Acvr2b,Ccnk	0.0358	Signaling by TGFB family members	BCLAF1
MMU-5688426	19	Kat2b,Psmd3,Psme3,Psma6,Hif1a,Yy1,Traf3,Usp25,Rad23b,Uchl1,Ogt,Rhot1,Foxo4,Usp13,Usp9x,Esr1,Foxk2,Hgs,Rnf128	0.0382	Deubiquitination	CPSF7
MMU-5688426	12	Kat2b,Psmd11,Psmc5,Hif1a,Traf3,Usp16,Rad23b,Psmc2,Usp9x,Psmb3,Esr1,Foxk2	0.0413	Deubiquitination	METTL14
MMU-392499	40	Eif2b2,Capza2,Ube2a,Mrps18c,Psmd11,Suz12,Cog1,Igfbp1,Arsg,Traf3,Senp2,Uhrf2,Ube2e3,Pdia3,Casp8ap2,Kbtbd8,Ttll3,F9,Wdr48,Ttll5,Tulp4,Ar,Fut8,Gfm1,Pappa,Dcun1d4,Usp9x,Rraga,Foxk2,Adamtsl1,Top1,Rnf128,Eif4a2,Eif4g1,Dync1i1,Dcaf11,Rpl29,Ube2k,Eif5,Sspo	0.0184	Metabolism of proteins	HNRNPH
MMU-5688426	18	Kat2b,Tgfbr1,Psmb6,Psme3,Hif1a,Yy1,Traf3,Usp25,Actl6a,Rad23b,Kdm1b,Wdr48,Ogt,Cftr,Usp9x,Esr1,Foxk2,Rnf128	0.0117	Deubiquitination	SDOS
MMU-5688426	14	Kat2b,Psmb6,Hif1a,Yy1,Traf3,Usp25,Rad23b,Kdm1b,Wdr48,Usp9x,Esr1,Foxk2,Rnf128,Psmb11	0.0072	Deubiquitination	CPSF3
MMU-1234176	7	Psmd3,Psmd11,Psmb6,Psme3,Psma6,Hif1a,Psmb11	0.0251	Oxygen-dependent proline hydroxylation of Hypoxia-inducible Factor Alpha	SMN
MMU-1236978	6	Psmd3,Psmd11,Psmb6,Psme3,Psma6,Psmb11	0.0251	Cross-presentation of soluble exogenous antigens (endosomes)	SMN
MMU-187577	6	Psmd3,Psmd11,Psmb6,Psme3,Psma6,Cdkn1a	0.0251	SCF(Skp2)-mediated degradation of p27/p21	SMN
MMU-199991	22	Cog1,Dync1h1,Arf5,Scfd1,Tor1b,Rint1,Myo6,Ric1,Dennd3,Arf6,Mia2,Golga4,Klc1,Tbc1d8b,Rgp1,Itsn1,Dync1i1,Synj2,Gjb1,Dennd4c,Kif26b,Pacsin1	0.0251	Membrane Trafficking	SMN
MMU-212436	27	Pparg,Sox9,Kat2b,Psmd3,Psmd11,Psmb6,Psme3,Ppm1d,Psma6,Tfap2b,E2f5,Skil,Nr4a3,Polr2b,Hdac11,Zfp282,Rarb,Rara,Usp9x,Esr1,Cdk12,Nr2c2,Kmt2e,Arid1b,Zfp703,Psmb11,Cdkn1a	0.0251	Generic Transcription Pathway	SMN
MMU-349425	6	Psmd3,Psmd11,Psmb6,Psme3,Psma6,Psmb11	0.0251	Autodegradation of the E3 ubiquitin ligase COP1	SMN
MMU-350562	6	Psmd3,Psmd11,Psmb6,Psme3,Psma6,Psmb11	0.0251	Regulation of ornithine decarboxylase (ODC)	SMN
MMU-383280	6	Pparg,Nr4a3,Rarb,Rara,Esr1,Nr2c2	0.0251	Nuclear Receptor transcription pathway	SMN
MMU-392499	44	Kat2b,Ube2a,Mrps18c,Psmd3,Psmd11,Psmb6,Cog1,Dync1h1,Psme3,Igfbp1,Arf5,Arsg,Scfd1,Psma6,Hif1a,Traf3,Senp2,Usp25,Nus1,Uhrf2,Usp16,Ube2e3,Pdia3,Casp8ap2,Kbtbd8,Wdr48,Ttll5,Tulp4,Fut8,Dcaf7,Rara,Mia2,Pappa,Usp9x,Adamtsl2,Esr1,Foxk2,Adamtsl1,Dync1i1,Dcaf11,Eif5,Psmb11,Rgs6,Ambn	0.0251	Metabolism of proteins	SMN
MMU-450408	6	Psmd3,Psmd11,Psmb6,Psme3,Psma6,Psmb11	0.0251	AUF1 (hnRNP D0) binds and destabilizes mRNA	SMN
MMU-450531	8	Psmd3,Psmd11,Psmb6,Psme3,Psma6,Exosc7,Exosc9,Psmb11	0.0251	Regulation of mRNA stability by proteins that bind AU-rich elements	SMN
MMU-4641257	6	Psmd3,Psmd11,Psmb6,Psme3,Psma6,Psmb11	0.0251	Degradation of AXIN	SMN
MMU-4641258	7	Psmd3,Psmd11,Psmb6,Psme3,Psma6,Dact1,Psmb11	0.0251	Degradation of DVL	SMN
MMU-5607761	6	Psmd3,Psmd11,Psmb6,Psme3,Psma6,Psmb11	0.0251	Dectin-1 mediated noncanonical NF-kB signaling	SMN
MMU-5610780	6	Psmd3,Psmd11,Psmb6,Psme3,Psma6,Psmb11	0.0251	Degradation of GLI1 by the proteasome	SMN
MMU-5610785	6	Psmd3,Psmd11,Psmb6,Psme3,Psma6,Psmb11	0.0251	GLI3 is processed to GLI3R by the proteasome	SMN
MMU-5658442	8	Psmd3,Psmd11,Psmb6,Psme3,Psma6,Dab2ip,Psmb11,Syngap1	0.0251	Regulation of RAS by GAPs	SMN
MMU-5668541	8	Psmd3,Psmd11,Psmb6,Psme3,Psma6,Traf3,Xiap,Psmb11	0.0251	TNFR2 non-canonical NF-kB pathway	SMN
MMU-5676590	6	Psmd3,Psmd11,Psmb6,Psme3,Psma6,Psmb11	0.0251	NIK-->noncanonical NF-kB signaling	SMN
MMU-5687128	7	Psmd3,Psmd11,Psmb6,Psme3,Psma6,Pak3,Psmb11	0.0251	MAPK6/MAPK4 signaling	SMN
MMU-5688426	15	Kat2b,Psmd3,Psmd11,Psmb6,Psme3,Psma6,Hif1a,Traf3,Usp25,Usp16,Wdr48,Usp9x,Esr1,Foxk2,Psmb11	0.0251	Deubiquitination	SMN
MMU-5689880	11	Psmd3,Psmd11,Psmb6,Psme3,Psma6,Hif1a,Usp25,Usp16,Wdr48,Usp9x,Psmb11	0.0251	Ub-specific processing proteases	SMN
MMU-597592	40	Kat2b,Ube2a,Psmd3,Psmd11,Psmb6,Cog1,Dync1h1,Psme3,Igfbp1,Arf5,Arsg,Scfd1,Psma6,Hif1a,Traf3,Senp2,Usp25,Nus1,Uhrf2,Usp16,Ube2e3,Pdia3,Casp8ap2,Kbtbd8,Wdr48,Ttll5,Tulp4,Fut8,Dcaf7,Rara,Mia2,Usp9x,Adamtsl2,Esr1,Foxk2,Adamtsl1,Dync1i1,Dcaf11,Psmb11,Ambn	0.0251	Post-translational protein modification	SMN
MMU-69563	7	Psmd3,Psmd11,Psmb6,Psme3,Psma6,Psmb11,Cdkn1a	0.0251	p53-Dependent G1 DNA Damage Response	SMN
MMU-69601	6	Psmd3,Psmd11,Psmb6,Psme3,Psma6,Psmb11	0.0251	Ubiquitin Mediated Degradation of Phosphorylated Cdc25A	SMN
MMU-73857	32	Pparg,Sox9,Kat2b,Psmd3,Psmd11,Psmb6,Psme3,Ppm1d,Psma6,Ints4,Tfap2b,E2f5,Skil,Nr4a3,Snapc3,Polr2b,Hdac11,Zfp282,Rarb,Rara,Usp9x,Esr1,Cdk12,Papola,Ints10,Srsf5,Nr2c2,Kmt2e,Arid1b,Zfp703,Psmb11,Cdkn1a	0.0251	RNA Polymerase II Transcription	SMN
MMU-74160	34	Pparg,Sox9,Kat2b,Psmd3,Psmd11,Psmb6,Psme3,Ppm1d,Psma6,Ints4,Tfap2b,E2f5,Skil,Nr4a3,Snapc3,Polr2b,Hdac11,Zfp282,Rarb,Rara,Usp9x,Esr1,Tnrc6c,Cdk12,Papola,Ints10,Srsf5,Nr2c2,Kmt2e,Arid1b,Zfp703,Psmb11,Jarid2,Cdkn1a	0.0251	Gene expression (Transcription)	SMN
MMU-75815	6	Psmd3,Psmd11,Psmb6,Psme3,Psma6,Psmb11	0.0251	Ubiquitin-dependent degradation of Cyclin D	SMN
MMU-8852276	7	Psmd3,Psmd11,Psmb6,Psme3,Psma6,Psmb11,Cdkn1a	0.0251	The role of GTSE1 in G2/M progression after G2 checkpoint	SMN
MMU-8854050	6	Psmd3,Psmd11,Psmb6,Psme3,Psma6,Psmb11	0.0251	FBXL7 down-regulates AURKA during mitotic entry and in early mitosis	SMN
MMU-8878166	7	Sox9,Psmd3,Psmd11,Psmb6,Psme3,Ppm1d,Psma6	0.0251	Transcriptional regulation by RUNX2	SMN
MMU-8878171	10	Kat2b,Psmd3,Psmd11,Psmb6,Psme3,Psma6,Esr1,Kmt2e,Arid1b,Psmb11	0.0251	Transcriptional regulation by RUNX1	SMN
MMU-8948751	8	Psmd3,Psmd11,Psmb6,Psme3,Psma6,Xiap,Prex2,Psmb11	0.0251	Regulation of PTEN stability and activity	SMN
MMU-4608870	6	Psmd3,Psmd11,Psmb6,Psme3,Psma6,Psmb11	0.0257	Asymmetric localization of PCP proteins	SMN
MMU-5689603	7	Psmd3,Psmd11,Psmb6,Psme3,Psma6,Foxk2,Psmb11	0.0259	UCH proteinases	SMN
MMU-4086400	7	Psmd3,Psmd11,Psmb6,Psme3,Psma6,Ror1,Psmb11	0.0286	PCP/CE pathway	SMN
MMU-5358346	6	Psmd3,Psmd11,Psmb6,Psme3,Psma6,Psmb11	0.0286	Hedgehog ligand biogenesis	SMN
MMU-1169091	6	Psmd3,Psmd11,Psmb6,Psme3,Psma6,Psmb11	0.0295	Activation of NF-kappaB in B cells	SMN
MMU-1236975	7	Psmd3,Psmd11,Psmb6,Psme3,Psma6,Pdia3,Psmb11	0.0324	Antigen processing-Cross presentation	SMN
MMU-174154	6	Psmd3,Psmd11,Psmb6,Psme3,Psma6,Psmb11	0.0354	APC/C:Cdc20 mediated degradation of Securin	SMN
MMU-8939236	6	Psmd3,Psmd11,Psmb6,Psme3,Psma6,Psmb11	0.0354	RUNX1 regulates transcription of genes involved in differentiation of HSCs	SMN
MMU-201681	9	Sox9,Psmd3,Psmd11,Psmb6,Psme3,Psma6,Xiap,Dact1,Psmb11	0.0379	TCF dependent signaling in response to WNT	SMN
MMU-6811442	10	Cog1,Dync1h1,Arf5,Rint1,Ric1,Golga4,Klc1,Rgp1,Dync1i1,Kif26b	0.0379	Intra-Golgi and retrograde Golgi-to-ER traffic	SMN
MMU-68949	6	Psmd3,Psmd11,Psmb6,Psme3,Psma6,Psmb11	0.0404	Orc1 removal from chromatin	SMN
MMU-983168	13	Ube2a,Psmd3,Psmd11,Psmb6,Psme3,Psma6,Ube2e3,Herc6,Kbtbd8,Mylip,Cul7,Ube2e2,Psmb11	0.0408	Antigen processing: Ubiquitination & Proteasome degradation	SMN
MMU-162582	54	Sox9,Kat2b,Psmd3,Psmd11,Psmb6,Dync1h1,Grb7,Psme3,Scfd1,Psma6,Hif1a,Atp6v1c1,Dock8,Xiap,Prex2,E2f5,Skil,Nos3,Polr2b,Dock11,Mst1,Chn2,Myo6,Fam91a1,Itpr3,Trak1,Ptpn13,Ror1,Arf6,Rarb,Rara,Gpr65,Plekhg3,Rgs3,Klc1,Usp9x,Ptprz1,Dab2ip,Tek,Esr1,Pld2,Pak3,Itsn1,Met,Dync1i1,Dact1,Acvr2b,Psmb11,Bex3,Rgs6,Syngap1,Pcdh7,Wdr19,Cdkn1a	0.0414	Signal Transduction	SMN
MMU-8951664	11	Psmd3,Psmd11,Psmb6,Psme3,Psma6,Hif1a,Kbtbd8,Tulp4,Dcaf7,Dcaf11,Psmb11	0.0414	Neddylation	SMN
MMU-174184	6	Psmd3,Psmd11,Psmb6,Psme3,Psma6,Psmb11	0.0422	Cdc20:Phospho-APC/C mediated degradation of Cyclin A	SMN
MMU-69017	6	Psmd3,Psmd11,Psmb6,Psme3,Psma6,Psmb11	0.0422	CDK-mediated phosphorylation and removal of Cdc6	SMN
MMU-174178	6	Psmd3,Psmd11,Psmb6,Psme3,Psma6,Psmb11	0.0429	APC/C:Cdh1 mediated degradation of Cdc20 and other APC/C:Cdh1 targeted proteins in late mitosis/early G1	SMN
MMU-9020702	7	Map3k3,Psmd3,Psmd11,Psmb6,Psme3,Psma6,Psmb11	0.0459	Interleukin-1 signaling	SMN
MMU-9762114	5	Psmd3,Psmd11,Psmb6,Psme3,Psma6	0.0459	GSK3B and BTRC:CUL1-mediated-degradation of NFE2L2	SMN
MMU-202403	7	Psmd3,Psmd11,Psmb6,Psme3,Psma6,Pak3,Psmb11	0.0462	TCR signaling	SMN
MMU-983705	7	Psmd3,Psmd11,Psmb6,Psme3,Psma6,Itpr3,Psmb11	0.0462	Signaling by the B Cell Receptor (BCR)	SMN
MMU-8939902	5	Psmd3,Psmd11,Psmb6,Psme3,Psma6	0.0463	Regulation of RUNX2 expression and activity	SMN
MMU-9755511	6	Psmd3,Psmd11,Psmb6,Psme3,Psma6,Psmb11	0.0463	KEAP1-NFE2L2 pathway	SMN
MMU-1257604	11	Psmd3,Psmd11,Psmb6,Psme3,Psma6,Xiap,Prex2,Esr1,Met,Psmb11,Cdkn1a	0.0468	PIP3 activates AKT signaling	SMN
MMU-2871837	6	Psmd3,Psmd11,Psmb6,Psme3,Psma6,Psmb11	0.0468	FCERI mediated NF-kB activation	SMN
MMU-195253	6	Psmd3,Psmd11,Psmb6,Psme3,Psma6,Psmb11	0.0484	Degradation of beta-catenin by the destruction complex	SMN
MMU-8878159	6	Kat2b,Psmd3,Psmd11,Psmb6,Psme3,Psma6	0.0484	Transcriptional regulation by RUNX3	SMN
MMU-8941858	5	Psmd3,Psmd11,Psmb6,Psme3,Psma6	0.0484	Regulation of RUNX3 expression and activity	SMN
MMU-983169	14	Ube2a,Psmd3,Psmd11,Psmb6,Psme3,Psma6,Ube2e3,Pdia3,Herc6,Kbtbd8,Mylip,Cul7,Ube2e2,Psmb11	0.0495	Class I MHC mediated antigen processing & presentation	SMN
MMU-5688426	17	Kat2b,Tgfbr1,Psmd3,Hif1a,Yy1,Traf3,Usp25,Usp16,Rad23b,Wdr48,Ogt,Rhot1,Foxo4,Usp9x,Psmb3,Foxk2,Rnf128	0.0194	Deubiquitination	PPIG
MMU-392499	35	Kat2b,Ube2a,Mrps18c,Rpl19,Psmd11,Suz12,Cog1,Dync1h1,Psme3,Rab37,Scfd1,Hif1a,Traf3,Ube2e3,Pdia3,Rad23b,Cul1,Ube2r2,Wdr48,Ttll5,Cftr,Ar,Dcun1d4,Usp9x,Rraga,Adamtsl2,Esr1,Foxk2,Adamtsl1,Exoc1,Eif4g1,Dync1i1,Dcaf11,Eif5,Mme	0.0055	Metabolism of proteins	SLTM
MMU-5688426	12	Kat2b,Psmd11,Psme3,Hif1a,Traf3,Rad23b,Wdr48,Cftr,Ar,Usp9x,Esr1,Foxk2	0.0055	Deubiquitination	SLTM
MMU-597592	29	Kat2b,Ube2a,Psmd11,Suz12,Cog1,Dync1h1,Psme3,Rab37,Scfd1,Hif1a,Traf3,Ube2e3,Pdia3,Rad23b,Cul1,Ube2r2,Wdr48,Ttll5,Cftr,Ar,Dcun1d4,Usp9x,Rraga,Adamtsl2,Esr1,Foxk2,Adamtsl1,Dync1i1,Dcaf11	0.0055	Post-translational protein modification	SLTM
MMU-1280218	19	Ube2a,Psmd11,Dync1h1,Psme3,Ube2e3,Pdia3,Pik3ca,Anapc4,Cul1,Itpr3,Ube2r2,Mylip,Cul7,Klc1,Mrc2,Pak3,Dync1i1,Kif26a,Kif26b	0.0138	Adaptive Immune System	SLTM
MMU-162582	39	Kat2b,Psmd11,Suz12,Dync1h1,Grb7,Psme3,Scfd1,Tshr,Hif1a,Rptor,Xiap,E2f5,Pik3ca,Polr2b,Cul1,Dock11,Mst1,Myo6,Itpr3,Rbpj,Trak1,Ror1,Cftr,Ar,Flrt2,Gpr65,Ntrk2,Tax1bp1,Klc1,Usp9x,Ptprz1,Rraga,Fzd2,Tek,Esr1,Pak3,Eif4g1,Dync1i1,Wdr19	0.0296	Signal Transduction	SLTM
MMU-2262752	14	Psmd11,Suz12,Dync1h1,Psme3,Hif1a,Rptor,Bach1,Anapc4,Cul1,Mios,Ar,Rraga,Dync1i1,Hspa2	0.0305	Cellular responses to stress	SLTM
MMU-74160	47	Kat2b,Psmd2,Psmd3,Psmb6,Psme3,Zkscan1,Ppm1d,Map2k6,Taf15,Ppm1a,Pabpn1,Fyttd1,Smarca2,Ints4,Tfap2b,E2f5,Nr4a3,Polr2b,Cul1,Rragb,Rbpj,Cpsf2,Zfp282,Nup188,Rarb,Rara,Phf1,Zfp398,Mtf2,Mamld1,Ppp2r5c,Usp9x,Nr1d2,Cdk5r1,Tnrc6c,Papola,Esrrb,Srsf5,Nr2c2,Kmt2e,Arid1b,Srsf3,Tbp,Zfp703,Jarid2,Foxg1,Ccnk	0.0368	Gene expression (Transcription)	RBM15B
MMU-4086400	10	Psmd3,Psmd11,Psmb6,Ap2b1,Ror1,Fzd2,Clta,Fzd7,Psmb11,Fzd6	0.0029	PCP/CE pathway	G3BP1
MMU-1280218	26	Psmd3,Psmd11,Psmb6,Dync1h1,Ap2b1,Ube2e3,Anapc4,Col1a2,Cul1,Itpr1,Itpr3,Vhl,Herc3,Mylip,Cul7,Trim32,Klc1,Ppp2r5c,Clta,Pak3,Dync1i1,Ube2e2,Kif26a,Ube2k,Kif26b,Psmb11	0.0168	Adaptive Immune System	G3BP1
MMU-162582	57	Kat2b,Atp6v1b2,Plg,Psmd3,Psmd11,Psmb6,Dync1h1,Ap2b1,Grb7,Hif1a,Dock8,Prex2,E2f5,Skil,Nos3,Polr2b,Col1a2,Wnt16,Cul1,Itpr1,Dock11,Mst1,Chn2,Myo6,Itpr3,Vhl,Rbpj,Trak1,Ror1,Grm7,Rarb,Rara,Plppr1,Ppp1r1b,Klc1,Ppp2r5c,Spp1,Dlg3,Usp9x,Dab2ip,Fzd2,Tek,Esr1,Clta,Prkci,Pld2,Mta1,Pak3,Itsn1,Fzd7,Eif4g1,Dync1i1,Psmb11,Fzd6,Syngap1,Ccnk,Cdkn1a	0.0188	Signal Transduction	G3BP1
MMU-195721	13	Psmd3,Psmd11,Psmb6,Ap2b1,Wnt16,Cul1,Ror1,Ppp2r5c,Fzd2,Clta,Fzd7,Psmb11,Fzd6	0.0278	Signaling by WNT	G3BP1
MMU-5140745	4	Ap2b1,Ror1,Fzd2,Clta	0.0278	WNT5A-dependent internalization of FZD2, FZD5 and ROR2	G3BP1
MMU-983168	14	Psmd3,Psmd11,Psmb6,Ube2e3,Anapc4,Cul1,Vhl,Herc3,Mylip,Cul7,Trim32,Ube2e2,Ube2k,Psmb11	0.0492	Antigen processing: Ubiquitination & Proteasome degradation	G3BP1
MMU-74160	54	Kat2b,Ctnnb1,Atp1b4,Casc3,H2bc4,Psmb6,Zkscan1,Map2k6,Psma6,Ppm1a,Myc,Smarca2,E2f5,Skil,Ncbp1,Nr4a3,Polr2b,Cul1,Casp2,Tfap2d,Rbpj,Hdac11,Cpsf2,Ar,Zfp282,Lamtor4,Nupl2,Nup188,Rarb,Rara,Phf1,Mtf2,Usp9x,Rraga,H2bc15,Zscan25,Psmb3,Cdk5r1,Hdac1-ps,Esr1,Tnrc6c,Zfp189,Papola,H2bc12,H2bc22,Brpf1,Nr2c2,Kmt2e,Arid1b,Taf1,Srsf3,Cpsf4,Jarid2,Ccnk	5.12e-05	Gene expression (Transcription)	CSTF2
MMU-73857	48	Kat2b,Ctnnb1,Atp1b4,Casc3,H2bc4,Psmb6,Zkscan1,Map2k6,Psma6,Ppm1a,Myc,Smarca2,E2f5,Skil,Ncbp1,Nr4a3,Polr2b,Cul1,Casp2,Tfap2d,Rbpj,Hdac11,Cpsf2,Ar,Zfp282,Lamtor4,Rarb,Rara,Usp9x,Rraga,H2bc15,Zscan25,Psmb3,Cdk5r1,Hdac1-ps,Esr1,Zfp189,Papola,H2bc12,H2bc22,Brpf1,Nr2c2,Kmt2e,Arid1b,Taf1,Srsf3,Cpsf4,Ccnk	0.00023	RNA Polymerase II Transcription	CSTF2
MMU-212436	42	Kat2b,Ctnnb1,Atp1b4,H2bc4,Psmb6,Zkscan1,Map2k6,Psma6,Ppm1a,Myc,Smarca2,E2f5,Skil,Nr4a3,Polr2b,Cul1,Casp2,Tfap2d,Rbpj,Hdac11,Ar,Zfp282,Lamtor4,Rarb,Rara,Usp9x,Rraga,H2bc15,Zscan25,Psmb3,Cdk5r1,Hdac1-ps,Esr1,Zfp189,H2bc12,H2bc22,Brpf1,Nr2c2,Kmt2e,Arid1b,Taf1,Ccnk	0.0008	Generic Transcription Pathway	CSTF2
MMU-3214847	8	H2bc4,Msl1,H2bc15,H2bc12,H2bc22,Brpf1,Jade1,H2bc14	0.0069	HATs acetylate histones	CSTF2
MMU-162582	80	Kat2b,Ocrl,Ctnnb1,Ap2m1,Cav1,Atp1b4,H2bc4,Psmb6,Dync1h1,Rnf31,Grb7,Egfr,Adcy1,Scfd1,Tshr,Psma6,Ppm1a,Hif1a,Col5a1,E2f5,Skil,Pik3ca,Ncbp1,Sh3gl2,Polr2b,Col1a2,Cul1,Casp2,Itpr1,Mst1,Fntb,Chn2,Fkbp1a,Diaph2,Rbpj,Pkn3,Ror1,Ar,Lamtor4,Rhot1,Rhoj,Flrt2,Adcyap1r1,Rarb,Rara,Nf1,Tiam2,Gpr65,Plekhg3,Rgs3,Klc1,Mark3,Daam1,Arpc1b,Usp9x,Fgd5,Ptprz1,Rraga,H2bc15,Fzd2,Arhgap24,Psen1,Psmb3,Hdac1-ps,Tek,Esr1,Hgs,…	0.0133	Signal Transduction	CSTF2
MMU-212300	7	H2bc4,Phf1,Mtf2,H2bc15,H2bc12,H2bc22,Jarid2	0.0133	PRC2 methylates histones and DNA	CSTF2
MMU-3247509	14	H2bc4,Smarca2,Kdm4c,Msl1,Kdm6a,H2bc15,Hdac1-ps,H2bc12,H2bc22,Brpf1,Kmt2e,Arid1b,Jade1,H2bc14	0.0133	Chromatin modifying enzymes	CSTF2
MMU-392499	63	Kat2b,Ace,Pigl,Capza2,Ube2a,H2bc4,Psmb6,Cog1,Dync1h1,Arsg,Scfd1,Psma6,Hif1a,Traf3,Dcaf13,Myc,Senp2,Usp25,Uhrf2,Ube2e3,Nans,Uso1,Cul1,Ttll3,Rpsa,Zdhhc2,Mitf,Rpl10a,Ttll5,Ar,Fut8,Rhot1,Nupl2,Nup188,Alg13,Rara,Gfm1,Rpl5,Usp9x,Rraga,Adamtsl2,H2bc15,Slc34a2,Wdr20,Srp72,Psmb3,Hdac1-ps,Esr1,Foxk2,Hgs,Adamtsl1,Arrb2,H2bc12,H2bc22,Rnf128,Eif4g1,Dcaf11,Rpl29,Ube2k,Eif5,Rgs6,Mme,Rps12-ps3	0.0133	Metabolism of proteins	CSTF2
MMU-5688426	17	Kat2b,Psmb6,Psma6,Hif1a,Traf3,Myc,Usp25,Ar,Rhot1,Usp9x,Wdr20,Psmb3,Esr1,Foxk2,Hgs,Arrb2,Rnf128	0.0133	Deubiquitination	CSTF2
MMU-8852135	9	Ube2a,H2bc4,Ube2e3,Usp9x,Rraga,H2bc15,H2bc12,H2bc22,Ube2k	0.0133	Protein ubiquitination	CSTF2
MMU-8953854	30	Casc3,Psmb6,Ddx42,Pnn,Psma6,Dcaf13,Exosc7,Exosc9,Ncbp1,Polr2b,Rpsa,Lsm3,Cpsf2,Rpl10a,Rbm25,Nupl2,Nup188,Rcl1,Prpf4b,Rpl5,Prpf4,Psmb3,Papola,Eif4g1,Srsf3,Rpl29,Cpsf4,Bud31,Rps12-ps3,Snrpc	0.0135	Metabolism of RNA	CSTF2
MMU-2173793	7	Atp1b4,Ppm1a,E2f5,Skil,Usp9x,Hdac1-ps,Ccnk	0.0153	Transcriptional activity of SMAD2/SMAD3:SMAD4 heterotrimer	CSTF2
MMU-8878171	13	Kat2b,H2bc4,Psmb6,Psma6,Smarca2,H2bc15,Psmb3,Hdac1-ps,Esr1,H2bc12,H2bc22,Kmt2e,Arid1b	0.017	Transcriptional regulation by RUNX1	CSTF2
MMU-8936459	7	Kat2b,H2bc4,H2bc15,Hdac1-ps,H2bc12,H2bc22,Kmt2e	0.0245	RUNX1 regulates genes involved in megakaryocyte differentiation and platelet function	CSTF2
MMU-5689880	13	Psmb6,Psma6,Hif1a,Myc,Usp25,Ar,Rhot1,Usp9x,Wdr20,Psmb3,Hgs,Arrb2,Rnf128	0.0312	Ub-specific processing proteases	CSTF2
MMU-72203	17	Casc3,Ddx42,Pnn,Ncbp1,Polr2b,Lsm3,Cpsf2,Rbm25,Nupl2,Nup188,Prpf4b,Prpf4,Papola,Srsf3,Cpsf4,Bud31,Snrpc	0.0312	Processing of Capped Intron-Containing Pre-mRNA	CSTF2
MMU-212165	8	Kat2b,H2bc4,Phf1,Mtf2,H2bc15,H2bc12,H2bc22,Jarid2	0.0345	Epigenetic regulation of gene expression	CSTF2
MMU-597592	49	Kat2b,Pigl,Capza2,Ube2a,H2bc4,Psmb6,Cog1,Dync1h1,Arsg,Scfd1,Psma6,Hif1a,Traf3,Dcaf13,Myc,Senp2,Usp25,Uhrf2,Ube2e3,Nans,Uso1,Cul1,Ttll3,Mitf,Ttll5,Ar,Fut8,Rhot1,Nupl2,Nup188,Alg13,Rara,Usp9x,Rraga,Adamtsl2,H2bc15,Wdr20,Psmb3,Hdac1-ps,Esr1,Foxk2,Hgs,Adamtsl1,Arrb2,H2bc12,H2bc22,Rnf128,Dcaf11,Ube2k	0.0345	Post-translational protein modification	CSTF2
MMU-2173795	5	Atp1b4,Ppm1a,Skil,Usp9x,Hdac1-ps	0.0489	Downregulation of SMAD2/3:SMAD4 transcriptional activity	CSTF2
MMU-5688426	15	Kat2b,Psmd11,Psme3,Psma6,Hif1a,Traf3,Usp25,Rad23b,Psmc2,Wdr48,Ogt,Rhot1,Usp9x,Esr1,Foxk2	0.0114	Deubiquitination	NUDT21
MMU-1280218	25	Capza2,Ube2a,Psmd11,Dync1h1,Psme3,Psma6,Cxadr,Ube2e3,Pdia3,Pik3ca,Psmc2,Cul1,Herc6,Kbtbd8,Itpr3,Herc3,Ube3c,Klc1,Ppp2r5c,Mrc2,Pak3,Dync1i1,Ube2e2,Kif26b,Rnf4	0.0438	Adaptive Immune System	NUDT21
MMU-392499	45	Kat2b,Capza2,Ube2a,Mrps18c,Psmd11,Dync1h1,Psme3,Arsg,Psma6,Hif1a,Traf3,Senp2,Usp25,Uhrf2,Ube2e3,Pdia3,Casp8ap2,Rad23b,Reck,Psmc2,Cul1,Kbtbd8,Ttll3,Atp6ap2,Pomt1,Wdr48,Ogt,Fut8,Rhot1,Mia2,Eif2s1,Pappa,Dcun1d4,Usp9x,Aopep,Esr1,Foxk2,Adamtsl1,Copg1,Stag2,Eif4a2,Dync1i1,Dcaf11,Eif5,Ktn1	0.0438	Metabolism of proteins	NUDT21
MMU-597592	38	Kat2b,Capza2,Ube2a,Psmd11,Dync1h1,Psme3,Arsg,Psma6,Hif1a,Traf3,Senp2,Usp25,Uhrf2,Ube2e3,Pdia3,Casp8ap2,Rad23b,Reck,Psmc2,Cul1,Kbtbd8,Ttll3,Pomt1,Wdr48,Ogt,Fut8,Rhot1,Mia2,Dcun1d4,Usp9x,Esr1,Foxk2,Adamtsl1,Copg1,Stag2,Dync1i1,Dcaf11,Ktn1	0.0438	Post-translational protein modification	NUDT21
MMU-392499	46	Kat2b,Ace,Ube2a,Mrps18c,Psmd3,Psmd11,Suz12,Cog1,Dync1h1,Cops6,Igfbp1,Arsg,Scfd1,Dcaf4,Nus1,Ube2e3,Pdia3,Rad23b,Psmc2,Kbtbd8,Ttll3,Rpsa,Pomt1,Wdr48,Cftr,Fut8,Eif2s1,Gfm1,Pappa,Dcun1d4,Usp9x,Rraga,Adamtsl2,Psmb3,Foxk2,Adamtsl1,Eif4a2,Eif4g1,Dync1i1,Dcaf11,Rpl29,Eif5,Sspo,Rgs6,Mme,Ambn	0.0017	Metabolism of proteins	PABPN1
MMU-6807070	9	Psmd3,Psmd11,Suz12,Xiap,Prex2,Psmc2,Lamtor4,Rraga,Psmb3	0.0258	PTEN Regulation	PABPN1
MMU-74160	47	Kat2b,Ppard,Brpf3,Atp1b4,Psmd3,Casc3,Psmb6,Ppm1d,Map2k6,Ppm1a,Eaf1,Pabpn1,Tfap2b,E2f5,Skil,Ncbp1,Polr2b,Cul1,Tfap2d,Rbpj,Cpsf2,Ar,Zfp282,Lamtor4,Foxo4,Nup188,Rarb,Rara,Phf1,Abl1,Mtf2,Tbl1x,Usp9x,Esr1,Tnrc6c,Zfp189,Ints10,Srsf5,Brpf1,Nr2c2,Fip1l1,Kmt2e,Trp63,Arid1b,Taf1,Srsf3,Jarid2	0.0159	Gene expression (Transcription)	RPS3
MMU-73857	42	Kat2b,Ppard,Brpf3,Atp1b4,Psmd3,Casc3,Psmb6,Ppm1d,Map2k6,Ppm1a,Eaf1,Pabpn1,Tfap2b,E2f5,Skil,Ncbp1,Polr2b,Cul1,Tfap2d,Rbpj,Cpsf2,Ar,Zfp282,Lamtor4,Foxo4,Rarb,Rara,Abl1,Tbl1x,Usp9x,Esr1,Zfp189,Ints10,Srsf5,Brpf1,Nr2c2,Fip1l1,Kmt2e,Trp63,Arid1b,Taf1,Srsf3	0.0285	RNA Polymerase II Transcription	RPS3
MMU-5688426	11	Kat2b,Psmd11,Psmb6,Traf3,Usp25,Rad23b,Ogt,Rhot1,Usp9x,Foxk2,Psmb11	0.0258	Deubiquitination	SF3B4
MMU-5688426	20	Kat2b,Psmd11,Psmb6,Psme3,Psma6,Hif1a,Yy1,Traf3,Usp25,Usp16,Rad23b,Wdr48,Ar,Rhot1,Foxo4,Usp13,Usp9x,Wdr20,Foxk2,Psmb11	0.0011	Deubiquitination	EIF3B
MMU-5689880	15	Psmd11,Psmb6,Psme3,Psma6,Hif1a,Usp25,Usp16,Wdr48,Ar,Rhot1,Foxo4,Usp13,Usp9x,Wdr20,Psmb11	0.0083	Ub-specific processing proteases	EIF3B
MMU-597592	51	Kat2b,Capza2,Ube2a,Psmd11,Psmb6,Cog1,Dync1h1,Psme3,Igfbp1,Arf5,Arsg,Scfd1,Psma6,Hif1a,Yy1,Traf3,Sdc2,Dcaf13,Usp25,Uhrf2,Usp16,Ube2e3,Pdia3,Casp8ap2,Rad23b,Calu,Kbtbd8,Vhl,Wdr48,Kctd7,Ttll5,Ar,Fut8,Rab2a,Rhot1,Foxo4,Rara,Usp13,Dcun1d4,Usp9x,Wdr20,Foxk2,Adamtsl1,Mta1,Stag2,Dync1i1,Dcaf11,Ube2k,Sspo,Psmb11,Ktn1	0.0088	Post-translational protein modification	EIF3B
MMU-5688426	22	Kat2b,Tgfbr1,Psmb6,Psme3,Psma6,Hif1a,Yy1,Traf3,Psmc6,Usp25,Usp16,Rad23b,Psmc2,Wdr48,Cftr,Ar,Rhot1,Foxo4,Usp9x,Foxk2,Rnf128,Psma3	0.003	Deubiquitination	QKI
MMU-73857	50	Pparg,Kat2b,Brpf3,Ctnnb1,Atp1b4,Suz12,Psmb6,Psme3,Ppm1d,Map2k6,Psma6,Ppm1a,Snapc1,Psmc6,Eaf1,Pabpn1,Smarca2,Rptor,Tfap2b,Cox20,Nr4a3,Psmc2,Polr2b,Cul1,Tfap2d,Rbpj,Polr2k,Ar,Lamtor4,Foxo4,Rarb,Rara,Rpap2,Ppp2r5c,Tbl1x,Usp9x,Nr1d2,Rraga,Zfp189,Papola,Ints10,Nr2c2,Kmt2e,Trp63,Taf1,Srsf3,Tbp,Psma3,Foxg1,Ccnk	0.0036	RNA Polymerase II Transcription	QKI
MMU-74160	53	Pparg,Kat2b,Brpf3,Ctnnb1,Atp1b4,Suz12,Psmb6,Psme3,Ppm1d,Map2k6,Psma6,Ppm1a,Snapc1,Psmc6,Eaf1,Pabpn1,Smarca2,Rptor,Tfap2b,Cox20,Nr4a3,Psmc2,Polr2b,Cul1,Tfap2d,Rbpj,Polr2k,Ar,Lamtor4,Foxo4,Rarb,Rara,Rpap2,Mtf2,Ppp2r5c,Tbl1x,Usp9x,Nr1d2,Rraga,Tnrc6c,Zfp189,Papola,Ints10,Nr2c2,Kmt2e,Trp63,Taf1,Srsf3,Tbp,Psma3,Jarid2,Foxg1,Ccnk	0.0044	Gene expression (Transcription)	QKI
MMU-5689880	17	Tgfbr1,Psmb6,Psme3,Psma6,Hif1a,Psmc6,Usp25,Usp16,Psmc2,Wdr48,Cftr,Ar,Rhot1,Foxo4,Usp9x,Rnf128,Psma3	0.0046	Ub-specific processing proteases	QKI
MMU-212436	43	Pparg,Kat2b,Brpf3,Ctnnb1,Atp1b4,Suz12,Psmb6,Psme3,Ppm1d,Map2k6,Psma6,Ppm1a,Psmc6,Smarca2,Rptor,Tfap2b,Cox20,Nr4a3,Psmc2,Polr2b,Cul1,Tfap2d,Rbpj,Polr2k,Ar,Lamtor4,Foxo4,Rarb,Rara,Ppp2r5c,Tbl1x,Usp9x,Nr1d2,Rraga,Zfp189,Nr2c2,Kmt2e,Trp63,Taf1,Tbp,Psma3,Foxg1,Ccnk	0.0095	Generic Transcription Pathway	QKI
MMU-4086400	11	Ap2m1,Psmb6,Ap2b1,Psme3,Psma6,Psmc6,Psmc2,Daam1,Clta,Psma3,Dvl3	0.0156	PCP/CE pathway	QKI
MMU-392499	70	Kat2b,Ace,Tgfbr1,Capza2,Ube2a,Igfbp4,Suz12,Psmb6,Dync1h1,Psme3,Arsg,Scfd1,Psma6,Actr10,Hif1a,Yy1,Traf3,Ube2e1,Psmc6,Senp2,Usp25,Uhrf2,Usp16,Dolpp1,Ube2e3,Pdia3,Rad23b,Psmc2,Cul1,Calu,Kbtbd8,Galnt2,Mrps2,Zdhhc2,Wdr48,Mitf,Cops4,Ttll5,Cftr,Ar,Fut8,Rab2a,Rhot1,Dcaf7,Foxo4,Rara,Mia2,Gfm1,Pappa,Dcun1d4,Usp9x,Rraga,Adamtsl2,Aopep,Srp72,Foxk2,Adamtsl1,Top1,Rnf128,Stag2,Eif4a2,Eif4g1,Dcaf11,Mrpl58,Psma3,…	0.019	Metabolism of proteins	QKI
MMU-8878166	9	Psmb6,Psme3,Ppm1d,Psma6,Psmc6,Psmc2,Cul1,Ar,Psma3	0.0197	Transcriptional regulation by RUNX2	QKI
MMU-597592	57	Kat2b,Tgfbr1,Capza2,Ube2a,Igfbp4,Suz12,Psmb6,Dync1h1,Psme3,Arsg,Scfd1,Psma6,Actr10,Hif1a,Yy1,Traf3,Ube2e1,Psmc6,Senp2,Usp25,Uhrf2,Usp16,Dolpp1,Ube2e3,Pdia3,Rad23b,Psmc2,Cul1,Calu,Kbtbd8,Galnt2,Wdr48,Mitf,Cops4,Ttll5,Cftr,Ar,Fut8,Rab2a,Rhot1,Dcaf7,Foxo4,Rara,Mia2,Dcun1d4,Usp9x,Rraga,Adamtsl2,Foxk2,Adamtsl1,Top1,Rnf128,Stag2,Dcaf11,Psma3,Rnf20,Galnt16	0.0293	Post-translational protein modification	QKI
MMU-8866427	5	Ap2m1,Ap2b1,Mylip,Clta,Vldlr	0.0293	VLDLR internalisation and degradation	QKI
MMU-3858494	12	Ctnnb1,Ap2m1,Psmb6,Ap2b1,Psme3,Psma6,Psmc6,Psmc2,Daam1,Clta,Psma3,Dvl3	0.0453	Beta-catenin independent WNT signaling	QKI
MMU-392499	28	Kat2b,Capza2,Mrps18c,Psmd11,Cog1,Arsg,Scfd1,Hif1a,Dcaf4,Yy1,Sdc2,Usp16,Ube2e3,Casp8ap2,Rad23b,Cul1,Ttll3,Mitf,Ttll5,Usp13,Gfm1,Pappa,Usp9x,Rraga,Foxk2,Adamtsl1,Eif4a2,Dcaf11	0.011	Metabolism of proteins	HNRNPA1
MMU-597592	24	Kat2b,Capza2,Psmd11,Cog1,Arsg,Scfd1,Hif1a,Dcaf4,Yy1,Sdc2,Usp16,Ube2e3,Casp8ap2,Rad23b,Cul1,Ttll3,Mitf,Ttll5,Usp13,Usp9x,Rraga,Foxk2,Adamtsl1,Dcaf11	0.011	Post-translational protein modification	HNRNPA1
MMU-5688426	9	Kat2b,Psmd11,Hif1a,Yy1,Usp16,Rad23b,Usp13,Usp9x,Foxk2	0.0334	Deubiquitination	HNRNPA1

## Sheet: 184RBP RCTM enrichment top5
term	number_of_genes	inputGenes	fdr	description	rbp
MMU-162582	78	Sox9,Kat2b,Tubb6,Smo,Ctnnb1,Ap2m1,Cav1,Atp1b4,Psmd3,Psmd11,Psmb6,Dync1h1,Ap2b1,Psme3,Egfr,Adcy1,Itgb3,Tshr,Ppm1a,Hif1a,Evl,Khdrbs3,Dock8,Baiap2,Stmn2,Skil,Pik3ca,Polr2b,Wnt16,Cul1,Itpr1,Eif4ebp1,Mst1,Fntb,Myo6,Fam91a1,Fkbp1a,Diaph2,Pkn3,Fmnl1,Ptpn13,Ror1,Cops4,Ar,Lamtor4,Foxo4,Adcyap1r1,Rarb,Nf1,Gpr65,Plppr1,Ntrk2,Rgs3,Mark3,Arpc1b,Dlg3,Agtr2,Usp9x,Dab2ip,Fzd2,Il1rap,Atp6v0a1,Psmb3,Tek,Prkar1a,Pa…	0.0153	Signal Transduction	AGGF1
MMU-4086400	11	Ap2m1,Psmd3,Psmd11,Psmb6,Ap2b1,Psme3,Ror1,Fzd2,Psmb3,Fzd7,Dvl3	0.0153	PCP/CE pathway	AGGF1
MMU-5688426	18	Kat2b,Psmd3,Psmd11,Psmb6,Psme3,Hif1a,Traf3,Usp25,Usp16,Actl6a,Wdr48,Ar,Foxo4,Usp9x,Wdr20,Psmb3,Foxk2,Rnf128	0.0153	Deubiquitination	AGGF1
MMU-9020702	11	Map3k3,Psmd3,Psmd11,Psmb6,Psme3,Map2k6,Cul1,Peli2,Il1rap,Psmb3,Lrrc14	0.0153	Interleukin-1 signaling	AGGF1
MMU-3858494	12	Ctnnb1,Ap2m1,Psmd3,Psmd11,Psmb6,Ap2b1,Psme3,Ror1,Fzd2,Psmb3,Fzd7,Dvl3	0.0159	Beta-catenin independent WNT signaling	AGGF1
MMU-5688426	15	Kat2b,Tgfbr1,Psmd11,Psmb6,Psma6,Hif1a,Traf3,Usp25,Rad23b,Wdr48,Usp9x,Esr1,Foxk2,Rnf128,Psmb11	0.0382	Deubiquitination	ALKBH1
MMU-1280218	27	Capza2,Ube2a,Psmd11,Psmb6,Ap2b1,Psma6,Ube2e3,Pik3ca,Anapc4,Col1a2,Cul1,Herc6,Kbtbd8,Itpr1,Fkbp1a,Itpr3,Vhl,Herc3,Mylip,Cul7,Klc1,Mrc2,Kif1c,Pak3,Dync1i1,Ube2e2,Psmb11	0.0438	Adaptive Immune System	ALKBH1
MMU-5688426	18	Kat2b,Tgfbr1,Psmd3,Psmd11,Psmb6,Hif1a,Yy1,Traf3,Usp25,Rad23b,Psmc2,Kdm1b,Rhot1,Usp13,Usp9x,Esr1,Foxk2,Rnf128	0.0031	Deubiquitination	ALKBH5
MMU-5688426	17	Kat2b,Tgfbr1,Psmd11,Psmb6,Psme3,Hif1a,Yy1,Traf3,Usp25,Usp16,Rad23b,Kdm1b,Rhot1,Usp9x,Esr1,Foxk2,Rnf128	0.0044	Deubiquitination	ALYREF
MMU-597592	54	Kat2b,Psmd2,Tgfbr1,Capza2,Ube2a,Psmd3,Suz12,Cog1,Dync1h1,Psme3,Arsg,Rab37,Nup85,Psma6,Hif1a,Yy1,Ube2e1,Sdc2,Dcaf13,Usp25,Uhrf2,Usp16,Ube2e3,Pdia3,Casp8ap2,Rad23b,Uso1,Ttll3,Kdm1b,Ube2r2,Mitf,Ogt,C1galt1,Ttll5,Tulp4,Fut8,Rab2a,Dcaf7,Nup188,Mia2,Foxk1,Dcun1d4,Usp9x,Hdac1-ps,Esr1,Foxk2,Adamtsl1,Top1,Rnf128,Copg1,Dync1i1,Dcaf11,Ube2k,Ambn	0.0052	Post-translational protein modification	BCLAF1
MMU-392499	63	Kat2b,Ace,Psmd2,Tgfbr1,Capza2,Ube2a,Psmd3,Suz12,Cog1,Dync1h1,Psme3,Arsg,Rab37,Nup85,Psma6,Hif1a,Yy1,Ube2e1,Sdc2,Dcaf13,Usp25,Uhrf2,Usp16,Ube2e3,Pdia3,Casp8ap2,Rad23b,Uso1,Ttll3,Mrps2,Kdm1b,Ube2r2,Mitf,Ogt,C1galt1,Ttll5,Tulp4,Fut8,Rab2a,Dcaf7,Nup188,Mia2,Foxk1,Gfm1,Pappa,Dcun1d4,Usp9x,Aopep,Slc34a2,Srp72,Hdac1-ps,Esr1,Foxk2,Adamtsl1,Top1,Rnf128,Copg1,Eif4g1,Dync1i1,Dcaf11,Ube2k,Mme,Ambn	0.0057	Metabolism of proteins	BCLAF1
MMU-5688426	18	Kat2b,Psmd2,Tgfbr1,Psmd3,Psme3,Psma6,Hif1a,Yy1,Usp25,Usp16,Rad23b,Kdm1b,Ogt,Foxk1,Usp9x,Esr1,Foxk2,Rnf128	0.0065	Deubiquitination	BCLAF1
MMU-74160	43	Kat2b,Ppard,Brpf3,Mapk14,Psmd2,Atp1b4,Psmd3,Casc3,Suz12,Psme3,Zkscan1,Nup85,Psma6,Ppm1a,Ints4,Tfap2b,E2f5,Skil,Snapc3,Polr2b,Rbpj,Hdac11,Lamtor4,Nup188,Rarb,Mtf2,Ppp2r5c,Usp9x,Nr1d2,Hdac1-ps,Esr1,Tnrc6c,Cdk12,Ints10,Srsf5,Nr2c2,Kmt2e,Trp63,Arid1b,Tbp,Jarid2,Foxg1,Ccnk	0.0187	Gene expression (Transcription)	BCLAF1
MMU-170834	9	Tgfbr1,Atp1b4,Ppm1a,E2f5,Skil,Fkbp1a,Usp9x,Hdac1-ps,Ccnk	0.028	Signaling by TGF-beta Receptor Complex	BCLAF1
MMU-5688426	12	Kat2b,Tgfbr1,Psmd3,Hif1a,Traf3,Usp25,Usp16,Rad23b,Ar,Usp9x,Esr1,Foxk2	0.023	Deubiquitination	CDC40
MMU-5688426	14	Kat2b,Psmd11,Psmb6,Hif1a,Yy1,Traf3,Usp25,Rad23b,Wdr48,Rhot1,Usp9x,Foxk2,Rnf128,Psmb11	0.0104	Deubiquitination	CHTOP
MMU-392499	39	Kat2b,Capza2,Ube2a,Mrps18c,Psmd11,Cog1,Dync1h1,Psme3,Igfbp1,Arsg,Psma6,Hif1a,Traf3,Senp2,Usp25,Ube2e3,Rad23b,Reck,Kbtbd8,Ttll3,Pomt1,Fut8,Mia2,Eif2s1,Rpl15,Pappa,Usp9x,Rraga,Adamtsl2,Slc34a2,Foxk2,Adamtsl1,Copg1,Eif4a2,Dync1i1,Dcaf11,Eif5,Ktn1,Ambn	0.0351	Metabolism of proteins	CNBP
MMU-597592	32	Kat2b,Capza2,Ube2a,Psmd11,Cog1,Dync1h1,Psme3,Igfbp1,Arsg,Psma6,Hif1a,Traf3,Senp2,Usp25,Ube2e3,Rad23b,Reck,Kbtbd8,Ttll3,Pomt1,Fut8,Mia2,Usp9x,Rraga,Adamtsl2,Foxk2,Adamtsl1,Copg1,Dync1i1,Dcaf11,Ktn1,Ambn	0.047	Post-translational protein modification	CNBP
MMU-5688426	14	Kat2b,Psmb6,Hif1a,Yy1,Traf3,Usp25,Rad23b,Kdm1b,Wdr48,Usp9x,Esr1,Foxk2,Rnf128,Psmb11	0.0072	Deubiquitination	CPSF3
MMU-5688426	21	Kat2b,Tgfbr1,Psmd11,Psme3,Hif1a,Yy1,Traf3,Myc,Usp25,Usp16,Rad23b,Psmc2,Kdm1b,Wdr48,Ogt,Ar,Rhot1,Usp13,Usp9x,Esr1,Foxk2	0.0067	Deubiquitination	CPSF4
MMU-74160	53	Pparg,Sox9,Kat2b,Ppard,Brpf3,Atp1b4,Casc3,Psmd11,Suz12,Psme3,Zkscan1,Map2k6,Ppm1a,Myc,Ints4,Tfap2b,Skil,Nr4a3,Snapc3,Psmc2,Polr2b,Cul1,Tfap2d,Rbpj,Cpsf2,Ar,Zfp282,Lamtor4,Nup188,Ywhae,Phf1,Mtf2,Ppp2r5c,Usp9x,Nr1d2,Cdk5r1,Esr1,Tnrc6c,Cdk12,Mta1,Srsf5,Brpf1,Nr2c2,Fip1l1,Kmt2e,Trp63,Arid1b,Taf1,Srsf3,Tbp,Jarid2,Ccnk,Cdkn1a	0.0067	Gene expression (Transcription)	CPSF4
MMU-597592	59	Kat2b,Tgfbr1,Capza2,Psmd11,Igfbp4,Suz12,Rab5a,Cog1,Dync1h1,Psme3,Scfd1,Hif1a,Yy1,Traf3,Ube2e1,Sdc2,Myc,Senp2,Usp25,Usp16,Ube2e3,Rad23b,Psmc2,Enam,Cul1,Calu,Kbtbd8,Ttll3,Kdm1b,Ube2r2,Wdr48,Kctd7,Mitf,Ogt,Ttll5,Tulp4,Ar,Fut8,Rab2a,Rhot1,Dcaf7,Nup188,Mia2,Usp13,Dcun1d4,Usp9x,Adamtsl2,Alg6,Klhl5,Esr1,Foxk2,Adamtsl1,Top1,Mta1,Stag2,Dync1i1,Ube2k,Sspo,Galnt16	0.0116	Post-translational protein modification	CPSF4
MMU-73857	47	Pparg,Sox9,Kat2b,Ppard,Brpf3,Atp1b4,Casc3,Psmd11,Suz12,Psme3,Zkscan1,Map2k6,Ppm1a,Myc,Ints4,Tfap2b,Skil,Nr4a3,Snapc3,Psmc2,Polr2b,Cul1,Tfap2d,Rbpj,Cpsf2,Ar,Zfp282,Lamtor4,Ywhae,Ppp2r5c,Usp9x,Nr1d2,Cdk5r1,Esr1,Cdk12,Srsf5,Brpf1,Nr2c2,Fip1l1,Kmt2e,Trp63,Arid1b,Taf1,Srsf3,Tbp,Ccnk,Cdkn1a	0.0116	RNA Polymerase II Transcription	CPSF4
MMU-3247509	15	Brpf3,Suz12,Kdm4c,Kdm1b,Msl1,Ogt,Kdm6a,Nsd2,Mta1,Brpf1,Kmt2e,Jade3,Arid1b,Rcor1,Jade1	0.0224	Chromatin modifying enzymes	CPSF4
MMU-5688426	19	Kat2b,Psmd3,Psme3,Psma6,Hif1a,Yy1,Traf3,Usp25,Rad23b,Uchl1,Ogt,Rhot1,Foxo4,Usp13,Usp9x,Esr1,Foxk2,Hgs,Rnf128	0.0382	Deubiquitination	CPSF7
MMU-162582	80	Kat2b,Ocrl,Ctnnb1,Ap2m1,Cav1,Atp1b4,H2bc4,Psmb6,Dync1h1,Rnf31,Grb7,Egfr,Adcy1,Scfd1,Tshr,Psma6,Ppm1a,Hif1a,Col5a1,E2f5,Skil,Pik3ca,Ncbp1,Sh3gl2,Polr2b,Col1a2,Cul1,Casp2,Itpr1,Mst1,Fntb,Chn2,Fkbp1a,Diaph2,Rbpj,Pkn3,Ror1,Ar,Lamtor4,Rhot1,Rhoj,Flrt2,Adcyap1r1,Rarb,Rara,Nf1,Tiam2,Gpr65,Plekhg3,Rgs3,Klc1,Mark3,Daam1,Arpc1b,Usp9x,Fgd5,Ptprz1,Rraga,H2bc15,Fzd2,Arhgap24,Psen1,Psmb3,Hdac1-ps,Tek,Esr1,Hgs,…	0.0133	Signal Transduction	CSTF2
MMU-212436	42	Kat2b,Ctnnb1,Atp1b4,H2bc4,Psmb6,Zkscan1,Map2k6,Psma6,Ppm1a,Myc,Smarca2,E2f5,Skil,Nr4a3,Polr2b,Cul1,Casp2,Tfap2d,Rbpj,Hdac11,Ar,Zfp282,Lamtor4,Rarb,Rara,Usp9x,Rraga,H2bc15,Zscan25,Psmb3,Cdk5r1,Hdac1-ps,Esr1,Zfp189,H2bc12,H2bc22,Brpf1,Nr2c2,Kmt2e,Arid1b,Taf1,Ccnk	0.0008	Generic Transcription Pathway	CSTF2
MMU-3214847	8	H2bc4,Msl1,H2bc15,H2bc12,H2bc22,Brpf1,Jade1,H2bc14	0.0069	HATs acetylate histones	CSTF2
MMU-74160	54	Kat2b,Ctnnb1,Atp1b4,Casc3,H2bc4,Psmb6,Zkscan1,Map2k6,Psma6,Ppm1a,Myc,Smarca2,E2f5,Skil,Ncbp1,Nr4a3,Polr2b,Cul1,Casp2,Tfap2d,Rbpj,Hdac11,Cpsf2,Ar,Zfp282,Lamtor4,Nupl2,Nup188,Rarb,Rara,Phf1,Mtf2,Usp9x,Rraga,H2bc15,Zscan25,Psmb3,Cdk5r1,Hdac1-ps,Esr1,Tnrc6c,Zfp189,Papola,H2bc12,H2bc22,Brpf1,Nr2c2,Kmt2e,Arid1b,Taf1,Srsf3,Cpsf4,Jarid2,Ccnk	5.12e-05	Gene expression (Transcription)	CSTF2
MMU-73857	48	Kat2b,Ctnnb1,Atp1b4,Casc3,H2bc4,Psmb6,Zkscan1,Map2k6,Psma6,Ppm1a,Myc,Smarca2,E2f5,Skil,Ncbp1,Nr4a3,Polr2b,Cul1,Casp2,Tfap2d,Rbpj,Hdac11,Cpsf2,Ar,Zfp282,Lamtor4,Rarb,Rara,Usp9x,Rraga,H2bc15,Zscan25,Psmb3,Cdk5r1,Hdac1-ps,Esr1,Zfp189,Papola,H2bc12,H2bc22,Brpf1,Nr2c2,Kmt2e,Arid1b,Taf1,Srsf3,Cpsf4,Ccnk	0.00023	RNA Polymerase II Transcription	CSTF2
MMU-5688426	12	Kat2b,Psma6,Hif1a,Traf3,Usp25,Rad23b,Wdr48,Cftr,Usp9x,Psmb3,Esr1,Foxk2	0.031	Deubiquitination	DDX24
MMU-162582	91	Kat2b,Bdkrb2,Ppard,Atp6v1b2,Ctnnb1,Ap2m1,Mtmr1,Atp1b4,Psmd3,Psmd11,Suz12,Ap2b1,Rnf31,Vip,Itgb3,Scfd1,Tshr,Psma6,Ppm1a,Hif1a,Xiap,Col5a1,Stmn2,E2f5,Skil,Smad9,Psmc2,Polr2b,Cul1,Itpr1,Rho,Dock11,Vipr1,Mst1,Chn2,Myo6,Fkbp1a,Rragb,Pkn3,Trak1,Fmnl1,Ramp3,Ptpn13,Cftr,Erbb2,Lpar4,Galr2,Lamtor4,Foxo4,Flrt2,Grm7,Rarb,Ghrhr,Rara,Ywhae,Nf1,Tiam2,Usp13,Gpr65,Ppp1r1b,Arhgef26,Ntrk2,Tax1bp1,Rgs3,Klc1,Mark3,Ppp…	0.0453	Signal Transduction	DDX59
MMU-212436	41	Pparg,Kat2b,Ppard,Ctnnb1,Zfp212,Atp1b4,Psmd3,Psmd11,Suz12,Ppm1d,Map2k6,Psma6,Ppm1a,Cox20,E2f5,Skil,Nr4a3,Psmc2,Polr2b,Cul1,Rragb,Zfp282,Lamtor4,Foxo4,Rarb,Rara,Ywhae,Ppp2r5c,Tbl1x,Usp9x,Hdac1-ps,Cdk12,Esrrb,Brpf1,Nr2c2,Kmt2e,Trp63,Taf1,Zfp703,Ccnk,Cdkn1a	0.0453	Generic Transcription Pathway	DDX59
MMU-392499	69	Kat2b,Ace,Ube2a,Mrps18c,Psmd3,Psmd11,Suz12,Arf5,Arsg,Rab37,Scfd1,Psma6,Hif1a,Dcaf4,Yy1,Traf3,Galnt15,Sdc2,Dcaf13,Senp2,Usp25,Nus1,Uhrf2,Dolpp1,Ube2e3,Pdia3,Casp8ap2,Psmc2,Cul1,Calu,Kbtbd8,Rab33a,Rpsa,Galnt11,Kdm1b,Pomt1,Wdr48,Mitf,Galnt12,Ttll5,Cftr,Tulp4,Fut8,Rab2a,Foxo4,Alg13,Rara,Mia2,Eif2s1,Usp13,Foxk1,Gfm1,Pappa,Dcun1d4,Usp9x,Adamtsl2,Eif3b,Hdac1-ps,Adamtsl1,Srp54b,Copg1,Stag2,Eif4g1,Dync1i1…	0.0453	Metabolism of proteins	DDX59
MMU-597592	59	Kat2b,Ube2a,Psmd3,Psmd11,Suz12,Arf5,Arsg,Rab37,Scfd1,Psma6,Hif1a,Dcaf4,Yy1,Traf3,Galnt15,Sdc2,Dcaf13,Senp2,Usp25,Nus1,Uhrf2,Dolpp1,Ube2e3,Pdia3,Casp8ap2,Psmc2,Cul1,Calu,Kbtbd8,Rab33a,Galnt11,Kdm1b,Pomt1,Wdr48,Mitf,Galnt12,Ttll5,Cftr,Tulp4,Fut8,Rab2a,Foxo4,Alg13,Rara,Mia2,Usp13,Foxk1,Dcun1d4,Usp9x,Adamtsl2,Hdac1-ps,Adamtsl1,Copg1,Stag2,Dync1i1,Dcaf11,Ube2k,Cnih3,Sspo	0.0453	Post-translational protein modification	DDX59
MMU-73857	46	Pparg,Kat2b,Ppard,Ctnnb1,Zfp212,Atp1b4,Psmd3,Psmd11,Suz12,Ppm1d,Map2k6,Psma6,Ppm1a,Eaf1,Cox20,E2f5,Skil,Nr4a3,Psmc2,Polr2b,Cul1,Rragb,Zfp282,Lamtor4,Foxo4,Rarb,Rara,Rpap2,Ywhae,Ppp2r5c,Tbl1x,Usp9x,Hdac1-ps,Cdk12,Esrrb,Ints10,Srsf5,Brpf1,Nr2c2,Kmt2e,Trp63,Taf1,Srsf3,Zfp703,Ccnk,Cdkn1a	0.0453	RNA Polymerase II Transcription	DDX59
MMU-5688426	17	Kat2b,Tgfbr1,Psmd3,Psmd11,Psmb6,Hif1a,Yy1,Traf3,Usp16,Wdr48,Ogt,Rhot1,Usp9x,Wdr20,Esr1,Foxk2,Rnf128	0.0194	Deubiquitination	DIS3L2
MMU-162582	71	Kat2b,Emd,Mapk14,Cav1,Atp1b4,Psmd11,Suz12,Dync1h1,Rnf31,Psme3,Egfr,Itgb3,Psmc5,Scfd1,Ppm1a,Prkch,Hif1a,Atp6v1c1,Gcgr,Baiap2,Col5a1,E2f5,Skil,Psmc2,Polr2b,Col1a2,Itpr1,Dock11,Vipr1,Mst1,Chn2,Fam91a1,Ccr8,Rbpj,Pkn3,Col27a1,Ift122,Ptpn13,Ar,Lpar4,Foxo1,Rarb,Ghrhr,Agtr1a,Plekhg3,Mark3,Ppp2r5c,Dlg3,Usp9x,Ptprz1,Dab2ip,Mfn1,Arhgap24,Il1rap,Htr2c,Atp6v0a1,Esr1,Prkar1a,Clta,Prkci,Pak3,Itsn1,Fzd7,Met,Eif4…	0.0386	Signal Transduction	DKC1
MMU-5688426	16	Kat2b,Psmd11,Psme3,Psmc5,Hif1a,Traf3,Usp25,Usp16,Psmc2,Kdm1b,Ogt,Ar,Usp9x,Esr1,Foxk2,Rnf128	0.0386	Deubiquitination	DKC1
MMU-392499	58	Kat2b,Ace,Pigl,Ube2a,Psmd11,Igfbp4,Suz12,Cog1,Dync1h1,Psme3,Cops6,Igfbp1,Arsg,Psmc5,Scfd1,Hif1a,Traf3,Senp2,Usp25,Usp16,Ube2e3,Reck,Psmc2,Kbtbd8,Kdm1b,Pomt1,Mitf,Ogt,C1galt1,Ttll5,Tulp4,Ar,Mrps7,Fut8,Rab2a,Nup188,Lep,Eif2s1,Gfm1,Rpl5,Dcun1d4,Usp9x,Aopep,Esr1,Foxk2,Adamtsl1,Top1,Rnf128,Exoc1,Stag2,Eif4g1,Dync1i1,Mrps17,Rpl29,Ube2k,Rgs6,Mme,Galnt16	0.0213	Metabolism of proteins	DKC1
MMU-162582	85	Sox9,Ctnnb1,Cav1,Mtmr1,Psmd3,Psmd11,Suz12,Psmb6,Dync1h1,Grb7,Psme3,Vip,Adcy1,Scfd1,Tshr,Hif1a,Atp6v1c1,Dock8,Baiap2,Xiap,Prex2,Col5a1,Stmn2,Skil,Pik3ca,Ncbp1,Nos3,Polr2b,Cul1,Casp2,Itpr1,Rho,Dock11,Mst1,Chn2,Myo6,Trhr,Rragb,Rbpj,Trak1,Stard8,Ptpn13,Ror1,Cftr,Ar,Galr2,Lamtor4,Rhot1,Foxo4,Grm7,Rarb,Rara,Nf1,Gpr65,Abl1,Plppr1,Ppp1r1b,Ntrk2,Tax1bp1,Rgs3,Klc1,Mark3,Ppp2r5c,Arpc1b,Dlg3,Fgd5,Ptprz1,Dab2…	0.0475	Signal Transduction	DROSHA
MMU-212436	39	Pparg,Sox9,Brpf3,Ctnnb1,Psmd3,Psmd11,Suz12,Psmb6,Psme3,Ppm1d,Map2k6,Smarca2,Skil,Polr2b,Cul1,Casp2,Tfap2d,Rragb,Rbpj,Hdac11,Ar,Zfp282,Lamtor4,Foxo4,Rarb,Rara,Abl1,Ppp2r5c,Rraga,Cdk5r1,Esr1,Cdk12,Esrrb,Brpf1,Nr2c2,Kmt2e,Trp63,Arid1b,Zfp775	0.0475	Generic Transcription Pathway	DROSHA
MMU-392499	64	Ace,Eif2b2,Capza2,Ube2a,Mrps18c,Psmd3,Psmd11,Suz12,Psmb6,Cog1,Dync1h1,Psme3,Igfbp1,Arsg,Rab37,Scfd1,Hif1a,Yy1,Traf3,Dcaf13,Senp2,Uhrf2,Usp16,Pdia3,Casp8ap2,Rad23b,Reck,Cul1,Kbtbd8,Ttll3,Rpsa,Galnt11,Pomt1,Wdr48,Kctd7,Mitf,Ogt,Cftr,Tulp4,Ar,Fut8,Rhot1,Foxo4,Nupl2,Alg13,Rara,Dcun1d4,Rraga,Adamtsl2,Aopep,Slc34a2,Klhl5,Esr1,Foxk2,Adamtsl1,Copg1,Stag2,Eif4g1,Dync1i1,Mrps17,Dcaf11,Ube2k,Eif5,Sspo	0.0475	Metabolism of proteins	DROSHA
MMU-5688426	17	Psmd3,Psmd11,Psmb6,Psme3,Hif1a,Yy1,Traf3,Usp16,Rad23b,Wdr48,Ogt,Cftr,Ar,Rhot1,Foxo4,Esr1,Foxk2	0.0475	Deubiquitination	DROSHA
MMU-597592	55	Capza2,Ube2a,Psmd3,Psmd11,Suz12,Psmb6,Cog1,Dync1h1,Psme3,Igfbp1,Arsg,Rab37,Scfd1,Hif1a,Yy1,Traf3,Dcaf13,Senp2,Uhrf2,Usp16,Pdia3,Casp8ap2,Rad23b,Reck,Cul1,Kbtbd8,Ttll3,Galnt11,Pomt1,Wdr48,Kctd7,Mitf,Ogt,Cftr,Tulp4,Ar,Fut8,Rhot1,Foxo4,Nupl2,Alg13,Rara,Dcun1d4,Rraga,Adamtsl2,Klhl5,Esr1,Foxk2,Adamtsl1,Copg1,Stag2,Dync1i1,Dcaf11,Ube2k,Sspo	0.0475	Post-translational protein modification	DROSHA
MMU-5688426	20	Kat2b,Psmd11,Psmb6,Psme3,Psma6,Hif1a,Yy1,Traf3,Usp25,Usp16,Rad23b,Wdr48,Ar,Rhot1,Foxo4,Usp13,Usp9x,Wdr20,Foxk2,Psmb11	0.0011	Deubiquitination	EIF3B
MMU-5689880	15	Psmd11,Psmb6,Psme3,Psma6,Hif1a,Usp25,Usp16,Wdr48,Ar,Rhot1,Foxo4,Usp13,Usp9x,Wdr20,Psmb11	0.0083	Ub-specific processing proteases	EIF3B
MMU-597592	51	Kat2b,Capza2,Ube2a,Psmd11,Psmb6,Cog1,Dync1h1,Psme3,Igfbp1,Arf5,Arsg,Scfd1,Psma6,Hif1a,Yy1,Traf3,Sdc2,Dcaf13,Usp25,Uhrf2,Usp16,Ube2e3,Pdia3,Casp8ap2,Rad23b,Calu,Kbtbd8,Vhl,Wdr48,Kctd7,Ttll5,Ar,Fut8,Rab2a,Rhot1,Foxo4,Rara,Usp13,Dcun1d4,Usp9x,Wdr20,Foxk2,Adamtsl1,Mta1,Stag2,Dync1i1,Dcaf11,Ube2k,Sspo,Psmb11,Ktn1	0.0088	Post-translational protein modification	EIF3B
MMU-450408	7	Psmd3,Psmd11,Psmb6,Psme3,Psma6,Eif4g1,Psmb11	0.0118	AUF1 (hnRNP D0) binds and destabilizes mRNA	EIF3D
MMU-8948751	8	Psmd3,Psmd11,Psmb6,Psme3,Psma6,Xiap,Prex2,Psmb11	0.0079	Regulation of PTEN stability and activity	EIF3D
MMU-5688426	17	Kat2b,Psmd3,Psmd11,Psmb6,Psme3,Psma6,Hif1a,Traf3,Usp25,Usp16,Rad23b,Wdr48,Cftr,Ar,Usp9x,Foxk2,Psmb11	0.00073	Deubiquitination	EIF3D
MMU-5689880	13	Psmd3,Psmd11,Psmb6,Psme3,Psma6,Hif1a,Usp25,Usp16,Wdr48,Cftr,Ar,Usp9x,Psmb11	0.0044	Ub-specific processing proteases	EIF3D
MMU-450531	9	Psmd3,Psmd11,Psmb6,Psme3,Psma6,Exosc7,Exosc9,Eif4g1,Psmb11	0.0069	Regulation of mRNA stability by proteins that bind AU-rich elements	EIF3D
MMU-392499	42	Kat2b,Ube2a,Mrps18c,Psmd11,Dync1h1,Igfbp1,Arsg,Scfd1,Psma6,Hif1a,Traf3,Senp2,Uhrf2,Usp16,Pdia3,Kbtbd8,Ttll3,Atp6ap2,Galnt2,Rpsa,Pomt1,Wdr48,Mitf,Ogt,Dcaf7,Foxo4,Mia2,Usp13,Gfm1,Pappa,Adamtsl2,Slc34a2,Eif3b,Klhl5,Foxk2,Adamtsl1,Mta1,Eif4a2,Dync1i1,Dcaf11,Eif5,Rgs6	0.0356	Metabolism of proteins	EIF4G2
MMU-3214847	7	Msl1,Ogt,H2bc15,H2bc3,Wdr5,Jade1,H2bc14	0.0405	HATs acetylate histones	ELAVL1
MMU-3247509	14	Smarca2,Kdm4c,Kdm1b,Msl1,Ogt,Kdm6a,Nsd2,H2bc15,H2bc3,Wdr5,Kmt2e,Rcor1,Jade1,H2bc14	0.0405	Chromatin modifying enzymes	ELAVL1
MMU-6807070	13	Psmd2,Psmd3,Suz12,Psmc5,Psmc1,Psmc6,Prex2,Lamtor4,Usp13,Rraga,Psmb3,Hdac1-ps,Maf1	0.00039	PTEN Regulation	FAM120A
MMU-73857	44	Sox9,Kat2b,Brpf3,Psmd2,Atp1b4,Psmd3,Casc3,Suz12,Zkscan1,Ppm1d,Psmc5,Ppm1a,Psmc1,Psmc6,Smarca2,Tfap2b,Polr2b,Cul1,Casp2,Rbpj,Hdac11,Lamtor4,Gm10053,Tbl1x,Usp9x,Nr1d2,Rraga,Psmb3,Cdk5r1,Hdac1-ps,Esr1,Cdk12,Zfp189,Papola,Ints10,Srsf5,Brpf1,Nr2c2,Wdr5,Kmt2e,Arid1b,Srsf3,Tbp,Cdkn1a	0.00039	RNA Polymerase II Transcription	FAM120A
MMU-5688426	19	Kat2b,Psmd2,Tgfbr1,Psmd3,Psmc5,Hif1a,Psmc1,Yy1,Traf3,Psmc6,Rad23b,Kdm1b,Usp13,Usp9x,Wdr20,Psmb3,Esr1,Hgs,Ripk1	0.00039	Deubiquitination	FAM120A
MMU-392499	63	Kat2b,Ace,Psmd2,Tgfbr1,Capza2,Mrps18c,Psmd3,Rpl19,Suz12,Dync1h1,Igfbp1,Arf5,Psmc5,Nup85,Actr10,Hif1a,Psmc1,Yy1,Traf3,Psmc6,Sdc2,Ube2e3,Pdia3,Casp8ap2,Rad23b,Cul1,Calu,Kbtbd8,Ttll3,Rpsa,Kdm1b,Mitf,Ttll5,Tulp4,Exoc4,Mrps7,Fut8,Mia2,Eif2s1,Usp13,Rpl5,Pappa,Usp9x,Rraga,Adamtsl2,Aopep,Wdr20,Psmb3,Hdac1-ps,Esr1,Hgs,Copg1,Wdr5,Eif4a2,Eif4g1,Dcaf11,Ube2k,Eif5,Ripk1,Rpl14,Rgs6,Mme,Ambn	0.00039	Metabolism of proteins	FAM120A
MMU-212436	39	Sox9,Kat2b,Brpf3,Psmd2,Atp1b4,Psmd3,Suz12,Zkscan1,Ppm1d,Psmc5,Ppm1a,Psmc1,Psmc6,Smarca2,Tfap2b,Polr2b,Cul1,Casp2,Rbpj,Hdac11,Lamtor4,Gm10053,Tbl1x,Usp9x,Nr1d2,Rraga,Psmb3,Cdk5r1,Hdac1-ps,Esr1,Cdk12,Zfp189,Brpf1,Nr2c2,Wdr5,Kmt2e,Arid1b,Tbp,Cdkn1a	0.00039	Generic Transcription Pathway	FAM120A
MMU-5688426	13	Kat2b,Psmd11,Psmb6,Hif1a,Traf3,Usp25,Rad23b,Foxo4,Usp13,Usp9x,Wdr20,Foxk2,Psmb11	0.0323	Deubiquitination	FBL
MMU-4086400	10	Psmd3,Psmd11,Psmb6,Ap2b1,Ror1,Fzd2,Clta,Fzd7,Psmb11,Fzd6	0.0029	PCP/CE pathway	G3BP1
MMU-1280218	26	Psmd3,Psmd11,Psmb6,Dync1h1,Ap2b1,Ube2e3,Anapc4,Col1a2,Cul1,Itpr1,Itpr3,Vhl,Herc3,Mylip,Cul7,Trim32,Klc1,Ppp2r5c,Clta,Pak3,Dync1i1,Ube2e2,Kif26a,Ube2k,Kif26b,Psmb11	0.0168	Adaptive Immune System	G3BP1
MMU-162582	57	Kat2b,Atp6v1b2,Plg,Psmd3,Psmd11,Psmb6,Dync1h1,Ap2b1,Grb7,Hif1a,Dock8,Prex2,E2f5,Skil,Nos3,Polr2b,Col1a2,Wnt16,Cul1,Itpr1,Dock11,Mst1,Chn2,Myo6,Itpr3,Vhl,Rbpj,Trak1,Ror1,Grm7,Rarb,Rara,Plppr1,Ppp1r1b,Klc1,Ppp2r5c,Spp1,Dlg3,Usp9x,Dab2ip,Fzd2,Tek,Esr1,Clta,Prkci,Pld2,Mta1,Pak3,Itsn1,Fzd7,Eif4g1,Dync1i1,Psmb11,Fzd6,Syngap1,Ccnk,Cdkn1a	0.0188	Signal Transduction	G3BP1
MMU-195721	13	Psmd3,Psmd11,Psmb6,Ap2b1,Wnt16,Cul1,Ror1,Ppp2r5c,Fzd2,Clta,Fzd7,Psmb11,Fzd6	0.0278	Signaling by WNT	G3BP1
MMU-5140745	4	Ap2b1,Ror1,Fzd2,Clta	0.0278	WNT5A-dependent internalization of FZD2, FZD5 and ROR2	G3BP1
MMU-5688426	9	Kat2b,Psmd11,Hif1a,Yy1,Usp16,Rad23b,Usp13,Usp9x,Foxk2	0.0334	Deubiquitination	HNRNPA1
MMU-597592	24	Kat2b,Capza2,Psmd11,Cog1,Arsg,Scfd1,Hif1a,Dcaf4,Yy1,Sdc2,Usp16,Ube2e3,Casp8ap2,Rad23b,Cul1,Ttll3,Mitf,Ttll5,Usp13,Usp9x,Rraga,Foxk2,Adamtsl1,Dcaf11	0.011	Post-translational protein modification	HNRNPA1
MMU-392499	28	Kat2b,Capza2,Mrps18c,Psmd11,Cog1,Arsg,Scfd1,Hif1a,Dcaf4,Yy1,Sdc2,Usp16,Ube2e3,Casp8ap2,Rad23b,Cul1,Ttll3,Mitf,Ttll5,Usp13,Gfm1,Pappa,Usp9x,Rraga,Foxk2,Adamtsl1,Eif4a2,Dcaf11	0.011	Metabolism of proteins	HNRNPA1
MMU-392499	40	Eif2b2,Capza2,Ube2a,Mrps18c,Psmd11,Suz12,Cog1,Igfbp1,Arsg,Traf3,Senp2,Uhrf2,Ube2e3,Pdia3,Casp8ap2,Kbtbd8,Ttll3,F9,Wdr48,Ttll5,Tulp4,Ar,Fut8,Gfm1,Pappa,Dcun1d4,Usp9x,Rraga,Foxk2,Adamtsl1,Top1,Rnf128,Eif4a2,Eif4g1,Dync1i1,Dcaf11,Rpl29,Ube2k,Eif5,Sspo	0.0184	Metabolism of proteins	HNRNPH
MMU-4086400	13	Psmd3,Psmd11,Psmb6,Ap2b1,Psme3,Psmc2,Ror1,Daam1,Fzd2,Psmb3,Clta,Dvl3,Psmb11	0.00066	PCP/CE pathway	IGF2BP1
MMU-5688426	20	Kat2b,Tgfbr1,Psmd3,Psmd11,Psmb6,Psme3,Hif1a,Yy1,Traf3,Usp16,Rad23b,Psmc2,Uchl1,Kdm1b,Wdr48,Usp9x,Psmb3,Esr1,Foxk2,Psmb11	0.0016	Deubiquitination	IGF2BP1
MMU-3858494	14	Ctnnb1,Psmd3,Psmd11,Psmb6,Ap2b1,Psme3,Psmc2,Ror1,Daam1,Fzd2,Psmb3,Clta,Dvl3,Psmb11	0.0019	Beta-catenin independent WNT signaling	IGF2BP1
MMU-5689603	11	Psmd3,Psmd11,Psmb6,Psme3,Yy1,Psmc2,Uchl1,Kdm1b,Psmb3,Foxk2,Psmb11	0.0045	UCH proteinases	IGF2BP1
MMU-450531	10	Psmd3,Psmd11,Psmb6,Psme3,Exosc7,Exosc9,Psmc2,Psmb3,Eif4g1,Psmb11	0.0153	Regulation of mRNA stability by proteins that bind AU-rich elements	IGF2BP1
MMU-6807070	7	Psmd11,Suz12,Prex2,Psmc2,Usp13,Rraga,Psmb3	0.0173	PTEN Regulation	ILF3
MMU-1234176	6	Psmd3,Psme3,Psmc5,Psma6,Hif1a,Psmc1	0.0416	Oxygen-dependent proline hydroxylation of Hypoxia-inducible Factor Alpha	LARP4
MMU-1168372	7	Psmd3,Psme3,Psmc5,Psma6,Psmc1,Cul1,Fkbp1a	0.0416	Downstream signaling events of B Cell Receptor (BCR)	LARP4
MMU-1169091	6	Psmd3,Psme3,Psmc5,Psma6,Psmc1,Cul1	0.0416	Activation of NF-kappaB in B cells	LARP4
MMU-5688426	14	Psmd3,Psme3,Psmc5,Psma6,Hif1a,Psmc1,Traf3,Usp25,Usp16,Rad23b,Wdr48,Ar,Usp9x,Rnf128	0.0381	Deubiquitination	LARP4
MMU-5689880	12	Psmd3,Psme3,Psmc5,Psma6,Hif1a,Psmc1,Usp25,Usp16,Wdr48,Ar,Usp9x,Rnf128	0.0381	Ub-specific processing proteases	LARP4
MMU-5688426	12	Kat2b,Psmd11,Psmc5,Hif1a,Traf3,Usp16,Rad23b,Psmc2,Usp9x,Psmb3,Esr1,Foxk2	0.0413	Deubiquitination	METTL14
MMU-5688426	22	Kat2b,Psmd3,Psmd11,Psme3,Hif1a,Psmc1,Yy1,Traf3,Psmc6,Usp25,Usp16,Kdm1b,Wdr48,Ogt,Cftr,Usp13,Foxk1,Wdr20,Psmb3,Esr1,Foxk2,Arrb2	0.0013	Deubiquitination	NIP7
MMU-392499	73	Kat2b,Ace,Ube2a,Mrps18c,Psmd3,Rpl19,Psmd11,Igfbp4,Suz12,Cog1,Psme3,Igfbp1,Arsg,Scfd1,Actr10,Hif1a,Psmc1,Yy1,Traf3,Ube2e1,Psmc6,Sdc2,Dcaf13,Usp25,Nus1,Uhrf2,Usp16,Fam20c,Pdia3,Casp8ap2,Reck,Cul1,Kbtbd8,Ttll3,Atp6ap2,Mrps2,Kdm1b,Wdr48,Mitf,Ogt,Ttll5,Cftr,Tulp4,Fut8,Mgat2,Dcaf7,Rab33b,Nup188,Nup214,Thra,Usp13,Foxk1,Dcun1d4,Rraga,Adamtsl2,Slc34a2,Wdr20,Srp72,Psmb3,Esr1,Foxk2,Adamtsl1,Arrb2,Srp54b,Exo…	0.0022	Metabolism of proteins	NIP7
MMU-597592	60	Kat2b,Ube2a,Psmd3,Psmd11,Igfbp4,Suz12,Cog1,Psme3,Igfbp1,Arsg,Scfd1,Actr10,Hif1a,Psmc1,Yy1,Traf3,Ube2e1,Psmc6,Sdc2,Dcaf13,Usp25,Nus1,Uhrf2,Usp16,Fam20c,Pdia3,Casp8ap2,Reck,Cul1,Kbtbd8,Ttll3,Kdm1b,Wdr48,Mitf,Ogt,Ttll5,Cftr,Tulp4,Fut8,Mgat2,Dcaf7,Rab33b,Nup188,Nup214,Thra,Usp13,Foxk1,Dcun1d4,Rraga,Adamtsl2,Wdr20,Psmb3,Esr1,Foxk2,Adamtsl1,Arrb2,Dcaf11,Ube2k,Sspo,Ambn	0.0033	Post-translational protein modification	NIP7
MMU-5689603	11	Psmd3,Psmd11,Psme3,Psmc1,Yy1,Psmc6,Kdm1b,Ogt,Foxk1,Psmb3,Foxk2	0.0123	UCH proteinases	NIP7
MMU-2262752	27	Blvra,Mapk14,Atp6v1b2,Psmd3,Psmd11,Suz12,Psme3,Asf1a,Map2k6,Actr10,Hif1a,Psmc1,Fos,Ube2e1,Psmc6,Limd1,Cox20,Cul1,Mios,Atp6v1g1,Lamtor4,Nup188,Nup214,Rraga,Psmb3,Dnaja1,Hspa4l	0.0212	Cellular responses to stress	NIP7
MMU-5688426	15	Kat2b,Psmd11,Psme3,Psma6,Hif1a,Traf3,Usp25,Rad23b,Psmc2,Wdr48,Ogt,Rhot1,Usp9x,Esr1,Foxk2	0.0114	Deubiquitination	NUDT21
MMU-1280218	25	Capza2,Ube2a,Psmd11,Dync1h1,Psme3,Psma6,Cxadr,Ube2e3,Pdia3,Pik3ca,Psmc2,Cul1,Herc6,Kbtbd8,Itpr3,Herc3,Ube3c,Klc1,Ppp2r5c,Mrc2,Pak3,Dync1i1,Ube2e2,Kif26b,Rnf4	0.0438	Adaptive Immune System	NUDT21
MMU-392499	45	Kat2b,Capza2,Ube2a,Mrps18c,Psmd11,Dync1h1,Psme3,Arsg,Psma6,Hif1a,Traf3,Senp2,Usp25,Uhrf2,Ube2e3,Pdia3,Casp8ap2,Rad23b,Reck,Psmc2,Cul1,Kbtbd8,Ttll3,Atp6ap2,Pomt1,Wdr48,Ogt,Fut8,Rhot1,Mia2,Eif2s1,Pappa,Dcun1d4,Usp9x,Aopep,Esr1,Foxk2,Adamtsl1,Copg1,Stag2,Eif4a2,Dync1i1,Dcaf11,Eif5,Ktn1	0.0438	Metabolism of proteins	NUDT21
MMU-597592	38	Kat2b,Capza2,Ube2a,Psmd11,Dync1h1,Psme3,Arsg,Psma6,Hif1a,Traf3,Senp2,Usp25,Uhrf2,Ube2e3,Pdia3,Casp8ap2,Rad23b,Reck,Psmc2,Cul1,Kbtbd8,Ttll3,Pomt1,Wdr48,Ogt,Fut8,Rhot1,Mia2,Dcun1d4,Usp9x,Esr1,Foxk2,Adamtsl1,Copg1,Stag2,Dync1i1,Dcaf11,Ktn1	0.0438	Post-translational protein modification	NUDT21
MMU-392499	46	Kat2b,Ace,Ube2a,Mrps18c,Psmd3,Psmd11,Suz12,Cog1,Dync1h1,Cops6,Igfbp1,Arsg,Scfd1,Dcaf4,Nus1,Ube2e3,Pdia3,Rad23b,Psmc2,Kbtbd8,Ttll3,Rpsa,Pomt1,Wdr48,Cftr,Fut8,Eif2s1,Gfm1,Pappa,Dcun1d4,Usp9x,Rraga,Adamtsl2,Psmb3,Foxk2,Adamtsl1,Eif4a2,Eif4g1,Dync1i1,Dcaf11,Rpl29,Eif5,Sspo,Rgs6,Mme,Ambn	0.0017	Metabolism of proteins	PABPN1
MMU-6807070	9	Psmd3,Psmd11,Suz12,Xiap,Prex2,Psmc2,Lamtor4,Rraga,Psmb3	0.0258	PTEN Regulation	PABPN1
MMU-1257604	24	Kit,Psmd3,Psmd11,Suz12,Psme3,Psmc5,Psmc1,Psmc6,Rptor,Xiap,Prex2,Pik3ca,Psmc2,Klb,Rragb,Lamtor4,Usp13,Ppp2r5c,Rraga,Il1rap,Psmb3,Esr1,Met,Psma3	0.0002	PIP3 activates AKT signaling	PCBP1
MMU-6807070	17	Psmd3,Psmd11,Suz12,Psme3,Psmc5,Psmc1,Psmc6,Rptor,Xiap,Prex2,Psmc2,Rragb,Lamtor4,Usp13,Rraga,Psmb3,Psma3	0.00016	PTEN Regulation	PCBP1
MMU-392499	85	Ace,Capza2,Psmd3,Psmd11,Suz12,Cog1,Dync1h1,Mrpl45,Psme3,Cops6,Igfbp1,Arf5,Arsg,Psmc5,Nup85,Scfd1,Actr10,Hif1a,Psmc1,Dcaf4,Traf3,Psmc6,Usp25,Uhrf2,Usp16,Dolpp1,Ube2e3,Pdia3,Casp8ap2,Psmc2,Calu,Kbtbd8,Ttll3,Rab33a,Rpsa,Mrps2,Fn3krp,Kdm1b,Pomt1,Wdr48,Mitf,Ttll5,Cftr,Tulp4,Ar,Fut8,Rhot1,Dcaf7,Nup188,Thra,Alg13,Rara,Mia2,Eif2s1,Usp13,Gfm1,Pappa,Spp1,Dcun1d4,Rab44,Usp9x,Rraga,Adamtsl2,Slc34a2,Eif3b,Srp…	0.00018	Metabolism of proteins	PCBP1
MMU-162582	121	Sox9,Ocrl,Bdkrb2,Smo,Atp6v1f,Mapk14,Kit,Atp6v1b2,Ctnnb1,Ap2m1,Mtmr1,Atp1b4,Psmd3,Psmd11,Suz12,Dync1h1,Ap2b1,Psme3,Vip,Adcy1,Psmc5,Nup85,Scfd1,Tshr,Prkch,Hif1a,Psmc1,Evl,Psmc6,Dock8,Baiap2,Rptor,Xiap,Prex2,Col5a1,E2f5,Skil,Pik3ca,Sh3gl2,Psmc2,Rgs12,Klb,Polr2b,Wnt16,Casp2,Itpr1,Rho,Dock11,Vipr1,Fntb,Chn2,Myo6,Fam91a1,Sstr1,Fkbp1a,Itpr3,Ccr8,Rragb,Diaph2,Pkn3,Trak1,Bdkrb1,Fmnl1,Ror1,Cftr,Ar,Npsr1,La…	1.47e-07	Signal Transduction	PCBP1
MMU-4086400	15	Ap2m1,Psmd3,Psmd11,Ap2b1,Psme3,Psmc5,Psmc1,Psmc6,Psmc2,Ror1,Daam1,Psmb3,Fzd7,Psma3,Dvl3	0.00016	PCP/CE pathway	PCBP1
MMU-162582	92	Sox9,Kat2b,Ocrl,Smo,Ppard,Def6,Mapk14,Kit,Tgfbr1,Psmd3,Psmd11,Suz12,Dync1h1,Ap2b1,Rnf31,Vip,Itgb3,Psmc5,Nup85,Prkch,Hif1a,Psmc1,Evl,Dock8,Baiap2,Rptor,Xiap,Prex2,Col5a1,E2f5,Pik3ca,Smad9,Psmc2,Polr2b,Pde6b,Col1a2,Wnt16,Casp2,Itpr1,Rho,Dock11,Fntb,Chn2,Myo6,Fam91a1,Fkbp1a,Diaph2,Rbpj,Trak1,Stard8,Ift122,Fmnl1,Ar,Lamtor4,Rhot1,Adcyap1r1,Jak2,Grm7,Rarb,Rara,Plekhg3,Plppr1,Arhgef26,Tax1bp1,Ppp2r5c,Da…	0.0062	Signal Transduction	PCBP2
MMU-5688426	20	Kat2b,Tgfbr1,Psmd3,Psmd11,Psmc5,Hif1a,Psmc1,Usp25,Usp16,Psmc2,Kdm1b,Wdr48,Ar,Rhot1,Wdr20,Esr1,Hgs,Arrb2,Rnf128,Psma3	0.0062	Deubiquitination	PCBP2
MMU-5689880	17	Tgfbr1,Psmd3,Psmd11,Psmc5,Hif1a,Psmc1,Usp25,Usp16,Psmc2,Wdr48,Ar,Rhot1,Wdr20,Hgs,Arrb2,Rnf128,Psma3	0.0062	Ub-specific processing proteases	PCBP2
MMU-74160	50	Pparg,Sox9,Kat2b,Ppard,Mapk14,Psmd3,Casc3,Psmd11,Suz12,Map2k6,Psmc5,Nup85,Psmc1,Ints4,Rptor,Cox20,E2f5,Psmc2,Polr2b,Casp2,Rbpj,Hdac11,Cpsf2,Ar,Zfp282,Lamtor4,Nup188,Rarb,Rara,Rpap2,Tsnax,Ppp2r5c,Rraga,Esr1,Tnrc6c,Zfp189,Papola,Esrrb,Ints10,Nr2c2,Kmt2e,Trp63,Arid1b,Taf1,Srsf3,Cpsf4,Psma3,Zfp703,Jarid2,Rmi1	0.0076	Gene expression (Transcription)	PCBP2
MMU-73857	45	Pparg,Sox9,Kat2b,Ppard,Mapk14,Psmd3,Casc3,Psmd11,Suz12,Map2k6,Psmc5,Psmc1,Ints4,Rptor,Cox20,E2f5,Psmc2,Polr2b,Casp2,Rbpj,Hdac11,Cpsf2,Ar,Zfp282,Lamtor4,Rarb,Rara,Rpap2,Ppp2r5c,Rraga,Esr1,Zfp189,Papola,Esrrb,Ints10,Nr2c2,Kmt2e,Trp63,Arid1b,Taf1,Srsf3,Cpsf4,Psma3,Zfp703,Rmi1	0.0164	RNA Polymerase II Transcription	PCBP2
MMU-5688426	17	Kat2b,Tgfbr1,Psmd3,Hif1a,Yy1,Traf3,Usp25,Usp16,Rad23b,Wdr48,Ogt,Rhot1,Foxo4,Usp9x,Psmb3,Foxk2,Rnf128	0.0194	Deubiquitination	PPIG
MMU-392499	55	Kat2b,Ace,Ube2a,Mrps18c,Psmd3,Rpl19,Psmd11,Igfbp4,Suz12,Psmb6,Cog1,Igfbp1,Arf5,Scfd1,Actr10,Traf3,Usp16,Ube2e3,Pdia3,Rad23b,Kbtbd8,Ttll3,Atp6ap2,Rab33a,Eif4ebp1,Pomt1,Wdr48,Mitf,Cops4,Cftr,Fut8,Rab2a,Nup214,Rara,Mia2,Pappa,Dcun1d4,Usp9x,Aopep,Srp72,Psmb3,Hdac1-ps,Foxk2,Adamtsl1,Exoc1,Stag2,Eif4g1,Dync1i1,Dcaf11,Rpl29,Sptan1,Eif5,Psmb11,Rgs6,Ambn	0.0436	Metabolism of proteins	PPIL4
MMU-383280	7	Pparg,Ppard,Ar,Rarb,Esr1,Esrrb,Nr2c2	0.0399	Nuclear Receptor transcription pathway	PRPF4
MMU-73857	30	Pparg,Ppard,Mapk14,Psmd3,Suz12,Psme3,Ppm1d,Psma6,Pabpn1,Smarca2,E2f5,Ncbp1,Polr2b,Casp2,Tfap2d,Hdac11,Ar,Zfp282,Rarb,Ppp2r5c,Usp9x,Rraga,Esr1,Cdk12,Zfp189,Esrrb,Ints10,Nr2c2,Kmt2e,Taf1	0.0399	RNA Polymerase II Transcription	PRPF4
MMU-74160	33	Pparg,Ppard,Mapk14,Psmd3,Suz12,Psme3,Ppm1d,Psma6,Pabpn1,Smarca2,E2f5,Ncbp1,Polr2b,Casp2,Tfap2d,Hdac11,Ar,Zfp282,Rarb,Phf1,Ppp2r5c,Usp9x,Rraga,Esr1,Tnrc6c,Cdk12,Zfp189,Esrrb,Ints10,Nr2c2,Kmt2e,Taf1,Jarid2	0.0399	Gene expression (Transcription)	PRPF4
MMU-212436	27	Pparg,Ppard,Mapk14,Psmd3,Suz12,Psme3,Ppm1d,Psma6,Smarca2,E2f5,Polr2b,Casp2,Tfap2d,Hdac11,Ar,Zfp282,Rarb,Ppp2r5c,Usp9x,Rraga,Esr1,Cdk12,Zfp189,Esrrb,Nr2c2,Kmt2e,Taf1	0.0416	Generic Transcription Pathway	PRPF4
MMU-5689880	17	Tgfbr1,Psmb6,Psme3,Psma6,Hif1a,Psmc6,Usp25,Usp16,Psmc2,Wdr48,Cftr,Ar,Rhot1,Foxo4,Usp9x,Rnf128,Psma3	0.0046	Ub-specific processing proteases	QKI
MMU-74160	53	Pparg,Kat2b,Brpf3,Ctnnb1,Atp1b4,Suz12,Psmb6,Psme3,Ppm1d,Map2k6,Psma6,Ppm1a,Snapc1,Psmc6,Eaf1,Pabpn1,Smarca2,Rptor,Tfap2b,Cox20,Nr4a3,Psmc2,Polr2b,Cul1,Tfap2d,Rbpj,Polr2k,Ar,Lamtor4,Foxo4,Rarb,Rara,Rpap2,Mtf2,Ppp2r5c,Tbl1x,Usp9x,Nr1d2,Rraga,Tnrc6c,Zfp189,Papola,Ints10,Nr2c2,Kmt2e,Trp63,Taf1,Srsf3,Tbp,Psma3,Jarid2,Foxg1,Ccnk	0.0044	Gene expression (Transcription)	QKI
MMU-212436	43	Pparg,Kat2b,Brpf3,Ctnnb1,Atp1b4,Suz12,Psmb6,Psme3,Ppm1d,Map2k6,Psma6,Ppm1a,Psmc6,Smarca2,Rptor,Tfap2b,Cox20,Nr4a3,Psmc2,Polr2b,Cul1,Tfap2d,Rbpj,Polr2k,Ar,Lamtor4,Foxo4,Rarb,Rara,Ppp2r5c,Tbl1x,Usp9x,Nr1d2,Rraga,Zfp189,Nr2c2,Kmt2e,Trp63,Taf1,Tbp,Psma3,Foxg1,Ccnk	0.0095	Generic Transcription Pathway	QKI
MMU-5688426	22	Kat2b,Tgfbr1,Psmb6,Psme3,Psma6,Hif1a,Yy1,Traf3,Psmc6,Usp25,Usp16,Rad23b,Psmc2,Wdr48,Cftr,Ar,Rhot1,Foxo4,Usp9x,Foxk2,Rnf128,Psma3	0.003	Deubiquitination	QKI
MMU-73857	50	Pparg,Kat2b,Brpf3,Ctnnb1,Atp1b4,Suz12,Psmb6,Psme3,Ppm1d,Map2k6,Psma6,Ppm1a,Snapc1,Psmc6,Eaf1,Pabpn1,Smarca2,Rptor,Tfap2b,Cox20,Nr4a3,Psmc2,Polr2b,Cul1,Tfap2d,Rbpj,Polr2k,Ar,Lamtor4,Foxo4,Rarb,Rara,Rpap2,Ppp2r5c,Tbl1x,Usp9x,Nr1d2,Rraga,Zfp189,Papola,Ints10,Nr2c2,Kmt2e,Trp63,Taf1,Srsf3,Tbp,Psma3,Foxg1,Ccnk	0.0036	RNA Polymerase II Transcription	QKI
MMU-74160	47	Kat2b,Psmd2,Psmd3,Psmb6,Psme3,Zkscan1,Ppm1d,Map2k6,Taf15,Ppm1a,Pabpn1,Fyttd1,Smarca2,Ints4,Tfap2b,E2f5,Nr4a3,Polr2b,Cul1,Rragb,Rbpj,Cpsf2,Zfp282,Nup188,Rarb,Rara,Phf1,Zfp398,Mtf2,Mamld1,Ppp2r5c,Usp9x,Nr1d2,Cdk5r1,Tnrc6c,Papola,Esrrb,Srsf5,Nr2c2,Kmt2e,Arid1b,Srsf3,Tbp,Zfp703,Jarid2,Foxg1,Ccnk	0.0368	Gene expression (Transcription)	RBM15B
MMU-74160	45	Kat2b,Ctnnb1,Atp1b4,Casc3,Psmd11,Suz12,Zkscan1,Map2k6,Psma6,Ppm1a,Pabpn1,Smarca2,Ints4,Tfap2b,Cox20,Skil,Nr4a3,Snapc3,Polr2b,Cul1,Casp2,Rragb,Hdac11,Ar,Foxo1,Rarb,Rara,Mtf2,Usp9x,Nr1d2,Rraga,Psmb3,Esr1,Tnrc6c,Cdk12,Papola,Esrrb,Srsf5,Brpf1,Kmt2e,Srsf3,Tbp,Jarid2,Ccnk,Cdkn1a	0.0021	Gene expression (Transcription)	RBM47
MMU-597592	52	Kat2b,Tgfbr1,Capza2,Ube2a,Psmd11,Suz12,Cog1,Arsg,Scfd1,Psma6,Hif1a,Yy1,Traf3,Dcaf13,Senp2,Usp25,Uhrf2,Ube2e3,Pdia3,Casp8ap2,Rad23b,Cul1,Kbtbd8,Kdm1b,Asb16,Pomt1,Ube2r2,Wdr48,Mitf,Ttll5,Ar,Fut8,Rab2a,Rhot1,Rara,Mia2,Dcun1d4,Usp9x,Rraga,Adamtsl2,Wdr20,Psmb3,Esr1,Foxk2,Adamtsl1,Rnf128,Stag2,Dync1i1,Dcaf11,Ube2k,Ktn1,Ambn	0.0021	Post-translational protein modification	RBM47
MMU-73857	42	Kat2b,Ctnnb1,Atp1b4,Casc3,Psmd11,Suz12,Zkscan1,Map2k6,Psma6,Ppm1a,Pabpn1,Smarca2,Ints4,Tfap2b,Cox20,Skil,Nr4a3,Snapc3,Polr2b,Cul1,Casp2,Rragb,Hdac11,Ar,Foxo1,Rarb,Rara,Usp9x,Nr1d2,Rraga,Psmb3,Esr1,Cdk12,Papola,Esrrb,Srsf5,Brpf1,Kmt2e,Srsf3,Tbp,Ccnk,Cdkn1a	0.0021	RNA Polymerase II Transcription	RBM47
MMU-392499	64	Kat2b,Tgfbr1,Capza2,Ube2a,Mrps18c,Rpl19,Psmd11,Suz12,Cog1,Arsg,Scfd1,Psma6,Hif1a,Yy1,Traf3,Dcaf13,Senp2,Usp25,Uhrf2,Ube2e3,Pdia3,Casp8ap2,Rad23b,Cul1,Kbtbd8,Kdm1b,Asb16,Pomt1,Ube2r2,Wdr48,Mitf,Ttll5,Ar,Fut8,Rab2a,Rhot1,Rara,Mia2,Gfm1,Rpl5,Pappa,Dcun1d4,Usp9x,Rraga,Adamtsl2,Aopep,Wdr20,Srp72,Psmb3,Esr1,Foxk2,Adamtsl1,Rnf128,Exoc1,Stag2,Eif4a2,Eif4g1,Dync1i1,Dcaf11,Ube2k,Eif5,Ktn1,Mme,Ambn	0.0017	Metabolism of proteins	RBM47
MMU-5688426	19	Kat2b,Tgfbr1,Psmd11,Psma6,Hif1a,Yy1,Traf3,Usp25,Rad23b,Kdm1b,Wdr48,Ar,Rhot1,Usp9x,Wdr20,Psmb3,Esr1,Foxk2,Rnf128	0.0017	Deubiquitination	RBM47
MMU-74160	47	Kat2b,Ppard,Brpf3,Atp1b4,Psmd3,Casc3,Psmb6,Ppm1d,Map2k6,Ppm1a,Eaf1,Pabpn1,Tfap2b,E2f5,Skil,Ncbp1,Polr2b,Cul1,Tfap2d,Rbpj,Cpsf2,Ar,Zfp282,Lamtor4,Foxo4,Nup188,Rarb,Rara,Phf1,Abl1,Mtf2,Tbl1x,Usp9x,Esr1,Tnrc6c,Zfp189,Ints10,Srsf5,Brpf1,Nr2c2,Fip1l1,Kmt2e,Trp63,Arid1b,Taf1,Srsf3,Jarid2	0.0159	Gene expression (Transcription)	RPS3
MMU-73857	42	Kat2b,Ppard,Brpf3,Atp1b4,Psmd3,Casc3,Psmb6,Ppm1d,Map2k6,Ppm1a,Eaf1,Pabpn1,Tfap2b,E2f5,Skil,Ncbp1,Polr2b,Cul1,Tfap2d,Rbpj,Cpsf2,Ar,Zfp282,Lamtor4,Foxo4,Rarb,Rara,Abl1,Tbl1x,Usp9x,Esr1,Zfp189,Ints10,Srsf5,Brpf1,Nr2c2,Fip1l1,Kmt2e,Trp63,Arid1b,Taf1,Srsf3	0.0285	RNA Polymerase II Transcription	RPS3
MMU-5688426	11	Kat2b,Psmd11,Hif1a,Traf3,Usp25,Rad23b,Psmc2,Wdr48,Usp9x,Psmb3,Foxk2	0.0011	Deubiquitination	SAFB2
MMU-392499	25	Kat2b,Mrps18c,Psmd11,Suz12,Dync1h1,Hif1a,Traf3,Usp25,Ube2e3,Rad23b,Psmc2,Ttll3,Wdr48,Eif2s1,Dcun1d4,Usp9x,Rraga,Adamtsl2,Aopep,Psmb3,Foxk2,Adamtsl1,Eif4a2,Dync1i1,Dcaf11	0.0319	Metabolism of proteins	SAFB2
MMU-597592	21	Kat2b,Psmd11,Suz12,Dync1h1,Hif1a,Traf3,Usp25,Ube2e3,Rad23b,Psmc2,Ttll3,Wdr48,Dcun1d4,Usp9x,Rraga,Adamtsl2,Psmb3,Foxk2,Adamtsl1,Dync1i1,Dcaf11	0.0381	Post-translational protein modification	SAFB2
MMU-5688426	18	Kat2b,Tgfbr1,Psmb6,Psme3,Hif1a,Yy1,Traf3,Usp25,Actl6a,Rad23b,Kdm1b,Wdr48,Ogt,Cftr,Usp9x,Esr1,Foxk2,Rnf128	0.0117	Deubiquitination	SDOS
MMU-5688426	17	Kat2b,Tgfbr1,Psmd3,Psmd11,Psme3,Psma6,Hif1a,Traf3,Usp25,Rad23b,Uchl1,Wdr48,Cftr,Rhot1,Usp9x,Esr1,Foxk2	0.0046	Deubiquitination	SF3B1
MMU-392499	53	Kat2b,Ace,Tgfbr1,Capza2,Ube2a,Mrps18c,Psmd3,Psmd11,Suz12,Cog1,Dync1h1,Psme3,Arsg,Rab37,Psma6,Hif1a,Traf3,Dcaf13,Senp2,Usp25,Nus1,Uhrf2,Ube2e3,Pdia3,Casp8ap2,Rad23b,Uchl1,Cul1,Kbtbd8,Atp6ap2,Wdr48,Mitf,Ttll5,Cftr,Fut8,Rhot1,Mia2,Eif2s1,Pappa,Dcun1d4,Usp9x,Aopep,Slc34a2,Eif3b,Esr1,Foxk2,Adamtsl1,Stag2,Eif4a2,Eif4g1,Dcaf11,Eif5,Rgs6	0.0098	Metabolism of proteins	SF3B1
MMU-5688426	11	Kat2b,Psmd11,Psmb6,Traf3,Usp25,Rad23b,Ogt,Rhot1,Usp9x,Foxk2,Psmb11	0.0258	Deubiquitination	SF3B4
MMU-392499	35	Kat2b,Ube2a,Mrps18c,Rpl19,Psmd11,Suz12,Cog1,Dync1h1,Psme3,Rab37,Scfd1,Hif1a,Traf3,Ube2e3,Pdia3,Rad23b,Cul1,Ube2r2,Wdr48,Ttll5,Cftr,Ar,Dcun1d4,Usp9x,Rraga,Adamtsl2,Esr1,Foxk2,Adamtsl1,Exoc1,Eif4g1,Dync1i1,Dcaf11,Eif5,Mme	0.0055	Metabolism of proteins	SLTM
MMU-5688426	12	Kat2b,Psmd11,Psme3,Hif1a,Traf3,Rad23b,Wdr48,Cftr,Ar,Usp9x,Esr1,Foxk2	0.0055	Deubiquitination	SLTM
MMU-597592	29	Kat2b,Ube2a,Psmd11,Suz12,Cog1,Dync1h1,Psme3,Rab37,Scfd1,Hif1a,Traf3,Ube2e3,Pdia3,Rad23b,Cul1,Ube2r2,Wdr48,Ttll5,Cftr,Ar,Dcun1d4,Usp9x,Rraga,Adamtsl2,Esr1,Foxk2,Adamtsl1,Dync1i1,Dcaf11	0.0055	Post-translational protein modification	SLTM
MMU-1280218	19	Ube2a,Psmd11,Dync1h1,Psme3,Ube2e3,Pdia3,Pik3ca,Anapc4,Cul1,Itpr3,Ube2r2,Mylip,Cul7,Klc1,Mrc2,Pak3,Dync1i1,Kif26a,Kif26b	0.0138	Adaptive Immune System	SLTM
MMU-162582	39	Kat2b,Psmd11,Suz12,Dync1h1,Grb7,Psme3,Scfd1,Tshr,Hif1a,Rptor,Xiap,E2f5,Pik3ca,Polr2b,Cul1,Dock11,Mst1,Myo6,Itpr3,Rbpj,Trak1,Ror1,Cftr,Ar,Flrt2,Gpr65,Ntrk2,Tax1bp1,Klc1,Usp9x,Ptprz1,Rraga,Fzd2,Tek,Esr1,Pak3,Eif4g1,Dync1i1,Wdr19	0.0296	Signal Transduction	SLTM
MMU-212436	27	Pparg,Sox9,Kat2b,Psmd3,Psmd11,Psmb6,Psme3,Ppm1d,Psma6,Tfap2b,E2f5,Skil,Nr4a3,Polr2b,Hdac11,Zfp282,Rarb,Rara,Usp9x,Esr1,Cdk12,Nr2c2,Kmt2e,Arid1b,Zfp703,Psmb11,Cdkn1a	0.0251	Generic Transcription Pathway	SMN
MMU-199991	22	Cog1,Dync1h1,Arf5,Scfd1,Tor1b,Rint1,Myo6,Ric1,Dennd3,Arf6,Mia2,Golga4,Klc1,Tbc1d8b,Rgp1,Itsn1,Dync1i1,Synj2,Gjb1,Dennd4c,Kif26b,Pacsin1	0.0251	Membrane Trafficking	SMN
MMU-187577	6	Psmd3,Psmd11,Psmb6,Psme3,Psma6,Cdkn1a	0.0251	SCF(Skp2)-mediated degradation of p27/p21	SMN
MMU-1236978	6	Psmd3,Psmd11,Psmb6,Psme3,Psma6,Psmb11	0.0251	Cross-presentation of soluble exogenous antigens (endosomes)	SMN
MMU-1234176	7	Psmd3,Psmd11,Psmb6,Psme3,Psma6,Hif1a,Psmb11	0.0251	Oxygen-dependent proline hydroxylation of Hypoxia-inducible Factor Alpha	SMN
MMU-5688426	15	Kat2b,Tgfbr1,Psmb6,Psme3,Hif1a,Traf3,Usp25,Usp16,Rad23b,Psmc2,Uchl1,Usp9x,Esr1,Rnf128,Psmb11	0.0122	Deubiquitination	SRSF7
MMU-212436	29	Sox9,Kat2b,Atp1b4,Psmb6,Psme3,Zkscan1,Ppm1d,Map2k6,Ppm1a,Smarca2,Rptor,Tfap2b,Psmc2,Polr2b,Rbpj,Zfp282,Rarb,Ppp2r5c,Usp9x,Nr1d2,Esr1,Cdk12,Brpf1,Kmt2e,Arid1b,Tbp,Psmb11,Ccnk,Cdkn1a	0.0135	Generic Transcription Pathway	SRSF7
MMU-73857	32	Sox9,Kat2b,Atp1b4,Psmb6,Psme3,Zkscan1,Ppm1d,Map2k6,Ppm1a,Smarca2,Rptor,Tfap2b,Snapc3,Psmc2,Polr2b,Rbpj,Zfp282,Rarb,Ppp2r5c,Usp9x,Nr1d2,Esr1,Cdk12,Srsf5,Brpf1,Kmt2e,Arid1b,Srsf3,Tbp,Psmb11,Ccnk,Cdkn1a	0.0135	RNA Polymerase II Transcription	SRSF7
MMU-74160	34	Sox9,Kat2b,Atp1b4,Psmb6,Psme3,Zkscan1,Ppm1d,Map2k6,Ppm1a,Smarca2,Rptor,Tfap2b,Snapc3,Psmc2,Polr2b,Rbpj,Zfp282,Rarb,Ppp2r5c,Usp9x,Nr1d2,Esr1,Tnrc6c,Cdk12,Srsf5,Brpf1,Kmt2e,Arid1b,Srsf3,Tbp,Psmb11,Jarid2,Ccnk,Cdkn1a	0.0135	Gene expression (Transcription)	SRSF7
MMU-162582	76	Sox9,Kat2b,Araf,Bdkrb2,Def6,Cav1,Atp1b4,Psmd3,Psmd11,Adora2b,Dync1h1,Rnf31,Psme3,Adcy1,Itgb3,Psmc5,Scfd1,Psma6,Ppm1a,Psmc1,Atp6v1c1,Baiap2,Xiap,Prex2,E2f5,Ncbp1,Psmc2,Polr2b,Casp2,Itpr1,Dock11,Mst1,Chn2,Myo6,Fam91a1,Fkbp1a,Rbpj,Pkn3,Stard8,Atp6v1g1,Cftr,Erbb2,Foxo1,Lamtor4,Adcyap1r1,Rarb,Ghrhr,Nf1,Gpr65,Plekhg3,Plppr1,Tax1bp1,Rgs3,Ppp2r5c,Arpc1b,Usp9x,Ptprz1,Dab2ip,Rraga,Fzd2,Psmb3,Hdac1-ps,Tek,E…	0.0015	Signal Transduction	SRSF9
MMU-6807070	13	Psmd3,Psmd11,Psme3,Psmc5,Psma6,Psmc1,Xiap,Prex2,Psmc2,Lamtor4,Rraga,Psmb3,Hdac1-ps	0.0008	PTEN Regulation	SRSF9
MMU-1257604	18	Psmd3,Psmd11,Psme3,Psmc5,Psma6,Psmc1,Xiap,Prex2,Psmc2,Erbb2,Foxo1,Lamtor4,Ppp2r5c,Rraga,Psmb3,Hdac1-ps,Esr1,Met	0.0015	PIP3 activates AKT signaling	SRSF9
MMU-201681	16	Sox9,Cav1,Psmd3,Psmd11,Psme3,Psmc5,Psma6,Psmc1,Xiap,Psmc2,Ppp2r5c,Fzd2,Psmb3,Hdac1-ps,Dvl3,Fzd6	0.00059	TCF dependent signaling in response to WNT	SRSF9
MMU-5658442	11	Psmd3,Psmd11,Psme3,Psmc5,Psma6,Psmc1,Psmc2,Nf1,Dab2ip,Psmb3,Syngap1	0.00059	Regulation of RAS by GAPs	SRSF9
MMU-5688426	16	Kat2b,Tgfbr1,Psmd11,Psmb6,Psme3,Hif1a,Yy1,Traf3,Usp25,Usp16,Kdm1b,Ogt,Usp9x,Esr1,Rnf128,Psmb11	0.003	Deubiquitination	SUPV3L1
MMU-73857	32	Kat2b,Ctnnb1,Psmd11,Psmb6,Psme3,Zkscan1,Ppm1a,Smarca2,Rptor,Tfap2b,Skil,Ncbp1,Nr4a3,Snapc3,Polr2b,Rbpj,Zfp282,Lamtor4,Rarb,Rara,Ppp2r5c,Usp9x,Esr1,Papola,Srsf5,Nr2c2,Kmt2e,Srsf3,Tbp,Zfp703,Psmb11,Cdkn1a	0.0152	RNA Polymerase II Transcription	SUPV3L1
MMU-74160	34	Kat2b,Ctnnb1,Psmd11,Psmb6,Psme3,Zkscan1,Ppm1a,Smarca2,Rptor,Tfap2b,Skil,Ncbp1,Nr4a3,Snapc3,Polr2b,Rbpj,Zfp282,Lamtor4,Rarb,Rara,Ppp2r5c,Usp9x,Esr1,Tnrc6c,Papola,Srsf5,Nr2c2,Kmt2e,Srsf3,Tbp,Zfp703,Psmb11,Jarid2,Cdkn1a	0.0152	Gene expression (Transcription)	SUPV3L1
MMU-162582	56	Kat2b,Ocrl,Emd,Ctnnb1,Tgfbr1,Psmd11,Psmb6,Dync1h1,Psme3,Ppm1a,Hif1a,Edn1,Rptor,Skil,Ncbp1,Sh3gl2,Polr2b,Col1a2,Wnt16,Dock11,Mst1,Fkbp1a,Diaph2,Vhl,Rbpj,Ptpn13,Ror1,Galr2,Lamtor4,Flrt2,Grm7,Rarb,Rara,Gpr65,Ntrk2,Klc1,Mark3,Ppp2r5c,Dlg3,Agtr2,Usp9x,Dab2ip,Il1rap,Psen1,Esr1,Clta,Pak3,Eif4g1,Dync1i1,Tbp,Acvr2b,Psmb11,Syngap1,Pcdh7,Arhgap5,Cdkn1a	0.0481	Signal Transduction	SUPV3L1
MMU-212436	27	Kat2b,Ctnnb1,Psmd11,Psmb6,Psme3,Zkscan1,Ppm1a,Smarca2,Rptor,Tfap2b,Skil,Nr4a3,Polr2b,Rbpj,Zfp282,Lamtor4,Rarb,Rara,Ppp2r5c,Usp9x,Esr1,Nr2c2,Kmt2e,Tbp,Zfp703,Psmb11,Cdkn1a	0.0481	Generic Transcription Pathway	SUPV3L1
MMU-5688426	18	Psme3,Ubb,Hif1a,Yy1,Psmc6,Myc,Usp25,Usp16,Usp11,Kdm1b,Wdr48,Ar,Foxo4,Usp13,Usp9x,Wdr20,Arrb2,Rnf128	0.0247	Deubiquitination	TARDBP
MMU-5689880	16	Psme3,Ubb,Hif1a,Psmc6,Myc,Usp25,Usp16,Usp11,Wdr48,Ar,Foxo4,Usp13,Usp9x,Wdr20,Arrb2,Rnf128	0.012	Ub-specific processing proteases	TARDBP
MMU-597592	31	Kat2b,Capza2,Ube2a,Psmd11,Dync1h1,Igfbp1,Arsg,Rab37,Psma6,Hif1a,Yy1,Traf3,Dcaf13,Usp25,Uhrf2,Ube2e3,Casp8ap2,Rad23b,Kbtbd8,Ttll3,Pomt1,Wdr48,Fut8,Dcun1d4,Usp9x,Adamtsl2,Esr1,Foxk2,Adamtsl1,Dync1i1,Dcaf11	0.0187	Post-translational protein modification	UTP3
MMU-392499	34	Kat2b,Capza2,Ube2a,Mrps18c,Psmd11,Dync1h1,Igfbp1,Arsg,Rab37,Psma6,Hif1a,Yy1,Traf3,Dcaf13,Usp25,Uhrf2,Ube2e3,Casp8ap2,Rad23b,Kbtbd8,Ttll3,Pomt1,Wdr48,Fut8,Eif2s1,Dcun1d4,Usp9x,Adamtsl2,Esr1,Foxk2,Adamtsl1,Dync1i1,Dcaf11,Eif5	0.0449	Metabolism of proteins	UTP3
MMU-5688426	12	Kat2b,Psmd11,Psma6,Hif1a,Yy1,Traf3,Usp25,Rad23b,Wdr48,Usp9x,Esr1,Foxk2	0.0187	Deubiquitination	UTP3
MMU-162582	48	Kat2b,Bdkrb2,Def6,Psmd11,Suz12,Dync1h1,Rnf31,Grb7,Adcy1,Hif1a,Xiap,Prex2,Col5a1,E2f5,Polr2b,Casp2,Itpr1,Rho,Dock11,Chn2,Myo6,Pkn3,Trak1,Ptpn13,Ror1,Lpar4,Lamtor4,Rhot1,Jak2,Grm7,Rarb,Plekhg3,Ppp1r1b,Ntrk2,Rgs3,Klc1,Arpc1b,Usp9x,Ptprz1,Dab2ip,Rraga,Tek,Pak3,Fzd7,Eif4g1,Dync1i1,Maf1,Dvl3	0.0204	Signal Transduction	XRN2
MMU-5688426	18	Kat2b,Psmd3,Psmd11,Psmb6,Hif1a,Traf3,Usp25,Usp16,Rad23b,Kdm1b,Wdr48,Ogt,Rhot1,Foxo4,Usp9x,Foxk2,Rnf128,Psmb11	0.00025	Deubiquitination	YTHDF3
MMU-5689880	12	Psmd3,Psmd11,Psmb6,Hif1a,Usp25,Usp16,Wdr48,Rhot1,Foxo4,Usp9x,Rnf128,Psmb11	0.03	Ub-specific processing proteases	YTHDF3

## Sheet: Highly ubiquitin−related KEGG
term	description	ogc	bgc	strength	signal	fdr	Ids	labels
mmu03050	Proteasome	11	46	1.44	2.2	6.74e-10	10090.ENSMUSP00000017365,10090.ENSMUSP00000017572,10090.ENSMUSP00000018430,10090.ENSMUSP00000019470,10090.ENSMUSP00000021049,10090.ENSMUSP00000021412,10090.ENSMUSP00000021595,10090.ENSMUSP00000022380,10090.ENSMUSP00000030769,10090.ENSMUSP00000125548,10090.ENSMUSP00000132140	Psmd3,Psmd11,Psmb6,Psme3,Psmc5,Psma6,Psmc1,Psmc6,Psmc2,Psma3,Psmb11
mmu05017	Spinocerebellar ataxia	13	140	1.03	1.45	1.43e-07	10090.ENSMUSP00000017365,10090.ENSMUSP00000017572,10090.ENSMUSP00000018430,10090.ENSMUSP00000021049,10090.ENSMUSP00000021412,10090.ENSMUSP00000021595,10090.ENSMUSP00000022380,10090.ENSMUSP00000029201,10090.ENSMUSP00000030769,10090.ENSMUSP00000032192,10090.ENSMUSP00000040694,10090.ENSMUSP00000124317,10090.ENSMUSP00000125548	Psmd3,Psmd11,Psmb6,Psmc5,Psma6,Psmc1,Psmc6,Pik3ca,Psmc2,Itpr1,Rbpj,Tbp,Psma3
mmu05205	Proteoglycans in cancer	14	196	0.91	1.27	5.04e-07	10090.ENSMUSP00000001812,10090.ENSMUSP00000004990,10090.ENSMUSP00000007130,10090.ENSMUSP00000021028,10090.ENSMUSP00000021530,10090.ENSMUSP00000022871,10090.ENSMUSP00000022971,10090.ENSMUSP00000029201,10090.ENSMUSP00000031668,10090.ENSMUSP00000031681,10090.ENSMUSP00000032192,10090.ENSMUSP00000091463,10090.ENSMUSP00000101215,10090.ENSMUSP00000111103	Smo,Mapk14,Ctnnb1,Itgb3,Hif1a,Sdc2,Myc,Pik3ca,Col1a2,Wnt16,Itpr1,Fzd2,Esr1,Met
mmu05200	Pathways in cancer	21	527	0.66	1	1.14e-06	10090.ENSMUSP00000000450,10090.ENSMUSP00000001812,10090.ENSMUSP00000002320,10090.ENSMUSP00000005815,10090.ENSMUSP00000007130,10090.ENSMUSP00000007757,10090.ENSMUSP00000021530,10090.ENSMUSP00000021706,10090.ENSMUSP00000022971,10090.ENSMUSP00000026978,10090.ENSMUSP00000029201,10090.ENSMUSP00000031681,10090.ENSMUSP00000031697,10090.ENSMUSP00000039418,10090.ENSMUSP00000052648,10090.ENSMUSP00000064394…	Pparg,Smo,Ppard,Kit,Ctnnb1,Tgfbr1,Hif1a,Traf3,Myc,Xiap,Pik3ca,Wnt16,Cul1,Vhl,Ar,Jak2,Rarb,Rara,Fzd2,Esr1,Met
mmu04550	Signaling pathways regulating pluripotency of stem cells	11	138	0.96	1.15	5.05e-06	10090.ENSMUSP00000004990,10090.ENSMUSP00000007130,10090.ENSMUSP00000022971,10090.ENSMUSP00000029201,10090.ENSMUSP00000029371,10090.ENSMUSP00000031681,10090.ENSMUSP00000064394,10090.ENSMUSP00000091463,10090.ENSMUSP00000105833,10090.ENSMUSP00000126108,10090.ENSMUSP00000134205	Mapk14,Ctnnb1,Myc,Pik3ca,Smad9,Wnt16,Jak2,Fzd2,Esrrb,Acvr2b,Jarid2
mmu05016	Huntington disease	15	297	0.76	1.01	5.48e-06	10090.ENSMUSP00000000450,10090.ENSMUSP00000017365,10090.ENSMUSP00000017572,10090.ENSMUSP00000018430,10090.ENSMUSP00000018875,10090.ENSMUSP00000021049,10090.ENSMUSP00000021412,10090.ENSMUSP00000021595,10090.ENSMUSP00000022380,10090.ENSMUSP00000030769,10090.ENSMUSP00000031167,10090.ENSMUSP00000032192,10090.ENSMUSP00000051968,10090.ENSMUSP00000124317,10090.ENSMUSP00000125548	Pparg,Psmd3,Psmd11,Psmb6,Ap2b1,Psmc5,Psma6,Psmc1,Psmc6,Psmc2,Polr2b,Itpr1,Polr2k,Tbp,Psma3
mmu05169	Epstein-Barr virus infection	13	214	0.84	1.07	5.48e-06	10090.ENSMUSP00000004990,10090.ENSMUSP00000017365,10090.ENSMUSP00000017572,10090.ENSMUSP00000020949,10090.ENSMUSP00000021049,10090.ENSMUSP00000021595,10090.ENSMUSP00000021706,10090.ENSMUSP00000022380,10090.ENSMUSP00000022971,10090.ENSMUSP00000028683,10090.ENSMUSP00000029201,10090.ENSMUSP00000030769,10090.ENSMUSP00000040694	Mapk14,Psmd3,Psmd11,Map2k6,Psmc5,Psmc1,Traf3,Psmc6,Myc,Pdia3,Pik3ca,Psmc2,Rbpj
mmu05010	Alzheimer disease	15	360	0.68	0.83	4.34e-05	10090.ENSMUSP00000007130,10090.ENSMUSP00000017365,10090.ENSMUSP00000017572,10090.ENSMUSP00000018430,10090.ENSMUSP00000021049,10090.ENSMUSP00000021412,10090.ENSMUSP00000021595,10090.ENSMUSP00000022380,10090.ENSMUSP00000029201,10090.ENSMUSP00000030769,10090.ENSMUSP00000031681,10090.ENSMUSP00000032192,10090.ENSMUSP00000091463,10090.ENSMUSP00000098786,10090.ENSMUSP00000125548	Ctnnb1,Psmd3,Psmd11,Psmb6,Psmc5,Psma6,Psmc1,Psmc6,Pik3ca,Psmc2,Wnt16,Itpr1,Fzd2,Psen1,Psma3
mmu05165	Human papillomavirus infection	14	342	0.67	0.78	0.00011	10090.ENSMUSP00000007130,10090.ENSMUSP00000021028,10090.ENSMUSP00000021595,10090.ENSMUSP00000021706,10090.ENSMUSP00000029201,10090.ENSMUSP00000031668,10090.ENSMUSP00000031681,10090.ENSMUSP00000040694,10090.ENSMUSP00000082053,10090.ENSMUSP00000085299,10090.ENSMUSP00000091463,10090.ENSMUSP00000098786,10090.ENSMUSP00000099399,10090.ENSMUSP00000124317	Ctnnb1,Itgb3,Psmc1,Traf3,Pik3ca,Col1a2,Wnt16,Rbpj,Ppp2r5c,Dlg3,Fzd2,Psen1,Atp6v0a1,Tbp
mmu05132	Salmonella infection	11	212	0.77	0.81	0.00014	10090.ENSMUSP00000004990,10090.ENSMUSP00000007130,10090.ENSMUSP00000018851,10090.ENSMUSP00000020949,10090.ENSMUSP00000022971,10090.ENSMUSP00000029201,10090.ENSMUSP00000036181,10090.ENSMUSP00000078281,10090.ENSMUSP00000082822,10090.ENSMUSP00000108484,10090.ENSMUSP00000111221	Mapk14,Ctnnb1,Dync1h1,Map2k6,Myc,Pik3ca,Myo6,Arhgef26,Arpc1b,Pak3,Dync1i1
mmu05014	Amyotrophic lateral sclerosis	14	362	0.65	0.74	0.00016	10090.ENSMUSP00000004990,10090.ENSMUSP00000017365,10090.ENSMUSP00000017572,10090.ENSMUSP00000018430,10090.ENSMUSP00000020949,10090.ENSMUSP00000021049,10090.ENSMUSP00000021085,10090.ENSMUSP00000021412,10090.ENSMUSP00000021595,10090.ENSMUSP00000022380,10090.ENSMUSP00000030769,10090.ENSMUSP00000065836,10090.ENSMUSP00000117045,10090.ENSMUSP00000125548	Mapk14,Psmd3,Psmd11,Psmb6,Map2k6,Psmc5,Nup85,Psma6,Psmc1,Psmc6,Psmc2,Nup188,Srsf3,Psma3
mmu05020	Prion disease	12	263	0.72	0.78	0.00016	10090.ENSMUSP00000004990,10090.ENSMUSP00000017365,10090.ENSMUSP00000017572,10090.ENSMUSP00000018430,10090.ENSMUSP00000021049,10090.ENSMUSP00000021412,10090.ENSMUSP00000021595,10090.ENSMUSP00000022380,10090.ENSMUSP00000029201,10090.ENSMUSP00000030769,10090.ENSMUSP00000032192,10090.ENSMUSP00000125548	Mapk14,Psmd3,Psmd11,Psmb6,Psmc5,Psma6,Psmc1,Psmc6,Pik3ca,Psmc2,Itpr1,Psma3
mmu05012	Parkinson disease	11	238	0.72	0.74	0.0003	10090.ENSMUSP00000017365,10090.ENSMUSP00000017572,10090.ENSMUSP00000018430,10090.ENSMUSP00000019649,10090.ENSMUSP00000021049,10090.ENSMUSP00000021412,10090.ENSMUSP00000021595,10090.ENSMUSP00000022380,10090.ENSMUSP00000030769,10090.ENSMUSP00000032192,10090.ENSMUSP00000125548	Psmd3,Psmd11,Psmb6,Ubb,Psmc5,Psma6,Psmc1,Psmc6,Psmc2,Itpr1,Psma3
mmu04310	Wnt signaling pathway	9	156	0.82	0.77	0.00034	10090.ENSMUSP00000002320,10090.ENSMUSP00000007130,10090.ENSMUSP00000022971,10090.ENSMUSP00000031681,10090.ENSMUSP00000031697,10090.ENSMUSP00000082406,10090.ENSMUSP00000085549,10090.ENSMUSP00000091463,10090.ENSMUSP00000098786	Ppard,Ctnnb1,Myc,Wnt16,Cul1,Daam1,Tbl1x,Fzd2,Psen1
mmu04919	Thyroid hormone signaling pathway	8	119	0.89	0.79	0.00034	10090.ENSMUSP00000000724,10090.ENSMUSP00000007130,10090.ENSMUSP00000016471,10090.ENSMUSP00000021028,10090.ENSMUSP00000021530,10090.ENSMUSP00000022971,10090.ENSMUSP00000029201,10090.ENSMUSP00000101215	Kat2b,Ctnnb1,Atp1b4,Itgb3,Hif1a,Myc,Pik3ca,Esr1
mmu05167	Kaposi sarcoma-associated herpesvirus infection	10	210	0.74	0.71	0.00049	10090.ENSMUSP00000004990,10090.ENSMUSP00000007130,10090.ENSMUSP00000019649,10090.ENSMUSP00000020949,10090.ENSMUSP00000021530,10090.ENSMUSP00000021706,10090.ENSMUSP00000022971,10090.ENSMUSP00000029201,10090.ENSMUSP00000032192,10090.ENSMUSP00000064394	Mapk14,Ctnnb1,Ubb,Map2k6,Hif1a,Traf3,Myc,Pik3ca,Itpr1,Jak2
mmu05225	Hepatocellular carcinoma	9	170	0.78	0.72	0.00053	10090.ENSMUSP00000007130,10090.ENSMUSP00000007757,10090.ENSMUSP00000022971,10090.ENSMUSP00000025862,10090.ENSMUSP00000029201,10090.ENSMUSP00000031681,10090.ENSMUSP00000091463,10090.ENSMUSP00000111103,10090.ENSMUSP00000111463	Ctnnb1,Tgfbr1,Myc,Smarca2,Pik3ca,Wnt16,Fzd2,Met,Arid1b
mmu05226	Gastric cancer	8	147	0.79	0.66	0.0012	10090.ENSMUSP00000007130,10090.ENSMUSP00000007757,10090.ENSMUSP00000022971,10090.ENSMUSP00000029201,10090.ENSMUSP00000031681,10090.ENSMUSP00000067694,10090.ENSMUSP00000091463,10090.ENSMUSP00000111103	Ctnnb1,Tgfbr1,Myc,Pik3ca,Wnt16,Rarb,Fzd2,Met
mmu04015	Rap1 signaling pathway	9	208	0.69	0.59	0.0021	10090.ENSMUSP00000004990,10090.ENSMUSP00000005815,10090.ENSMUSP00000007130,10090.ENSMUSP00000020949,10090.ENSMUSP00000021028,10090.ENSMUSP00000021689,10090.ENSMUSP00000029201,10090.ENSMUSP00000099862,10090.ENSMUSP00000111103	Mapk14,Kit,Ctnnb1,Map2k6,Itgb3,Evl,Pik3ca,Tek,Met
mmu04350	TGF-beta signaling pathway	6	94	0.86	0.58	0.004	10090.ENSMUSP00000007757,10090.ENSMUSP00000022971,10090.ENSMUSP00000029069,10090.ENSMUSP00000029371,10090.ENSMUSP00000031697,10090.ENSMUSP00000126108	Tgfbr1,Myc,E2f5,Smad9,Cul1,Acvr2b
mmu04120	Ubiquitin mediated proteolysis	7	142	0.75	0.53	0.0052	10090.ENSMUSP00000016452,10090.ENSMUSP00000019649,10090.ENSMUSP00000026978,10090.ENSMUSP00000028398,10090.ENSMUSP00000031697,10090.ENSMUSP00000039418,10090.ENSMUSP00000122471	Ube2a,Ubb,Xiap,Ube2e3,Cul1,Vhl,Ube2k
mmu05211	Renal cell carcinoma	5	65	0.94	0.57	0.0052	10090.ENSMUSP00000021530,10090.ENSMUSP00000029201,10090.ENSMUSP00000039418,10090.ENSMUSP00000108484,10090.ENSMUSP00000111103	Hif1a,Pik3ca,Vhl,Pak3,Met
mmu05418	Fluid shear stress and atherosclerosis	7	142	0.75	0.53	0.0052	10090.ENSMUSP00000004990,10090.ENSMUSP00000007130,10090.ENSMUSP00000020949,10090.ENSMUSP00000021028,10090.ENSMUSP00000022871,10090.ENSMUSP00000029201,10090.ENSMUSP00000126108	Mapk14,Ctnnb1,Map2k6,Itgb3,Sdc2,Pik3ca,Acvr2b
mmu05224	Breast cancer	7	146	0.74	0.53	0.0053	10090.ENSMUSP00000005815,10090.ENSMUSP00000007130,10090.ENSMUSP00000022971,10090.ENSMUSP00000029201,10090.ENSMUSP00000031681,10090.ENSMUSP00000091463,10090.ENSMUSP00000101215	Kit,Ctnnb1,Myc,Pik3ca,Wnt16,Fzd2,Esr1
mmu05230	Central carbon metabolism in cancer	5	69	0.92	0.55	0.0061	10090.ENSMUSP00000005815,10090.ENSMUSP00000021530,10090.ENSMUSP00000022971,10090.ENSMUSP00000029201,10090.ENSMUSP00000111103	Kit,Hif1a,Myc,Pik3ca,Met
mmu05221	Acute myeloid leukemia	5	70	0.91	0.54	0.0063	10090.ENSMUSP00000002320,10090.ENSMUSP00000005815,10090.ENSMUSP00000022971,10090.ENSMUSP00000029201,10090.ENSMUSP00000069744	Ppard,Kit,Myc,Pik3ca,Rara
mmu05100	Bacterial invasion of epithelial cells	5	71	0.91	0.54	0.0064	10090.ENSMUSP00000007130,10090.ENSMUSP00000029201,10090.ENSMUSP00000078281,10090.ENSMUSP00000082822,10090.ENSMUSP00000111103	Ctnnb1,Pik3ca,Arhgef26,Arpc1b,Met
mmu05161	Hepatitis B	7	160	0.7	0.49	0.0077	10090.ENSMUSP00000004990,10090.ENSMUSP00000007757,10090.ENSMUSP00000020949,10090.ENSMUSP00000021706,10090.ENSMUSP00000022971,10090.ENSMUSP00000029201,10090.ENSMUSP00000064394	Mapk14,Tgfbr1,Map2k6,Traf3,Myc,Pik3ca,Jak2
mmu04380	Osteoclast differentiation	6	119	0.76	0.49	0.009	10090.ENSMUSP00000000450,10090.ENSMUSP00000004990,10090.ENSMUSP00000007757,10090.ENSMUSP00000020949,10090.ENSMUSP00000021028,10090.ENSMUSP00000029201	Pparg,Mapk14,Tgfbr1,Map2k6,Itgb3,Pik3ca
mmu04218	Cellular senescence	7	168	0.68	0.47	0.0095	10090.ENSMUSP00000004990,10090.ENSMUSP00000007757,10090.ENSMUSP00000020949,10090.ENSMUSP00000022971,10090.ENSMUSP00000029069,10090.ENSMUSP00000029201,10090.ENSMUSP00000032192	Mapk14,Tgfbr1,Map2k6,Myc,E2f5,Pik3ca,Itpr1
mmu04152	AMPK signaling pathway	6	124	0.74	0.47	0.0103	10090.ENSMUSP00000000450,10090.ENSMUSP00000026671,10090.ENSMUSP00000029201,10090.ENSMUSP00000049228,10090.ENSMUSP00000057664,10090.ENSMUSP00000082053	Pparg,Rptor,Pik3ca,Cftr,Rab2a,Ppp2r5c
mmu04010	MAPK signaling pathway	9	287	0.55	0.42	0.012	10090.ENSMUSP00000004990,10090.ENSMUSP00000005815,10090.ENSMUSP00000007757,10090.ENSMUSP00000020949,10090.ENSMUSP00000021514,10090.ENSMUSP00000022971,10090.ENSMUSP00000099862,10090.ENSMUSP00000104208,10090.ENSMUSP00000111103	Mapk14,Kit,Tgfbr1,Map2k6,Ppm1a,Myc,Tek,Arrb2,Met
mmu05235	PD-L1 expression and PD-1 checkpoint pathway in cancer	5	86	0.82	0.47	0.012	10090.ENSMUSP00000004990,10090.ENSMUSP00000020949,10090.ENSMUSP00000021530,10090.ENSMUSP00000029201,10090.ENSMUSP00000064394	Mapk14,Map2k6,Hif1a,Pik3ca,Jak2
mmu04151	PI3K-Akt signaling pathway	10	353	0.51	0.41	0.0128	10090.ENSMUSP00000005815,10090.ENSMUSP00000021028,10090.ENSMUSP00000022971,10090.ENSMUSP00000026671,10090.ENSMUSP00000029201,10090.ENSMUSP00000031668,10090.ENSMUSP00000064394,10090.ENSMUSP00000082053,10090.ENSMUSP00000099862,10090.ENSMUSP00000111103	Kit,Itgb3,Myc,Rptor,Pik3ca,Col1a2,Jak2,Ppp2r5c,Tek,Met
mmu05163	Human cytomegalovirus infection	8	237	0.59	0.42	0.0131	10090.ENSMUSP00000004990,10090.ENSMUSP00000007130,10090.ENSMUSP00000020949,10090.ENSMUSP00000021028,10090.ENSMUSP00000022971,10090.ENSMUSP00000028683,10090.ENSMUSP00000029201,10090.ENSMUSP00000032192	Mapk14,Ctnnb1,Map2k6,Itgb3,Myc,Pdia3,Pik3ca,Itpr1
mmu04210	Apoptosis	6	135	0.71	0.44	0.0135	10090.ENSMUSP00000026978,10090.ENSMUSP00000029201,10090.ENSMUSP00000031895,10090.ENSMUSP00000032192,10090.ENSMUSP00000088532,10090.ENSMUSP00000121116	Xiap,Pik3ca,Casp2,Itpr1,Dab2ip,Sptan1
mmu05222	Small cell lung cancer	5	92	0.79	0.45	0.0141	10090.ENSMUSP00000021706,10090.ENSMUSP00000022971,10090.ENSMUSP00000026978,10090.ENSMUSP00000029201,10090.ENSMUSP00000067694	Traf3,Myc,Xiap,Pik3ca,Rarb
mmu03015	mRNA surveillance pathway	5	94	0.78	0.45	0.015	10090.ENSMUSP00000017384,10090.ENSMUSP00000022808,10090.ENSMUSP00000047797,10090.ENSMUSP00000082053,10090.ENSMUSP00000105527	Casc3,Pabpn1,Cpsf2,Ppp2r5c,Papola
mmu05202	Transcriptional misregulation in cancer	7	191	0.62	0.42	0.015	10090.ENSMUSP00000000450,10090.ENSMUSP00000022971,10090.ENSMUSP00000030025,10090.ENSMUSP00000031681,10090.ENSMUSP00000054530,10090.ENSMUSP00000069744,10090.ENSMUSP00000111103	Pparg,Myc,Nr4a3,Wnt16,Fut8,Rara,Met
mmu05203	Viral carcinogenesis	7	194	0.62	0.41	0.0158	10090.ENSMUSP00000000724,10090.ENSMUSP00000021595,10090.ENSMUSP00000021706,10090.ENSMUSP00000029201,10090.ENSMUSP00000040694,10090.ENSMUSP00000043828,10090.ENSMUSP00000124317	Kat2b,Psmc1,Traf3,Pik3ca,Rbpj,Hdac11,Tbp
mmu04510	Focal adhesion	7	196	0.61	0.41	0.0163	10090.ENSMUSP00000007130,10090.ENSMUSP00000021028,10090.ENSMUSP00000026978,10090.ENSMUSP00000029201,10090.ENSMUSP00000031668,10090.ENSMUSP00000108484,10090.ENSMUSP00000111103	Ctnnb1,Itgb3,Xiap,Pik3ca,Col1a2,Pak3,Met
mmu04933	AGE-RAGE signaling pathway in diabetic complications	5	99	0.76	0.43	0.0169	10090.ENSMUSP00000004990,10090.ENSMUSP00000007757,10090.ENSMUSP00000029201,10090.ENSMUSP00000031668,10090.ENSMUSP00000064394	Mapk14,Tgfbr1,Pik3ca,Col1a2,Jak2
mmu04659	Th17 cell differentiation	5	101	0.75	0.42	0.0179	10090.ENSMUSP00000004990,10090.ENSMUSP00000007757,10090.ENSMUSP00000021530,10090.ENSMUSP00000064394,10090.ENSMUSP00000069744	Mapk14,Tgfbr1,Hif1a,Jak2,Rara
mmu05217	Basal cell carcinoma	4	63	0.86	0.42	0.0207	10090.ENSMUSP00000001812,10090.ENSMUSP00000007130,10090.ENSMUSP00000031681,10090.ENSMUSP00000091463	Smo,Ctnnb1,Wnt16,Fzd2
mmu04390	Hippo signaling pathway	6	155	0.65	0.4	0.021	10090.ENSMUSP00000007130,10090.ENSMUSP00000007757,10090.ENSMUSP00000022971,10090.ENSMUSP00000031681,10090.ENSMUSP00000085299,10090.ENSMUSP00000091463	Ctnnb1,Tgfbr1,Myc,Wnt16,Dlg3,Fzd2
mmu04150	mTOR signaling pathway	6	156	0.64	0.39	0.0212	10090.ENSMUSP00000026671,10090.ENSMUSP00000029201,10090.ENSMUSP00000031681,10090.ENSMUSP00000056693,10090.ENSMUSP00000088591,10090.ENSMUSP00000091463	Rptor,Pik3ca,Wnt16,Lamtor4,Rraga,Fzd2
mmu05206	MicroRNAs in cancer	6	159	0.63	0.39	0.0227	10090.ENSMUSP00000021028,10090.ENSMUSP00000022971,10090.ENSMUSP00000026671,10090.ENSMUSP00000029201,10090.ENSMUSP00000110965,10090.ENSMUSP00000111103	Itgb3,Myc,Rptor,Pik3ca,Trp63,Met
mmu04520	Adherens junction	4	68	0.83	0.4	0.0246	10090.ENSMUSP00000007130,10090.ENSMUSP00000007757,10090.ENSMUSP00000026436,10090.ENSMUSP00000111103	Ctnnb1,Tgfbr1,Baiap2,Met
mmu04668	TNF signaling pathway	5	112	0.71	0.39	0.0246	10090.ENSMUSP00000004990,10090.ENSMUSP00000020949,10090.ENSMUSP00000021706,10090.ENSMUSP00000029201,10090.ENSMUSP00000088532	Mapk14,Map2k6,Traf3,Pik3ca,Dab2ip
mmu04114	Oocyte meiosis	5	114	0.7	0.39	0.0254	10090.ENSMUSP00000004990,10090.ENSMUSP00000031697,10090.ENSMUSP00000032192,10090.ENSMUSP00000052648,10090.ENSMUSP00000082053	Mapk14,Cul1,Itpr1,Ar,Ppp2r5c
mmu04935	Growth hormone synthesis, secretion and action	5	115	0.7	0.38	0.0258	10090.ENSMUSP00000004990,10090.ENSMUSP00000020949,10090.ENSMUSP00000029201,10090.ENSMUSP00000032192,10090.ENSMUSP00000064394	Mapk14,Map2k6,Pik3ca,Itpr1,Jak2
mmu05170	Human immunodeficiency virus 1 infection	7	224	0.55	0.36	0.0263	10090.ENSMUSP00000004990,10090.ENSMUSP00000020949,10090.ENSMUSP00000028683,10090.ENSMUSP00000029201,10090.ENSMUSP00000031697,10090.ENSMUSP00000032192,10090.ENSMUSP00000108484	Mapk14,Map2k6,Pdia3,Pik3ca,Cul1,Itpr1,Pak3
mmu04014	Ras signaling pathway	7	225	0.55	0.36	0.0264	10090.ENSMUSP00000005815,10090.ENSMUSP00000029201,10090.ENSMUSP00000059420,10090.ENSMUSP00000099862,10090.ENSMUSP00000108484,10090.ENSMUSP00000111103,10090.ENSMUSP00000141686	Kit,Pik3ca,Foxo4,Tek,Pak3,Met,Syngap1
mmu04750	Inflammatory mediator regulation of TRP channels	5	118	0.69	0.38	0.0271	10090.ENSMUSP00000004990,10090.ENSMUSP00000020949,10090.ENSMUSP00000021527,10090.ENSMUSP00000029201,10090.ENSMUSP00000032192	Mapk14,Map2k6,Prkch,Pik3ca,Itpr1
mmu04611	Platelet activation	5	120	0.68	0.37	0.0281	10090.ENSMUSP00000004990,10090.ENSMUSP00000021028,10090.ENSMUSP00000029201,10090.ENSMUSP00000031668,10090.ENSMUSP00000032192	Mapk14,Itgb3,Pik3ca,Col1a2,Itpr1
mmu04917	Prolactin signaling pathway	4	74	0.79	0.39	0.0281	10090.ENSMUSP00000004990,10090.ENSMUSP00000029201,10090.ENSMUSP00000064394,10090.ENSMUSP00000101215	Mapk14,Pik3ca,Jak2,Esr1
mmu05216	Thyroid cancer	3	36	0.98	0.4	0.0281	10090.ENSMUSP00000000450,10090.ENSMUSP00000007130,10090.ENSMUSP00000022971	Pparg,Ctnnb1,Myc
mmu04926	Relaxin signaling pathway	5	127	0.65	0.35	0.0339	10090.ENSMUSP00000004990,10090.ENSMUSP00000007757,10090.ENSMUSP00000029201,10090.ENSMUSP00000031668,10090.ENSMUSP00000104208	Mapk14,Tgfbr1,Pik3ca,Col1a2,Arrb2
mmu04068	FoxO signaling pathway	5	129	0.65	0.35	0.0355	10090.ENSMUSP00000004990,10090.ENSMUSP00000007757,10090.ENSMUSP00000029201,10090.ENSMUSP00000059420,10090.ENSMUSP00000136372	Mapk14,Tgfbr1,Pik3ca,Foxo4,Foxg1
mmu04144	Endocytosis	7	250	0.51	0.32	0.0403	10090.ENSMUSP00000007757,10090.ENSMUSP00000015877,10090.ENSMUSP00000018875,10090.ENSMUSP00000020717,10090.ENSMUSP00000082822,10090.ENSMUSP00000101809,10090.ENSMUSP00000104208	Tgfbr1,Capza2,Ap2b1,Arf5,Arpc1b,Hgs,Arrb2
mmu04140	Autophagy - animal	5	136	0.62	0.33	0.0423	10090.ENSMUSP00000021530,10090.ENSMUSP00000026671,10090.ENSMUSP00000029201,10090.ENSMUSP00000032192,10090.ENSMUSP00000088591	Hif1a,Rptor,Pik3ca,Itpr1,Rraga
mmu05210	Colorectal cancer	4	86	0.73	0.34	0.0423	10090.ENSMUSP00000007130,10090.ENSMUSP00000007757,10090.ENSMUSP00000022971,10090.ENSMUSP00000029201	Ctnnb1,Tgfbr1,Myc,Pik3ca

## Sheet: RBP-gene-disease links
rbp	gene	disease
EIF3B	Psmd11	Huntington disease
EIF3B	Psmd11	Alzheimer disease
EIF3B	Psmd11	Amyotrophic lateral sclerosis
EIF3B	Psmd11	Prion disease
EIF3B	Psmd11	Parkinson disease
EIF3B	Psmb6	Huntington disease
EIF3B	Psmb6	Alzheimer disease
EIF3B	Psmb6	Amyotrophic lateral sclerosis
EIF3B	Psmb6	Prion disease
EIF3B	Psmb6	Parkinson disease
EIF3B	Psma6	Huntington disease
EIF3B	Psma6	Alzheimer disease
EIF3B	Psma6	Amyotrophic lateral sclerosis
EIF3B	Psma6	Prion disease
EIF3B	Psma6	Parkinson disease
EIF3B	Hif1a	Cancer
EIF3B	Traf3	Cancer
EIF3B	Ar	Cancer
EIF3B	Sdc2	Cancer
EIF3B	Vhl	Cancer
EIF3B	Fut8	Cancer
EIF3B	Rara	Cancer
EIF3D	Psmd3	Huntington disease
EIF3D	Psmd3	Alzheimer disease
EIF3D	Psmd3	Amyotrophic lateral sclerosis
EIF3D	Psmd3	Prion disease
EIF3D	Psmd3	Parkinson disease
EIF3D	Psmd11	Huntington disease
EIF3D	Psmd11	Alzheimer disease
EIF3D	Psmd11	Amyotrophic lateral sclerosis
EIF3D	Psmd11	Prion disease
EIF3D	Psmd11	Parkinson disease
EIF3D	Psmb6	Huntington disease
EIF3D	Psmb6	Alzheimer disease
EIF3D	Psmb6	Amyotrophic lateral sclerosis
EIF3D	Psmb6	Prion disease
EIF3D	Psmb6	Parkinson disease
EIF3D	Psma6	Huntington disease
EIF3D	Psma6	Alzheimer disease
EIF3D	Psma6	Amyotrophic lateral sclerosis
EIF3D	Psma6	Prion disease
EIF3D	Psma6	Parkinson disease
EIF3D	Xiap	Cancer
EIF3D	Hif1a	Cancer
EIF3D	Traf3	Cancer
EIF3D	Ar	Cancer
LARP4	Psmd3	Huntington disease
LARP4	Psmd3	Alzheimer disease
LARP4	Psmd3	Amyotrophic lateral sclerosis
LARP4	Psmd3	Prion disease
LARP4	Psmd3	Parkinson disease
LARP4	Psmc5	Huntington disease
LARP4	Psmc5	Alzheimer disease
LARP4	Psmc5	Amyotrophic lateral sclerosis
LARP4	Psmc5	Prion disease
LARP4	Psmc5	Parkinson disease
LARP4	Psma6	Huntington disease
LARP4	Psma6	Alzheimer disease
LARP4	Psma6	Amyotrophic lateral sclerosis
LARP4	Psma6	Prion disease
LARP4	Psma6	Parkinson disease
LARP4	Hif1a	Cancer
LARP4	Psmc1	Huntington disease
LARP4	Psmc1	Alzheimer disease
LARP4	Psmc1	Amyotrophic lateral sclerosis
LARP4	Psmc1	Prion disease
LARP4	Psmc1	Parkinson disease
LARP4	Cul1	Cancer
LARP4	Traf3	Cancer
LARP4	Ar	Cancer
PCBP2	Smo	Cancer
PCBP2	Ppard	Cancer
PCBP2	Mapk14	Cancer
PCBP2	Mapk14	Amyotrophic lateral sclerosis
PCBP2	Mapk14	Prion disease
PCBP2	Kit	Cancer
PCBP2	Tgfbr1	Cancer
PCBP2	Psmd3	Huntington disease
PCBP2	Psmd3	Alzheimer disease
PCBP2	Psmd3	Amyotrophic lateral sclerosis
PCBP2	Psmd3	Prion disease
PCBP2	Psmd3	Parkinson disease
PCBP2	Psmd11	Huntington disease
PCBP2	Psmd11	Alzheimer disease
PCBP2	Psmd11	Amyotrophic lateral sclerosis
PCBP2	Psmd11	Prion disease
PCBP2	Psmd11	Parkinson disease
PCBP2	Ap2b1	Huntington disease
PCBP2	Itgb3	Cancer
PCBP2	Psmc5	Huntington disease
PCBP2	Psmc5	Alzheimer disease
PCBP2	Psmc5	Amyotrophic lateral sclerosis
PCBP2	Psmc5	Prion disease
PCBP2	Psmc5	Parkinson disease
PCBP2	Nup85	Amyotrophic lateral sclerosis
PCBP2	Hif1a	Cancer
PCBP2	Psmc1	Huntington disease
PCBP2	Psmc1	Alzheimer disease
PCBP2	Psmc1	Amyotrophic lateral sclerosis
PCBP2	Psmc1	Prion disease
PCBP2	Psmc1	Parkinson disease
PCBP2	Rptor	Cancer
PCBP2	Xiap	Cancer
PCBP2	Pik3ca	Cancer
PCBP2	Pik3ca	Alzheimer disease
PCBP2	Pik3ca	Prion disease
PCBP2	Psmc2	Huntington disease
PCBP2	Psmc2	Alzheimer disease
PCBP2	Psmc2	Amyotrophic lateral sclerosis
PCBP2	Psmc2	Prion disease
PCBP2	Psmc2	Parkinson disease
PCBP2	Polr2b	Huntington disease
PCBP2	Col1a2	Cancer
PCBP2	Wnt16	Cancer
PCBP2	Wnt16	Alzheimer disease
PCBP2	Itpr1	Cancer
PCBP2	Itpr1	Huntington disease
PCBP2	Itpr1	Alzheimer disease
PCBP2	Itpr1	Prion disease
PCBP2	Itpr1	Parkinson disease
PCBP2	Ar	Cancer
PCBP2	Jak2	Cancer
PCBP2	Rarb	Cancer
PCBP2	Rara	Cancer
PCBP2	Fzd2	Cancer
PCBP2	Fzd2	Alzheimer disease
PCBP2	Psen1	Alzheimer disease
PCBP2	Esr1	Cancer
PCBP2	Met	Cancer
PCBP2	Psma3	Huntington disease
PCBP2	Psma3	Alzheimer disease
PCBP2	Psma3	Amyotrophic lateral sclerosis
PCBP2	Psma3	Prion disease
PCBP2	Psma3	Parkinson disease
PCBP2	Pparg	Cancer
PCBP2	Pparg	Huntington disease
PCBP2	Map2k6	Cancer
PCBP2	Map2k6	Amyotrophic lateral sclerosis
PCBP2	Nup188	Amyotrophic lateral sclerosis
PCBP2	Trp63	Cancer
PCBP2	Srsf3	Amyotrophic lateral sclerosis
QKI	Tgfbr1	Cancer
QKI	Psmb6	Huntington disease
QKI	Psmb6	Alzheimer disease
QKI	Psmb6	Amyotrophic lateral sclerosis
QKI	Psmb6	Prion disease
QKI	Psmb6	Parkinson disease
QKI	Psma6	Huntington disease
QKI	Psma6	Alzheimer disease
QKI	Psma6	Amyotrophic lateral sclerosis
QKI	Psma6	Prion disease
QKI	Psma6	Parkinson disease
QKI	Hif1a	Cancer
QKI	Psmc6	Huntington disease
QKI	Psmc6	Alzheimer disease
QKI	Psmc6	Amyotrophic lateral sclerosis
QKI	Psmc6	Prion disease
QKI	Psmc6	Parkinson disease
QKI	Psmc2	Huntington disease
QKI	Psmc2	Alzheimer disease
QKI	Psmc2	Amyotrophic lateral sclerosis
QKI	Psmc2	Prion disease
QKI	Psmc2	Parkinson disease
QKI	Ar	Cancer
QKI	Psma3	Huntington disease
QKI	Psma3	Alzheimer disease
QKI	Psma3	Amyotrophic lateral sclerosis
QKI	Psma3	Prion disease
QKI	Psma3	Parkinson disease
QKI	Pparg	Cancer
QKI	Pparg	Huntington disease
QKI	Ctnnb1	Cancer
QKI	Ctnnb1	Alzheimer disease
QKI	Map2k6	Cancer
QKI	Map2k6	Amyotrophic lateral sclerosis
QKI	Rptor	Cancer
QKI	Nr4a3	Cancer
QKI	Polr2b	Huntington disease
QKI	Cul1	Cancer
QKI	Polr2k	Huntington disease
QKI	Rarb	Cancer
QKI	Rara	Cancer
QKI	Trp63	Cancer
QKI	Srsf3	Amyotrophic lateral sclerosis
QKI	Tbp	Huntington disease
QKI	Traf3	Cancer
TARDBP	Ubb	Parkinson disease
TARDBP	Hif1a	Cancer
TARDBP	Psmc6	Huntington disease
TARDBP	Psmc6	Alzheimer disease
TARDBP	Psmc6	Amyotrophic lateral sclerosis
TARDBP	Psmc6	Prion disease
TARDBP	Psmc6	Parkinson disease
TARDBP	Myc	Cancer
TARDBP	Ar	Cancer
YTHDF3	Psmd3	Huntington disease
YTHDF3	Psmd3	Alzheimer disease
YTHDF3	Psmd3	Amyotrophic lateral sclerosis
YTHDF3	Psmd3	Prion disease
YTHDF3	Psmd3	Parkinson disease
YTHDF3	Psmd11	Huntington disease
YTHDF3	Psmd11	Alzheimer disease
YTHDF3	Psmd11	Amyotrophic lateral sclerosis
YTHDF3	Psmd11	Prion disease
YTHDF3	Psmd11	Parkinson disease
YTHDF3	Psmb6	Huntington disease
YTHDF3	Psmb6	Alzheimer disease
YTHDF3	Psmb6	Amyotrophic lateral sclerosis
YTHDF3	Psmb6	Prion disease
YTHDF3	Psmb6	Parkinson disease
YTHDF3	Hif1a	Cancer
YTHDF3	Traf3	Cancer
