# Supplementary material for: Augmented prediction of multi-species protein–RNA interactions using evolutionary conservation of RNA-binding proteins
Source: Nat Commun. 2026 Apr 27;17:5764. doi: 10.1038/s41467-026-72351-6 (PMC13324433; doi:10.1038/s41467-026-72351-6)
Supplement: Supplementary file 13 — Source Data [file 41467_2026_72351_MOESM13_ESM.xlsx]

## Sheet: Figure 1a&S. Figure1
Figure 1a&Supplementary Figure1
Pairwise alignment of 216 RBPs from 11 species against human full-length sequence													Pairwise alignment of 216 RBPs from 11 species against human full-length structure TM-score													Pairwise alignment of 216 RBPs from 11 species against human full-length structure plDDT													Pairwise alignment of 216 RBPs from 11 species against human full-length sequence
NAME	ARATH	CHICK	DANRE	DROME	HUMAN	MACFA	MOUSE	PONAB	RAT	XENLA	YEAST		NAME	ARATH	CHICK	DANRE	DROME	HUMAN	MACFA	MOUSE	PONAB	RAT	XENLA	YEAST		NAME	ARATH	CHICK	DANRE	DROME	HUMAN	MACFA	MOUSE	PONAB	RAT	XENLA	YEAST		NAME	ARATH	CHICK	DANRE	DROME	HUMAN	MACFA	MOUSE	PONAB	RAT	XENLA
AARS	45.3403	40.6836	43.3884	10.9804	100	98.9669	95.5579	99.2769	95.1446	43.0785	47.1816		AARS	0.49	0.66	0.5	0.21	1	0.53	0.52	0.97	0.52	0.48	0.67		AARS	89.12	88.43	88.75	87.49	90.62	89.9	90.52	90.59	90.53	86.74	90.7		AGO2	21	99	95	42	100	100	100	100	100	99
AATF	24.0826	60.5357	51.7857	25	100	96.6071	81.1787	98.75	81.8356	53.6449	16.2921		AATF	0.45	0.57	0.6	0.47	1	0.55	0.62	0.62	0.54	0.53	0.44		AATF	66.92	65.57	64.42	66.55	65.44	59.46	66.69	63.81	66.69	64.84	67.96		AKAP1	38	91	88	30	100	100	97	100	97	85
ABCF1	37.8151	34.5104	71.4793	48.6391	100	97.494	89.9642	99.0533	89.3921	73.3728	34.5902		ABCF1	0.68	0.67	0.75	0.66	1	0.72	0.73	0.68	0.77	0.71	0.66		ABCF1	79.57	76.94	71.23	69.84	72.37	70.42	72.28	70.46	72.08	72.17	79.08		AKAP8L		86.5	63		100	100	97.5	100	97.5	67.5
AGGF1	13.9623	60.1997	40.4762	23.4609	100	97.0381	77.3558	98.0392	77.0213	47.9885	12.465		AGGF1	0.17	0.39	0.37	0.24	1	0.41	0.37	0.4	0.37	0.39	0.15		AGGF1	71.71	64.45	63.4	68.65	66.68	63.99	66.41	63.96	64.63	64.75	65.22		ALYREF	55	94	91	67	100	99	95	99	100	85
AGO2	25.844	97.9905	91.7346	23.9814	100	99.0687	98.9523	99.6508	98.1374	96.0419	10.0116		AGO2	0.83	0.97	0.96	0.75	1	0.96	1	0.72	0.98	0.97	0.2		AGO2	87.99	92.83	91.99	83.17	92.85	91.74	92.83	90.8	92.01	92.59	80.87		ATXN2		86	72	33	100	100	98	97	97	83
AKAP1	11.0949	43.8435	37.7539	19.8291	100	91.2514	68.2614	96.0089	66.1593	35.4374	12.4031		AKAP1	0.13	0.34	0.42	0.32	1	0.34	0.47	0.36	0.42	0.26	0.16		AKAP1	55.92	56.84	57.95	61.54	56.95	55.25	57.17	55.34	57.24	52.77	49.37		CELF2	40	99	97	65	100	100	100	100	100	99
AKAP8L	11.7647	54.4892	30.6977	12.2291	100	87.3217	91.9003	99.226	89.9838	37.7551	12.0773		AKAP8L	0.15	0.44	0.36	0.17	1	0.39	0.52	0.42	0.61	0.44	0.17		AKAP8L	55.75	55.17	56.01	56.16	56.09	53.21	55.77	53.96	55.53	59.49	59.14		CNBP	42	98	79	37	100	100	98	100	100	95
ALKBH1	23.4783	63.2391	55.3191	31.3253	100	96.144	82.7763	98.2005	82.2622	53.7275	11.5681		ALKBH1	0.72	0.82	0.85	0.82	1	0.88	0.84	0.87	0.84	0.85	0.28		ALKBH1	88.88	84.09	87.7	88.89	86.52	85.94	87.42	85.89	86.67	84.08	87.62		CPEB4	30.5	100	98	92	100	100	100	96.5	100	100
ALKBH5	18.2741	83.1551	65.625	13.4518	100	100	96.4467	99.7462	96.9543	75	9.94898		ALKBH5	0.46	0.68	0.68	0.4	1	0.69	0.87	0.69	0.89	0.71	0.18		ALKBH5	71.4	72.26	74.46	80.73	72.89	72.12	72.93	72.16	72.93	73.25	70.97		CPSF2	51	98	92	70	100	100	98	100	98	91
ALYREF	36.5759	84.7059	71.5953	41.2451	100	86.3813	94.5098	99.2218	90.4762	75.3906	18.677		ALYREF	0.35	0.46	0.41	0.33	1	0.38	0.83	0.41	0.55	0.48	0.28		ALYREF	64.5	64.29	63.19	66.79	65.53	62.8	65.7	63.21	65.06	65.56	63.86		CPSF6		100	85	61	100		98	98	100	90
APOBEC3C	12.6316	36.8421	32.1053	0	100	73.1579	40.5263	85.2632	43.1579	32.6316	0		APOBEC3C	0.28	0.89	0.87		1	0.73	0.67	0.99	0.72	0.89			APOBEC3C	88.6	88.89	88.93		91.21	88.68	85.9	91.63	86.74	89.22			CPSF7		89	55		100		100	100	100	66
AQR	41.7508	85.1852	75.2189	59.0572	100	99.1246	94.5307	98.8552	94.8169	78.9899	12.5644		AQR	0.89	0.93	0.93	0.92	1	0.92	0.93	0.93	0.91	0.9	0.44		AQR	84.46	85.13	84.22	85.01	84.75	86.2	85.89	86.29	86.17	84.13	81.84		CSTF2	77	100	98	78	100	100	100	100	100	100
ATXN2	15.3745	82.7479	42.0444	17.2509	100	97.0177	81.0895	98.3101	90.1328	61.3469	13.2191		ATXN2	0.12	0.21	0.34	0.24	1	0.21	0.39	0.18	0.31	0.28	0.15		ATXN2	42.29	48.85	47.98	47.3	46.73	44.53	46.26	44.37	47.8	47.93	50.74		CSTF2T	76	97	97	78	100	97	100	100	100	97
BCCIP	18.4713	68.3168	50.1661	29.6296	100	85.7143	78.3439	78.9809	77.3885	66.5584	16.2544		BCCIP	0.71	0.85	0.82	0.79	1	0.62	0.83	0.71	0.77	0.82	0.66		BCCIP	78.07	78.8	80.67	81.2	79.08	77.39	79.03	73.14	76.47	79.6	80.75		DDX21	26	55	66		100	100	89	100	86	45
BCLAF1	13.0384	89.2391	26.5909	14.7826	100	99.0874	95.321	99.4565	95	48.5915	21.1823		BCLAF1	0.1	0.15	0.16	0.12	1	0.18	0.41	0.13	0.15	0.14	0.13		BCLAF1	46.35	43.06	48.01	48.46	47.33	44.22	47.38	43.29	43.49	42.88	53.17		DDX24	41	68	71	60	100	99	95	100	97	74
BUD13	24.9554	48.3005	44.7876	24.2326	100	90.9396	72.8595	97.5767	72.2132	42.9725	18.797		BUD13	0.26	0.34	0.42	0.31	1	0.38	0.43	0.26	0.38	0.27	0.23		BUD13	61	60.91	62.78	59.16	60.24	57.21	59.89	56.26	60.09	54.78	65.07		DDX3	61	98	92	71	100	95	99	100	98	98
CAPRIN1	13.0952	86.6097	53.6023	19.6051	100	99.4358	96.7468	100	96.3225	67.0181	14.9758		CAPRIN1	0.22	0.4	0.47	0.28	1	0.38	0.6	0.38	0.51	0.45	0.14		CAPRIN1	61.9	55.63	59	52.74	58.67	55.87	58.51	55.8	58.44	59.02	59.81		DDX3X	61	98	93	71	100	100	99	100	99	97
CDC40	44.8517	93.9048	81.3149	59.7222	100	99.6546	98.791	99.4819	98.791	86.9489	31.2088		CDC40	0.8	0.92	0.84	0.86	1	0.8	0.92	0.83	0.84	0.89	0.67		CDC40	84.1	88.28	85.29	86.82	86.68	83.55	86.44	85.92	85.52	86.94	81.41		DDX42	51	97	88	67	100	100	99	100	99
CELF2	31.2925	98.9669	88.3858	43.5039	100	99.3763	99.8032	100	99.8032	94.685	13.9764		CELF2	0.39	0.7	0.7	0.32	1	0.58	0.84	0.81	0.75	0.55	0.32		CELF2	68.23	66.81	66.8	61.2	66.83	65.52	66.48	66.39	66.87	66.23	74.1		DDX51	42	67	63	42	100	95	85	100	86	70
CHTOP	17.3387	86.6935	65.8009	17.7419	100	98.2533	97.9839	98.7903	98.3871	70.1613	14.5161		CHTOP	0.16	0.48	0.36	0.12	1	0.2	0.33	0.21	0.43	0.28	0.13		CHTOP	69.01	63.08	63.41	69.68	62.68	61.95	62.81	61.98	62.83	59.08	71.37		DDX55	46	88	80	53	100	98	92	97	92	84
CNBP	24.8588	93.6047	72.6708	29.0909	100	98.2353	98.3051	100	100	90.4762	27.451		CNBP	0.25	0.45	0.64	0.34	1	0.53	0.55	0.62	0.71	0.51	0.34		CNBP	69.66	70.73	73.26	68.91	70.77	68.7	69.04	70.44	71.03	69.99	76.58		DDX6	81	100	98	83	100	100	100	99	100	98
CPEB4	12.6521	96.0619	72.4409	48.2759	100	100	98.3539	50.5007	98.4743	91.5954	13.7681		CPEB4	0.19	0.42	0.48	0.42	1	0.46	0.56	0.39	0.42	0.47	0.24		CPEB4	59.84	55.94	59.05	58.91	57.52	55.66	57.33	56.34	55.82	56.32	59.85		DGCR8		97	96	55.5	100	99	100	100	100	97
CPSF1	25.3121	11.2426	78.8635	41.5107	100	94.1176	96.2526	89.3971	95.7727	80.0699	14.1489		CPSF1	0.85	0.14	0.94	0.89	1	0.54	0.96	0.89	0.95	0.97	0.82		CPSF1	82.72	64.85	82.85	82.83	83.36	85.62	83.5	79.32	82.53	83.68	85.21		DHX30	49	86	65	40	100	100	98	99	98	72
CPSF2	33.2882	94.3472	85.8056	48.545	100	99.8721	97.954	100	98.3376	91.0486	15.5327		CPSF2	0.69	0.65	0.86	0.81	1	0.69	0.9	0.4	0.82	0.89	0.59		CPSF2	83.93	80.74	81.31	81.56	81.34	79.32	81.6	76.14	80.66	81.57	81.95		DICER1	40	98	96	55.5	100	100	99	100	99.5	96
CPSF3	51.462	92.3308	87.8655	64.9123	100	97.6608	98.538	99.6909	94.152	89.3275	36.5497		CPSF3	0.81	0.87	0.92	0.9	1	0.93	0.96	0.92	0.84	0.94	0.75		CPSF3	89.27	89.59	89.15	89.08	90.37	89.1	90.29	89.49	89.57	89.13	86.46		DKC1	70	94	93	78	100		98	100	93	96
CPSF4	23.7705	92.5311	83.6431	55.0186	100	97.1564	96.2085	97.1564	97.9424	91.0781	28.8462		CPSF4	0.27	0.72	0.73	0.65	1	0.48	0.49	0.47	0.74	0.65	0.53		CPSF4	69.42	77.82	76.12	75.85	75.83	74.11	75.13	74.05	78.19	74.81	78.43		DROSHA		100	100	62	100	100	100	100	100	100
CPSF6	18.6933	96.7332	81.4679	37.2051	100	16.5154	99.637	98.9111	99.274	86.6788	14.1561		CPSF6	0.17	0.33	0.49	0.31	1	0.17	0.53	0.51	0.26	0.62	0.13		CPSF6	62.92	64.97	64.35	63	64.93	61.51	64.99	64.29	64.54	65.15	59.84		EIF3B	32	94	90	60	100	100	97		97	88
CPSF7	11.0403	80.2784	42.2505	9.97877	100	11.0403	98.7261	100	97.8355	45.4741	14.6497		CPSF7	0.22	0.32	0.24	0.21	1	0.21	0.34	0.26	0.31	0.29	0.14		CPSF7	76.72	65.8	64.52	76.53	65.27	77	65.21	61.58	65.47	65.73	60.01		EIF3G	62	100	98	51	100	100	100	100	100	100
CSTF2	24.295	78.534	59.4488	45.8234	100	95.6672	93.2409	99.6534	89.1037	65.0579	22.2973		CSTF2	0.21	0.29	0.38	0.27	1	0.29	0.51	0.52	0.27	0.34	0.24		CSTF2	61.21	58.34	63.06	64.16	60.75	56.79	61.46	61.04	57.95	61.99	66.64		EIF4A3	90	100	99	93	100	100	100	100	100	100
CSTF2T	21.9089	74.5201	62.5	44.6301	100	71.5771	87.6623	97.0779	87.1753	60.6178	19.5946		CSTF2T	0.22	0.26	0.31	0.26	1	0.27	0.29	0.24	0.33	0.27	0.22		CSTF2T	60.42	57.55	59.02	63.37	59.17	57.02	59.77	56.64	59.65	58.08	65.84		ELAVL1	38.6667	92.3333	89.6667	72.3333	100	100	99	100	99	91
DDX21	34.8733	65.1685	57.9821	17.2414	100	98.042	81.2261	99.2337	82.7366	47.6943	25.0478		DDX21	0.72	0.78	0.73	0.49	1	0.75	0.77	0.73	0.8	0.73	0.57		DDX21	73.49	73.66	71.74	69.46	70.33	70.36	69.78	69.77	70.76	70.51	76.4		EWSR1	51	88	67	48	100	98	98	100	98	71
DDX24	23.3656	53.8667	48.5679	33.0873	100	95.6151	77.4796	98.9523	78.7309	52.8347	19.0168		DDX24	0.6	0.66	0.67	0.64	1	0.69	0.71	0.71	0.73	0.68	0.6		DDX24	67.25	65.29	66.68	68.04	65.45	62.91	66.04	65.6	66.45	65.96	69.63		FMR1		96	84	61	100	100	100	100	100	95
DDX3	45.3397	90.4908	70.0906	53.1722	100	91.4764	98.6405	99.3818	94.8407	81.4199	48.0132		DDX3	0.72	0.83	0.79	0.73	1	0.77	0.86	0.82	0.9	0.81	0.78		DDX3	73.88	73.84	72.14	70.15	73.27	72.29	73.13	74.07	73.72	72.31	75.05		FUBP3	38	94.3333	82.6667	52.6667	100	100	96.6667	100	96.6667	90
DDX3X	45.3397	89.7959	71.6012	53.1722	100	96.6833	98.6405	99.3818	93.4783	80.7339	48.0132		DDX3X	0.72	0.83	0.78	0.73	1	0.75	0.86	0.82	0.84	0.83	0.78		DDX3X	73.88	72.95	71.1	70.15	73.27	73.68	73.13	74.07	73.3	74.03	75.05		FUS	44	87	89		100	100	100	100	100	97
DDX42	38.8158	80.7036	69.163	49.4311	100	98.7166	95.5867	98.8273	94.2431	84.8889	35.348		DDX42	0.59	0.67	0.59	0.58	1	0.54	0.6	0.65	0.57	0.45	0.64		DDX42	69.16	67.31	67.69	69.96	67.24	65.59	67.38	66.93	67	71.19	74.47		FXR1		96.5	86	63.5	100	100	99	100	99	93.5
DDX51	31.8008	55.7057	47.2393	30.9309	100	93.3635	75.5869	97.0859	72.6727	49.8499	20.8267		DDX51	0.73	0.78	0.76	0.7	1	0.77	0.79	0.79	0.78	0.77	0.69		DDX51	76.61	73.92	74.1	72.9	74.34	73.37	74.88	73.12	74.79	72.25	74.39		FXR2		80.5	78.5	63	100	100	96	100	100	79.5
DDX52	39.7412	69.783	60.7679	42.9293	100	97.9967	87.6254	98.1636	87.1237	67.6127	35.6383		DDX52	0.76	0.82	0.82	0.76	1	0.88	0.88	0.81	0.85	0.77	0.73		DDX52	77.48	76.04	75.98	77.17	76.1	75.77	76.41	75.4	76.76	75.8	77.99		G3BP1	32	93	81	44	100	98	96	100	97	86
DDX55	39.9663	84.7716	74.3676	41.6667	100	98.1667	91.1667	98.6667	88.4034	76.5993	30.6667		DDX55	0.85	0.93	0.88	0.81	1	0.87	0.98	0.88	0.89	0.89	0.78		DDX55	85.05	85.39	84.48	85.37	85.29	83.13	84.86	84	83.49	84.29	84.18		GRSF1	38.5	61.5	51	45.5	100	100	90.3333	97.6667	96	64.5
DDX59	36.0396	71.4055	58.3904	25.3635	100	96.769	83.6834	98.4934	82.5127	58.3199	24.9084		DDX59	0.73	0.81	0.74	0.58	1	0.74	0.85	0.59	0.72	0.66	0.7		DDX59	80.81	78.95	78.14	78.23	79.01	77.62	79.39	83.38	77.56	74.87	80.35		HNRNPA1	42.5	97.5	85.5	57.5	100	100	100	100	99	91
DDX6	60.8696	99.1718	88.8199	65.1416	100	100	97.7226	99.5859	98.1366	94.1788	56.9358		DDX6	0.89	0.88	0.87	0.87	1	0.85	0.86	0.87	0.88	0.89	0.83		DDX6	83.94	84.78	84.66	85.85	84.61	82.91	84.64	84.69	84.76	84.92	82.74		HNRNPA2B1	40	99	74.5	56	100	100	100	99	99	90.5
DGCR8	10.9961	83.1824	68.6934	32.5862	100	98.8357	95.3428	99.8706	94.5666	74.7409	9.57309		DGCR8		0.35	0.35	0.36		0.34	0.6	0.35	0.32	0.36	0.17		DGCR8		61.98	64.18	67.62		61.72	64.1	62.03	64.11	61.98	61.66		HNRNPC	30	96	80	52	100	100	100	100	100	93
DHX30	28.0683	73.5343	43.8193	26.0085	100	96.4824	97.6549	99.5812	97.7387	50.2521	22.8311		DHX30	0.72	0.89	0.79	0.73	1	0.83	0.85	0.87	0.84	0.78	0.61		DHX30	82.98	80.45	81.12	84.21	80.98	79.27	80.39	81.09	81.01	79.4	78.46		HNRNPD	42	99	91	45.5	100	100	100	100	99	94.5
DICER1	14.6674	91.7751	79.8928	22.7367	100	96.7742	92.5887	99.7399	93.0657	83.0249	10.6747		DICER1	0.36	0.78	0.47	0.67	1	0.75	0.77	0.77	0.54	0.79	0.27		DICER1	67.89	68.59	68.17	68.27	67.45	67.49	68.82	68.16	67.44	69.22	70		HNRNPF	43	86	82.3333	49	100	100	98	100	98	81.3333
DIS3L2	29.8305	68.8136	56.8362	25.8757	100	97.0112	86.092	97.9661	85.4237	62.0339	23.9548		DIS3L2	0.73	0.81	0.79	0.7	1	0.82	0.9	0.84	0.84	0.81	0.71		DIS3L2	79.69	79.14	80.09	79.35	83.11	82.91	83.48	81.65	82.75	77.82	85.85		HNRNPH1	42	96.6667	90	48	100	100	100	100	98.6667	92
DKC1	58.5603	78.5992	74.5059	63.5827	100	15.1429	89.5874	99.8054	81.336	73.93	61.4907		DKC1	0.72	0.81	0.82	0.76	1	0.49	0.87	0.79	0.84	0.84	0.78		DKC1	75.93	79.34	79.79	78.42	79.35	78.85	79.49	78.43	79.62	78.4	80.87		HNRNPK	37	99	86	52	100	100	100	100	100	98.5
DROSHA	10.3947	86.7515	75.1746	41.2208	100	99.6361	95.2658	99.9272	95.9289	76.2661	10.4581		DROSHA	0.16	0.76	0.77	0.73	1	0.75	0.8	0.76	0.77	0.77	0.18		DROSHA	70.92	71.54	72.36	71.45	71.33	70.33	71.51	70.95	71.31	71.91	64.7		HNRNPL	36.3333	98	85.3333	61.5	100	100	99.3333	98	99.3333	94.6667
EFTUD2	59.2593	98.0453	91.1523	74.6914	100	97.4194	99.0731	99.7942	98.0392	93.5185	33.0166		EFTUD2	0.96	1	0.95	0.98	1	0.93	0.99	1	0.99	0.96	0.86		EFTUD2	88.4	89.63	89.36	88.58	89.69	89.28	89.7	89.64	89.02	89.44	89.83		HNRNPM	35	94	81.6667	47.6667	100	98.6667	99.3333	100	100	85
EIF3A	29.2806	67.6556	71.7443	41.8421	100	79.5224	79.6131	79.5948	79.0251	71.9247	21.9917		EIF3A	0.5	0.51	0.46	0.54	1	0.42	0.6	0.42	0.58	0.52	0.43		EIF3A	70.15	63.62	65.55	67.17	63.85	63.48	64.52	63.23	64.56	62.88	71.75		IGF2BP1		92.5	79		100	100	100	100	100	78
EIF3B	31.3008	81.7043	86.1968	47.8261	100	93.9355	90.411	100	90.5897	87.7729	17.6933		EIF3B	0.63	0.81	0.75	0.75	1	0.7	0.83	0.74	0.87	0.73	0.61		EIF3B	76.68	76.11	79.55	79.56	75.06	75.34	75.52	80.3	75.67	78.19	80.77		IGF2BP2		93	83		100	96	96	98	96.5	71
EIF3D	37.9562	95.073	90.5109	54.7445	100	100	98.9051	100	98.9051	89.0511	11.4963		EIF3D	0.66	0.75	0.75	0.71	1	0.77	0.77	0.76	0.77	0.71	0.17		EIF3D	80.89	83.5	83.92	82.6	82.26	81.1	84.47	81.03	84.24	82.38	79.18		IGF2BP3		85.5	76	34	100	84.5	93.5	100	93.5	80
EIF3G	28.9116	87.5	84.3003	41.0256	100	100	98.4375	99.6875	97.5	83.7662	24.4526		EIF3G	0.33	0.33	0.37	0.33	1	0.43	0.47	0.39	0.32	0.35	0.33		EIF3G	69.84	67.71	72.15	72.22	70.12	69.18	70.02	69.28	66.02	71.35	74.56		ILF3		97	92.5		100	100	97.5	100	97.5	93.5
EIF3H	36.2018	88.9571	82.0896	43.1953	100	99.4318	97.1591	100	97.7273	82.3353	14.7059		EIF3H	0.84	0.93	0.94	0.91	1	0.92	0.98	0.92	0.97	0.94	0.5		EIF3H	78.96	73.54	75.61	74.81	74.48	74.18	74.5	73.06	74.57	76.01	78.11		IMP3				34	100					75.5
EIF4A3	74.5098	97.3236	96.0591	86.9674	100	99.5134	99.2701	100	99.7567	94.1606	59.1479		EIF4A3	0.93	0.97	0.96	0.97	1	0.98	0.98	0.97	0.98	0.96	0.93		EIF4A3	88.73	89.08	88.6	88.97	89.1	88.78	88.76	88.04	88.7	88.15	88.89		KHDRBS1	41	100	81	60	100	100	100	100	100	92
EIF4G2	16.366	92.9845	81.4031	14.2227	100	99.7795	98.8962	100	98.7859	82.6622	9.70232		EIF4G2	0.32	0.45	0.42	0.29	1	0.46	0.51	0.47	0.45	0.45	0.27		EIF4G2	70.29	74.37	73.57	68.73	73.11	69.96	73.3	73.22	73.47	73.73	66.7		KHSRP	34	98	92	39	100	100	100	100	100	95
ELAVL1	24.5399	97.8528	84.0491	58.589	100	100	98.4663	100	98.4663	91.411	23.3129		ELAVL1	0.29	0.75	0.51	0.47	1	0.57	0.91	0.62	0.9	0.75	0.32		ELAVL1	76.72	79.21	79.34	73.2	79.92	76.71	79.99	76.95	80.1	79.84	80.65		LARP4	40	88	86	62	100	98	96	100	100	90
EWSR1	22.3118	87.8049	43.6102	37.1831	100	69.1935	89.9237	98.4589	83.3333	57.4695	20.5314		EWSR1	0.25	0.31	0.43	0.27	1	0.31	0.46	0.32	0.33	0.29	0.22		EWSR1	57.58	50.52	51.1	54.92	50.93	48.41	50.89	49.11	48.16	50.61	55.93		LARP7	37	94.5	73.5	45	100	100	97	100	97.5	85
EXOSC5	36.1702	61.6822	60.4348	34.3348	100	97.8723	89.3617	97.8723	80.3653	65.2361	22.87		EXOSC5	0.88	0.83	0.91	0.9	1	0.9	0.96	0.89	0.87	0.91	0.88		EXOSC5	83.94	81.5	85.62	86.02	85.05	81.37	84.94	88.68	81.11	85.04	89.98		LIN28A	40	91	85	49	100	100	100	100	100	80
EZH2	20.4444	96.4072	84.1823	52.2788	100	99.866	98.3914	99.4638	96.049	92.8954	14.6113		FAM120A	0.2	0.7	0.66	0.14	1	0.65	0.71	0.54	0.77	0.69	0.14		FAM120A	67.79	68.42	70	57.19	68.27	67.58	68.28	64.19	68.25	69.81	61.51		LIN28B	41	90	80	50	100	100	95	100	95	87
FAM120A	10.7351	89.1324	44.8902	9.03399	100	99.1848	96.1331	99.9106	96.147	82.0365	12.6071		FASTKD2	0.3	0.78	0.75	0.48	1	0.86	0.82	0.93	0.66	0.77	0.11		FASTKD2	81.44	76.68	78.23	80.85	75.68	75.29	76.66	76.25	75.53	76.12	71.61		LSM11		84	66	48	100	100	100	100	100	71
FASTKD2	11.2676	36.3368	28.5276	12.8169	100	90.8451	62.8447	95.671	60.3829	30.7801	10.8451		FBL	0.76	0.47	0.82	0.25	1	0.79	0.84	0.77	0.83	0.77	0.73		FBL	79.04	65.15	78.8	82.51	78.86	78.85	78.6	78.96	78.29	78.62	79.46		MATR3		93	47.5	33	100	100	100	100	100	73
FBL	68.4375	42.2414	78.8644	10.9034	100	91.5888	90.3427	99.0654	89.0966	66.3551	60.4361		FIP1L1	0.17	0.23	0.24	0.19	1	0.23	0.24	0.22	0.19	0.2	0.2		FIP1L1	60.27	55.51	55.94	58.28	56.03	53.8	56.93	57.04	53.4	56.89	57.89		NCBP2	69	85	84	78	100	100	100	100	100	88
FIP1L1	10.6961	50.9595	47.2759	20.202	100	99.2832	93.6317	92.5664	93.6317	53.367	18.0428		FKBP4	0.58	0.8	0.85	0.77	1	0.76	0.79	0.79	0.9	0.86	0.6		FKBP4	91.48	89.01	91.52	89.52	90.55	90.91	90.46	89.93	90.51	90.31	94.07		NIP7	73	93	84	73	100	98	98	100	98	93
FKBP4	36.3834	72.7669	61.5556	41.4579	100	99.0338	89.3013	98.6928	89.5197	64.6532	44.7368		FMR1	0.15	0.59	0.59	0.53	1	0.59	0.57	0.71	0.51	0.53	0.19		FMR1	64.02	72.14	71.05	68.05	70.28	70.53	69.3	71.69	71.75	72.2	74.34		NONO	31	98	75	48.5	100	100	100	100	100	85
FMR1	15.5738	90.8759	69.2443	32.2785	100	97.8114	95.7211	98.4848	95.7841	85.6383	11.3924		FTO	0.2	0.89	0.85	0.26	1	0.94	0.98	0.94	0.97	0.94	0.22		FTO	86.31	89.53	86.53	91.93	91.33	88.63	91.2	88.15	89.69	89.8	89.92		NOP58	58	83	84	68	100	100	97	100	97	84
FTO	11.0891	58.6724	45.5446	21.2766	100	96.8317	86.0558	97.0297	83.3663	52.495	11.0891		FUBP3	0.29	0.45	0.44	0.33	1	0.43	0.41	0.5	0.49	0.48	0.21		FUBP3	62.13	64.38	64.65	63.09	66.64	64.83	64.77	65	66.33	68.34	69.79		NXF1		75	51	26	100	100	88	98	88	45
FUBP3	14.8601	80.9441	65.3846	23.4266	100	99.3007	92.1329	100	92.9701	82.3183	14.9606		FUS	0.25	0.27	0.43	0.18	1	0.31	0.56	0.22	0.51	0.29	0.1		FUS	59.11	51.14	53.99	60.75	53.98	51.85	54.08	50.63	54.26	53.57	47.1		PABPC4	62	94.5	92.5	73.25	100	99.5	97	100	97.5	93
FUS	19.086	44.7034	54.5627	10.076	100	94.2966	93.0502	96.7681	92.6641	56.0836	15.1163		FXR1	0.14	0.69	0.62	0.38	1	0.56	0.67	0.71	0.71	0.66	0.12		FXR1	64.38	71.46	70.44	67.63	71	65.75	69.75	70.48	72.31	69.79	65		PABPN1	66	100	92	78	100	100	100	100	100	97
FXR1	16.8033	85.7616	70.3704	33.9775	100	99.5169	97.1014	99.5169	92.9577	86.7955	13.0542		FXR2	0.17	0.6	0.6	0.39	1	0.6	0.73	0.58	0.63	0.57	0.11		FXR2	62.43	68.99	68.19	65.67	69.59	68.09	69.29	69.61	69.39	69.08	64.3		PCBP1	33.6667	92.3333	89	63.3333	100	100	100	100	100	67.6667
FXR2	15.6627	60.3269	62.8529	32.5409	100	99.4048	94.3536	98.0092	96.3836	60.3269	13.0542		G3BP1	0.33	0.4	0.43	0.31	1	0.4	0.77	0.87	0.62	0.45	0.21		G3BP1	66.66	67.25	66.66	62.4	66.87	61.75	67.1	66.98	67.02	66.07	63.9		PCBP2	33.6667	80	93.3333	65	100	100	99.3333	99.3333	96.6667	84.6667
G3BP1	20.2614	84.086	65.2361	27.897	100	99.5708	91.828	99.7854	91.828	73.8197	12.8019		GEMIN5	0.37	0.5	0.54	0.44	1	0.4	0.8	0.66	0.69	0.59	0.36		GEMIN5	86.86	73.52	79.74	75.13	79.22	73.35	79.31	73.6	79.28	79.03	85.49		PHF6	50.5	94	85	42.5	100	100	100	100	100	85
GEMIN5	12.4736	57.1618	47.7778	10.2834	100	97.2149	81.0919	98.4748	81.7089	51.1897	13.5922		GNL3	0.56	0.6	0.62	0.56	1	0.82	0.66	0.7	0.67	0.63	0.56		GNL3	74	73.93	75.59	74.78	75.33	75.66	75.66	75.28	75.7	75.91	75.58		PRKRA	41	59	59.3333	48.3333	100	100	98.3333	100	98	67.3333
GNL3	30.4189	47.7231	41.3479	25.1366	100	94.186	71.1896	96.7213	74.1636	45.3875	23.6538		GPKOW	0.34	0.34	0.28	0.2	1	0.33	0.28	0.36	0.53	0.31	0.18		GPKOW	69.42	71.38	70.55	64.31	69.99	68.6	69.46	69.42	70.28	69.6	68.01		PRPF8	78	100	100	94	100	100	100	100	100	100
GPKOW	18.6147	35.7298	38.6555	16.3866	100	96.4286	73.1092	97.0526	74.1597	34.1646	19.4595		GRSF1	0.31	0.47	0.49	0.35	1	0.44	0.59	0.35	0.48	0.38	0.22		GRSF1	72.72	71.97	68.7	65.44	66.98	70.02	66.92	65.28	67.53	65.7	67.26		PTBP1	42.5	94.75	83.5	68.5	100	100	97	100	96.75	90
GRSF1	27.451	46.8927	36.4764	22.0833	100	97.4359	90.3967	96.875	87.4016	45.6897	13.5831		GRWD1	0.87	0.77	0.93	0.88	1	0.96	0.98	0.96	0.96	0.91	0.84		GRWD1	86.76	90.97	88.73	88.56	89.09	87.85	89.15	88.72	89.33	87.19	86.24		PUM1	56	98	93	77	100	100	98	100	98	97
GRWD1	37.2197	15.3302	58.1986	49.5516	100	97.5336	91.4798	98.4305	91.6854	66.1435	28.4753		GTF2F1	0.27	0.13	0.35	0.32	1	0.37	0.36	0.15	0.36	0.36	0.14		GTF2F1	63.21	54.29	62.01	61.83	63.42	60.76	63.67	68.17	63.4	62.88	61.21		PUM2	57	99	84	79	100	99	99	100	99	92
GTF2F1	15.6673	13.3462	66.3657	35.3965	100	97.8346	92.5197	14.1199	92.5197	70.2128	15.0246		HLTF	0.72	0.46	0.81	0.47	1	0.85	0.81	0.83	0.81	0.79	0.57		HLTF	70.77	66.93	68.99	67.26	69.87	67.37	69.01	66.09	68.89	67.79	70.87		QKI	51	99	99	80	100	100	100	100	100	99
HLTF	30.874	19.0287	54.185	18.6323	100	98.7116	82.9511	98.9087	82.3529	61	18.7342		HNRNPA1	0.27	0.64	0.53	0.5	1	0.59	0.64	0.6	0.62	0.58	0.25		HNRNPA1	65.48	70.99	65.62	67.49	69.18	67.29	71.23	70.13	71.31	69.23	65.66		RBFOX1	35	100	98	92	100	100	100	100	100	100
HNRNPA1	32.2581	80.1187	57.2581	44.3548	100	100	99.0625	98.75	98.75	69.0411	22.8495		HNRNPA2B1	0.31	0.58	0.54	0.52	1	0.6	0.6	0.61	0.62	0.52	0.27		HNRNPA2B1	66.23	69.25	69.81	68.24	70.68	69.68	70.23	70.48	70.32	68.42	66.41		RBFOX2	35	100	92	92	100	100	100	76	100	97
HNRNPA2B1	29.745	96.2751	60.9065	43.0595	100	99.1453	99.7167	99.7167	99.7167	76.7296	24.3626		HNRNPC	0.27	0.58	0.34	0.28	1	0.37	0.37	0.38	0.45	0.37	0.21		HNRNPC	65	84.28	71.25	63.19	71.56	69.4	70.89	70.92	71.16	71.15	65.33		RBM10	29.5	56.5	52	31.5	100	86.5	99	100	84.5	62
HNRNPC	12.6712	95.5224	52.9412	22.549	100	100	94.7712	100	90.9396	74.4681	14.0523		HNRNPD	0.27	0.59	0.58	0.38	1	0.53	0.62	0.56	0.61	0.51	0.25		HNRNPD	63	64.39	65.71	64.54	63.7	60.38	63.85	61.43	63.33	62.82	62.92		RBM15	35	92.5	74.5	49.5	100	99.5	98.5	100	98.5	66
HNRNPD	23.3803	87.8049	71.9355	32.7922	100	100	95.7746	100	96.3173	77.6271	27.3239		HNRNPF	0.32	0.4	0.36	0.27	1	0.47	0.49	0.44	0.51	0.29	0.2		HNRNPF	71.97	62.82	65.77	64.69	65.5	65.76	65.48	64.38	65.71	64.36	68.4		RBM15B	35	85.5	90	52	100	64	99.5	100	99.5	76
HNRNPF	28.6275	72.7711	62.4079	29.1566	100	99.5181	98.0723	100	98.0723	65.3012	11.5663		HNRNPH1	0.3	0.41	0.41	0.28	1	0.33	0.49	0.36	0.47	0.32	0.24		HNRNPH1	70.82	60.85	62.24	63.33	62.77	60.49	62.56	61.01	62.58	63	61.85		RBM22	44	97	85	60	100	100	100	100	98	93
HNRNPH1	26.7123	83.5189	75.3731	27.3942	100	92.2049	99.7773	100	99.3318	72.3831	11.3527		HNRNPK	0.32	0.5	0.47	0.43	1	0.53	0.54	0.51	0.54	0.53	0.44		HNRNPK	65.25	66.42	65.07	63.03	64.72	64.7	64.72	64.11	64.69	65.89	68.46		RBM47	38.6667	96	89.3333	58	100	74	97.6667	100	97.3333	91
HNRNPK	12.743	92.74	65.9472	31.9654	100	98.9201	100	98.9201	100	86.4662	15.7385		HNRNPL	0.42	0.45	0.47	0.48	1	0.55	0.62	0.58	0.49	0.68	0.29		HNRNPL	80.24	74.83	76.35	73.27	74.19	75.28	74.32	73.73	72.45	74.58	67.57		RBM5	34.5	93.5	71.5	34	100	100	100	100	100	83
HNRNPL	24.3056	91.7254	71.9439	34.0122	100	97.1239	97.7816	97.9592	96.7742	84.2007	13.285		HNRNPM	0.23	0.29	0.24	0.19	1	0.36	0.28	0.25	0.25	0.22	0.25		HNRNPM	63.91	56.42	54.99	59.73	56.56	55.67	56.55	55.09	56.26	54.95	62.05		RBPMS	46	97	87	69	100	100	100	100	100	93
HNRNPM	19.3772	72.6048	49.2154	21.3608	100	99.0371	97.2565	97.8082	97.1014	51.6438	15.4567		HNRNPU	0.16	0.66	0.58	0.42	1	0.63	0.67	0.61	0.58	0.59	0.17		HNRNPU	56.23	66.31	66.16	59.17	65.78	66.19	66.6	65.83	65.25	65.39	63.36		RPS3		100	97	86	100	85	100	98	100	100
HNRNPU	12.0178	81.5758	52.3869	23.5152	100	96.478	95.375	99.5037	88.6675	63.1579	15.4589		HNRNPUL1	0.2	0.55	0.56	0.44	1	0.63	0.75	0.63	0.63	0.54	0.12		HNRNPUL1	68.41	67.8	65.19	59.45	66.32	65.01	66.3	65.1	66.83	63.83	60.54		SAFB		93	87		100	90	94	100	95	89
HNRNPUL1	11.5789	55.7856	51.6582	18.8084	100	99.4159	94.5093	98.0418	94.8598	49.8756	10.7711		IGF2BP1	0.34	0.79	0.88	0.39	1	0.71	0.77	0.74	0.79	0.88	0.37		IGF2BP1	73.74	77.92	77.83	72.28	78.26	76.89	78.38	77.39	78.91	78.23	75.24		SAFB2		94	94	74	100	100	93	100	90	95
IGF2BP1	12.3318	94.0972	78.5095	29.636	100	100	99.3068	100	99.6534	75.9099	13.5593		IGF2BP2	0.31	0.51	0.74		1	0.66	0.84	0.75	0.8	0.76	0.37		IGF2BP2	72.38	73.88	77.65		77.75	75.37	78.12	78.92	78.15	77.94	74.98		SERBP1	34	59	73	44	100	88	98	83	97	66
IGF2BP2	12.1951	84.6429	76.4608	0	100	99.1653	95.2703	98.9209	95.6081	66.2732	17.1913		IGF2BP3	0.41	0.74	0.73	0.52	1	0.68	0.68	0.67	0.77	0.76	0.37		IGF2BP3	79.09	78.63	78.29	72.7	78.13	74.71	77.96	76.66	78	78.13	75.17		SF3A3	53	94	94	84	100	100	100	100	100	92
IGF2BP3	16.2939	83.5924	75.475	31.0881	100	99.3092	96.5458	100	96.8912	81.3471	16.2228		ILF3	0.18	0.5	0.57	0.35	1	0.49	0.5	0.57	0.51	0.48	0.23		ILF3	56.02	66.46	68.53	66.68	68.09	66.38	67.86	70.58	67.98	66.66	58.43		SF3B4	77.5	100	100	87.5	100	100	100	100	100	99
ILF3	25.8621	81.411	56.4226	17.7602	100	99.3289	92.17	97.8632	92.5056	62.3043	16.2963		IMP3	0.41	0.2	0.23	0.52	1	0.24	0.21	0.22	0.23	0.68	0.23		IMP3	79.09	83.32	85.09	72.7	78.13	84.22	78.55	84.05	84.54	75.39	85.07		SFPQ		96	82.5	52.5	100	77.5	100	100	100	88
IMP3	16.2939	12.4324	10.929	31.0881	100	14.1304	11.4723	14.1304	14.1304	74.7405	12.5683		KHDRBS1	0.38	0.61	0.4	0.38	1	0.42	0.56	0.4	0.59	0.48	0.34		KHDRBS1	70.11	65.63	70.16	64.29	65.65	59.5	65.13	59.66	65.53	64.66	66.86		SLBP		90	87	54	100	100	98	100	97	81
KHDRBS1	21.4286	78.5219	52.862	27.3364	100	94.1309	94.3567	100	94.3567	67.7778	14.447		KHSRP	0.29	0.45	0.33	0.31	1	0.31	0.46	0.35	0.52	0.37	0.19		KHSRP	60.52	62.35	64.71	60.66	63.41	60.7	62.92	62.1	63.07	62.66	61.26		SLTM		93	85	66	100	100	98	100	100	91
KHSRP	17.5633	76.2307	63.0673	18.5654	100	80.7314	97.8903	94.6554	97.609	64.4163	12.2363		LARP4	0.16	0.39	0.51	0.21	1	0.31	0.45	0.32	0.28	0.41	0.28		LARP4	57.22	54.72	54.95	47.54	54.58	50.84	54.84	53.75	59.16	54.43	66.79		SMN	64	97	98	75	100	100	100	100	100	97
LARP4	11.4641	67.5414	42.1271	22.7901	100	96.547	82.3366	97.5138	75	53.8674	14.9091		LARP7	0.23	0.54	0.71	0.39	1	0.92	0.82	0.72	0.76	0.66	0.46		LARP7	65.89	66.12	68.9	68.22	67.99	68.21	68.42	66.3	68.47	66.12	73.49		SMNDC1	37	93	83	43	100	98	98	98	98	86
LARP7	17.0588	65.8076	52.7928	20.9622	100	97.4182	78.9474	98.9691	79.5096	59.1065	20.3636		LIN28A	0.35	0.74	0.48	0.45	1	0.49	0.82	0.49	0.8	0.47	0.26		LIN28A	71.78	76.79	77.26	76.07	77.07	75.98	77.05	75.82	76.89	79.1	79.73		SND1		37	80	50	100	98	96	99	94	78
LIN28A	17.7033	79.2079	62.8713	30.7692	100	99.0431	96.6507	99.0431	98.0861	62.5641	13.7255		LIN28B	0.32	0.69	0.54	0.39	1	0.58	0.67	0.59	0.48	0.69	0.21		LIN28B	70.06	73.09	73.55	74.34	73.62	71.71	73.94	71.67	72.67	72.66	78.01		SRSF1	60	98.5	97.5	78	100	100	100	100	100	99
LIN28B	18	80.4	62.4413	34.359	100	96	84.2105	98.4	81.6	76.8	13.0719		LSM11	0.11	0.54	0.43	0.34	1	0.44	0.55	0.52	0.57	0.49	0.17		LSM11	66.78	65.87	63.99	71.32	65.18	58.57	65.49	64.3	65.29	67.85	65.56		SRSF10	50	89	87	50	100	100	100	94	100	93
LSM11	13.6111	49.4286	38.0556	22.6562	100	88.3333	87.2222	98.8889	86.1111	47.4227	12.2222		MATR3	0.13	0.27	0.23	0.12	1	0.23	0.44	0.28	0.59	0.25			MATR3	54.16	57.08	57.26	52.24	57.49	53.43	57.19	54.25	57.55	53.57			SRSF3	51	100	97	71	100	100	100	100	100	98
MATR3	12.782	71.0744	17.9457	13.8144	100	99.2916	98.1087	99.2916	97.2781	48.2881	11.9244		MBNL2	0.14	0.51	0.33	0.25	1	0.36	0.49	0.48	0.6	0.32	0.13		MBNL2	56.9	66.93	64.82	57.07	65.75	65.34	66.25	65.86	66.35	65.79	61.92		SRSF7	50	98	94	72	100	78	100	100	100	98
MBNL2	13.6729	85.5228	75.3501	32.1716	100	77.9104	83.6461	100	83.6461	82.5737	13.1367		METAP2	0.83	0.83	0.82	0.8	1	0.82	0.83	0.82	0.94	0.79	0.8		METAP2	86.94	83.41	85	86.92	86.08	85.77	86.2	85.68	86.01	85.06	86.67		SRSF9	62	79.5	75.5	69.5	100	100	98	100	97.5	81.5
METAP2	63.5535	84.5188	77.7311	64.2857	100	99.1632	94.9791	99.7908	94.9791	80.7531	51.0689		METTL14	0.42	0.78	0.76	0.73	1	0.69	0.78	0.94	0.78	0.85	0.64		METTL14	66.69	79.69	80.39	82.22	80.53	79.68	80.37	80.53	80.72	80.32	82.89		SSB		79.5	64.5		100	41	90	100	90.5	68.5
METTL14	33.7719	94.0789	81.0989	59.9496	100	97.3214	98.6842	100	98.4649	83.3333	19.7015		METTL3	0.49	0.7	0.64	0.58	1	0.61	0.58	0.61	0.62	0.4	0.52		METTL3	76.1	77.24	76.6	75.33	76.28	74.83	75.7	74.34	75.82	74.56	77.03		STAU1	33	92	79	51.25	100	99.25	93	100	93.5	88.25
METTL3	39.8276	74.9129	66.8966	45.3448	100	99.6552	96.8966	99.8276	96.875	74.8691	26.2069		MKRN1	0.46	0.55	0.54	0.44	1	0.51	0.65	0.39	0.34	0.46	0.2		MKRN1	71.18	64.87	68.54	67.07	66.64	64.61	66.84	66.75	65.31	64.76	62.86		STAU2	39.5	92.6667	88	53.3333	100	99.3333	97.3333	100	98	83
MKRN1	30.2857	75.2155	66.0592	31.6062	100	99.7608	93.3472	97.9775	92.0973	67.0379	10.9635		MOV10	0.73	0.83	0.82	0.67	1	0.9	0.87	0.85	0.87	0.81	0.58		MOV10	80.24	84.54	83.25	84.22	82.56	79.86	82.45	80.55	82.32	80.82	80.75		SUGP2	40.5	75.5	43	33.5	100	100	88.5	98	88.5	50
MOV10	22.2343	43.4333	38.3616	21.3351	100	99.003	90.9272	99.8006	91.326	43.5451	12.0494		MTPAP	0.46	0.84	0.82	0.77	1	0.86	0.85	0.78	0.68	0.83	0.47		MTPAP	73.43	84.67	82.2	82.95	83.18	81.56	83.14	81.18	84	81.44	77.81		SUPV3L1	47	80	84	70	100	98	92	99	93	83
MTPAP	13.9175	53.8732	50.6873	24.9141	100	87.4355	76.1168	95.3528	76.4179	51.5464	10.3093		NCBP2	0.72	0.93	0.98	0.93	1	0.84	0.95	0.87	0.95	0.96	0.76		NCBP2	85.47	93.3	94.29	94.18	94.14	90.24	95.39	90.22	95.33	95.36	88.95		TAF15	44	93	82	52	100	100	100	100	100	83
NCBP2	62.1795	76.9231	79.3548	70.1299	100	99.359	98.0769	100	98.0769	84.3137	47.4359		NCBP3	0.13	0.53	0.46	0.14	1	0.44	0.54	0.42	0.47	0.47	0.23		NCBP3	50.61	63.2	62.26	57.19	63.86	62.07	63.2	60.89	63.57	61.15	66.74		TARBP2	40	86.6667	87.3333	47.3333	100	100	96.6667	100	96.3333	87.6667
NCBP3	14.5161	76.8212	47.4194	12.2581	100	97.5045	94.7967	96.6129	93.9837	62.6446	10.8475		NIP7	0.94	0.92	0.99	0.99	1	0.98	1	1	1	1	0.96		NIP7	93.16	87.36	92.5	93.11	94.05	91.85	94.23	94.22	94.13	94.02	93.73		TARDBP	30	93	84	66	100	100	93	100	93	89
NIP7	60	78.8889	82.2222	64.4444	100	99.4444	97.7778	100	97.2222	89.4444	56.6667		NIPBL	0.57	0.67	0.59	0.63	1	0.58	0.71	0.69	0.65	0.66	0.58		NIPBL	65.21	58.95	57.8	64.17	59.1	58.96	59.14	58.79	58.01	58.36	69.53		TDP43	30	93	87	66	100	100	93	100	93	89
NIPBL	15.4013	85.627	54.3153	25.2938	100	99.1578	96.569	99.5364	94.8052	59.1655	10.7167		NKRF	0.16	0.6	0.52	0.32	1	0.44	0.73	0.67	0.39	0.53	0.16		NKRF	71.62	70	70.2	75.04	70.79	66.71	70.2	68.31	70.33	67.38	67.28		TIA1	43.3333	99	86.3333	52.3333	100	100	99.3333	100	98	94
NKRF	10.1449	67.6812	40	17.7677	100	93.6232	94.7826	99.8551	94.3478	45.6522	10.5797		NOL12	0.26	0.49	0.51	0.28	1	0.4	0.41	0.37	0.42	0.34	0.36		NOL12	73.03	73.95	74.54	75.34	74.62	74.21	74.64	74.16	74.53	74.85	77.29		TIAL1	44.6667	100	90.3333	56.3333	100	100	93.6667	93.6667	93.6667	91.3333
NOL12	18.5	57.3604	47.4178	19.2488	100	96.2441	85.446	97.1831	85.446	52.1127	20.6573		NOLC1	0.14	0.25	0.2	0.16	1	0.17	0.24	0.26	0.27	0.17	0.18		NOLC1	55.71	54.65	52.29	51	54.65	50.98	54.82	50.46	54.69	48.55	56.83		TRA2A	37	97	95	51	100	100	100	100	100	87
NOLC1	17.7673	40.896	32.0458	25.3644	100	92.7039	66.2375	95.422	70.6724	30.7582	24.1379		NONO	0.25	0.66	0.8	0.51	1	0.69	0.92	0.83	0.79	0.69	0.2		NONO	75.22	76.24	78.91	72.01	77.81	74.79	77.56	77.99	78.1	75.87	79.59		TROVE2		81	57	21	100	99	91	99	91	79
NONO	13.1635	84.0764	62.585	30.9979	100	91.7197	98.0892	100	98.0892	75.431	11.8896		NOP56	0.78	0.86	0.86	0.84	1	0.9	0.88	0.88	0.9	0.84	0.78		NOP56	75.86	77.39	76.6	77.84	74.16	74.37	74.7	74.54	74.51	76.84	77.95		U2AF1	49	100	98	78	100	100	34	100	100	97
NOP56	51.1494	76.5918	72.2628	60.4839	100	98.8215	88.2759	98.4848	88.6054	74.6241	47.4206		NOP58	0.77	0.77	0.8	0.77	1	0.85	0.88	0.74	0.82	0.78	0.76		NOP58	75.69	74.01	75.04	76.96	75.99	75.75	75.75	74.55	76.07	76.1	77.52		U2AF2	49	23	97	81	100	100	100	100	100	100
NOP58	46.8889	74.2911	75.0473	60.8611	100	99.0548	94.896	99.0548	95.2741	74.6692	44.6184		NPM1	0.36	0.5	0.41	0.19	1	0.74	0.87	0.66	0.6	0.5	0.15		NPM1	72.46	72.49	69.6	60.83	71.03	72.58	70.95	71.52	72.59	71.61	66.44		U2AF65	49	23	97	81	100	100	100	100	100	100
NPM1	17.1429	64.6258	46.2366	15.6463	100	98.4906	92.8082	96.9925	92.8082	59.1837	11.9048		NSUN2	0.75	0.86	0.82	0.79	1	0.64	0.85	0.85	0.86	0.86	0.8		NSUN2	77.78	78.02	79.19	82.47	79.27	74.75	79.5	78.3	77.74	81	82.13		UPF1	74	100	99	84	100		100	100	100	99
NSUN2	28.6832	72.751	68.0157	37.5335	100	93.4811	86.79	99.2177	81.3559	74.9284	31.2865		NUDT21	0.51	0.77	0.93	0.89	1	0.97	0.94	0.99	0.93	0.92	0.17		NUDT21	86.79	84.56	90.65	90.16	90.83	90.7	91.24	90.86	91.23	91.17	87.6		WRN	42	73	63	37	100	94	82	98	81	69
NUDT21	12.6263	99.1189	96.4758	76.652	100	100	99.5595	100	99.5595	98.2379	13.2159		NXF1	0.29	0.66	0.57	0.43	1	0.61	0.74	0.77	0.71	0.61	0.39		NXF1	85.19	76.72	79.32	78.02	79.61	77.49	79.69	78.96	79.51	79.44	82.42		XRN2	59	92	86	73	100	100	99	100	99	88
NXF1	16.9725	72.3748	58.9661	25.2019	100	95.9283	90.7767	98.3845	91.5858	56.7961	12.6878		PABPC4	0.42	0.72	0.75	0.53	1	0.6	0.68	0.71	0.9	0.68	0.53		PABPC4	74.9	75.32	77.43	75.16	76.27	74.21	75.41	75.4	76.07	75.39	78.82		YBX3	47	100	100	82	100	100	100	100	100	97
PABPC4	42.236	90.3175	81.8038	55.836	100	99.3789	95.7211	97.7813	97.9814	84.345	43.8475		PABPN1	0.43	0.17	0.49	0.44	1	0.33	0.54	0.44	0.36	0.54	0.39		PABPN1	69.46	62.48	68.1	69.03	68.54	68.4	68.46	67.57	67.05	68.24	67.27		YTHDC1	44	97	93	61	100	100	100	100	100	94
PABPN1	37.8855	44.2149	58.3333	52.2321	100	67.3203	97.0199	100	91.1765	68.1356	20		PCBP1	0.56	0.59	0.7	0.51	1	0.73	0.87	0.74	0.61	0.68	0.59		PCBP1	74.34	69.02	69.89	67.56	68.62	67.11	68.77	67.01	69.44	69.06	70.41		YTHDC2		87			100	99	97	98	98	92
PCBP1	20.6587	78.0899	72.327	41.0112	100	100	100	100	100	68.3258	21.6292		PCBP2	0.53	0.55	0.62	0.52	1	0.79	0.89	0.58	0.56	0.55	0.51		PCBP2	73.58	65.74	69.13	66.7	67.1	66.25	67.32	65.73	67.69	63.96	69.65		YTHDF1	57	97	93	69	100	99	97	99	97	94
PCBP2	21.2575	79.1277	86.478	43.6813	100	98.8669	98.0663	97.1264	91.4201	62.4658	20.8219		PHF6	0.27	0.49	0.54		1	0.69	0.52	0.9	0.56	0.71	0.21		PHF6	69.43	71.17	72.59		73.91	71.99	73.77	73.83	73.52	72.55	69.3		YTHDF2	63	100	94	69	100	100	100	100	100	93
PHF6	14.2466	85.4795	68.595	15.6164	100	99.1781	96.7033	100	96.7033	75.0685	14.6919		POLR2G	0.97	0.2	0.99	0.99	1	1	1	0.97	1	0.99	0.95		POLR2G	95.2	89.32	95.72	95.03	95.37	95.28	95.32	91.31	95.45	95.68	95.06		YTHDF3	62	99	97	69	100	100	100	100	100	97
POLR2G	51.7442	29.6512	98.8372	81.3953	100	100	100	100	100	98.8372	39.7661		PPIG	0.31	0.34	0.34	0.28	1	0.22	0.43	0.36	0.3	0.33	0.37		PPIG	58.9	57.29	54.15	56.05	57.68	50.75	57	53.94	56.37	56.35	76.89		ZC3H11A		83	73		100	99	94	98	96	78
PPIG	29.5053	62.0219	47.7438	30.6366	100	27.9841	92.2872	99.8674	92.2872	55.7692	33.4232		PPIL4	0.42	0.73	0.46	0.58	1	0.58	0.65	0.54	0.51	0.51	0.52		PPIL4	72.17	69.24	65.01	65.66	67.83	65.64	68.44	72.55	75.97	65.9	78.79		ZC3H8	37	56	71	43	100	96	76	91	73	55
PPIL4	41.8699	74.5263	61.2698	47.561	100	98.7805	96.748	99.3902	98.3193	71.2474	25.3659		PRKRA	0.28	0.61	0.4	0.43	1	0.77	0.87	0.65	0.76	0.5			PRKRA	71.34	76.94	79.8	71.69	76.46	76.92	76.43	74.68	76.49	77.78			ZNF800	37.5	95	76	40.8333	100	100	99.4286	100	99.4286	78.4286
PRKRA	14.377	46.6454	48.9362	33.5463	100	100	98.0831	100	97.7636	59.0604	0		PRPF4	0.8	0.67	0.93	0.82	1	0.89	0.93	0.78	0.71	0.85	0.71		PRPF4	81.15	78.93	82.91	81.35	82.32	82.01	83.29	81.47	83.08	80.65	84.07
PRPF4	37.5479	88.5057	79.6844	50.1916	100	97.5096	98.4645	99.6169	98.2726	81.6092	28.8172		PRPF8	0.76	0.76	0.76	0.75	1	0.77	0.76	0.96	0.75	0.76	0.73		PRPF8	84.75	85.55	85.44	84.69	85.04	85.75	85.56	84.3	84.95	85.53	84.19
PRPF8	82.5696	99.4433	97.6445	90.9636	100	99.7381	99.9143	100	99.2231	98.5867	60.4283		PTBP1	0.43	0.66	0.61	0.46	1	0.58	0.79	0.39	0.73	0.46	0.45		PTBP1	80.57	73.63	73.95	69.99	74.86	69.28	71.57	69.2	74.1	73.41	78.26
PTBP1	35.8796	93.8959	76.1221	52.7828	100	91.9561	96.2162	99.4614	96.5827	82.4597	22.5225		PUM1	0.41	0.5	0.58	0.34	1	0.4	0.53	0.5	0.45	0.54	0.39		PUM1	57.52	54.2	54.68	51.77	54.26	52.79	54.01	54.29	55.53	54.08	57.81
PUM1	25.7231	97.3862	68.316	30.6329	100	85.7504	98.4823	85.7504	98.1685	89.629	21.0466		PUM2	0.39	0.49	0.33	0.33	1	0.44	0.52	0.45	0.43	0.43	0.41		PUM2	58.84	57.09	51.63	53.66	56.89	55.19	56.82	55.61	56.24	55.46	59.12
PUM2	25.5165	93.609	56.379	34.0525	100	98.9671	96.6229	99.4371	97.0919	79.3621	22.0705		PUS1	0.65	0.89	0.81	0.73	1	0.83	0.82	0.83	0.79	0.84	0.66		PUS1	75.57	83.19	82.33	83.49	82.05	81.29	81.88	81.23	81.97	82.62	82.75
PUS1	28.8056	70.6601	56.5534	36.0656	100	95.2941	80.6147	96.2264	80.6147	68.0412	27.6347		QKI	0.47	0.66	0.67	0.51	1	0.64	0.67	0.62	0.66	0.65	0.32		QKI	69.74	69.42	69.47	68.33	69.75	68.17	69.7	68.21	69.71	69.53	68.91
QKI	29.4118	98.2353	88.5631	43.9883	100	100	100	100	99.4135	91.4956	19.3548		RBFOX1	0.24	0.34	0.38	0.27	1	0.44	0.44	0.48	0.4	0.36	0.26		RBFOX1	62.91	54.02	57.06	51.33	56.08	56.62	55.94	56.91	54.53	55.71	59.13
RBFOX1	14.8936	73.3161	84.4504	31.4861	100	86.7021	97.7273	93.9791	83.1234	81.3602	9.57179		RBFOX2	0.24	0.3	0.28	0.25	1	0.31	0.43	0.26	0.36	0.32	0.23		RBFOX2	62.13	55.26	55.42	51.13	55.69	52.97	54.79	52.5	55.62	54.65	58.31
RBFOX2	13.4503	88.4817	47.6923	32.0513	100	93.8462	97.9487	95.8101	93.5897	74.8718	13.5897		RBM10	0.19	0.2	0.19	0.21	1	0.32	0.37	0.23	0.51	0.21	0.21		RBM10	55.38	57.19	62.48	60.78	61.1	57.51	61.37	57.19	62.15	62.17	61.65
RBM10	13.7634	45.3348	50.6536	20.8602	100	89.8117	95.4839	100	96.2441	41.2545	14.2512		RBM15	0.2	0.4	0.41	0.26	1	0.49	0.51	0.34	0.48	0.41	0.21		RBM15	58.11	58.88	59.8	61.18	58.54	56.26	58.67	56.45	58.76	59.66	60.34
RBM15	11.655	52.356	54.7479	25.599	100	97.936	93.3472	99.4882	93.763	48.6747	12.1723		RBM15B	0.22	0.48	0.33	0.25	1	0.39	0.37	0.53	0.57	0.45	0.21		RBM15B	59.41	61	59.89	62.48	61.13	57.55	61.19	58.7	61.13	62.77	66.01
RBM15B	11.3054	64.2697	53.2338	26.6078	100	38.427	94.4758	99.2135	94.1375	47.2409	11.2583		RBM22	0.62	0.78	0.84	0.77	1	0.9	0.91	0.83	0.93	0.82	0.32		RBM22	73.73	76.71	77.61	75.99	76.9	76.95	77.14	77.68	77.72	77.41	77.23
RBM22	41.4286	97.381	84.2857	56.4593	100	100	100	99.7619	99.5238	88.729	16.2088		RBM47	0.37	0.58	0.68	0.49	1	0.52	0.67	0.6	0.65	0.58	0.26		RBM47	67.14	64.89	65.04	66.21	64.31	64.99	64.56	64.8	64.66	63.39	72.84
RBM47	19.798	88.7015	73.8617	32.8836	100	44.688	92.5424	99.1554	92.5424	83.5593	14.3847		RBM5	0.22	0.33	0.28	0.22	1	0.23	0.55	0.23	0.44	0.33	0.21		RBM5	56.63	58.44	63.41	59.93	63.6	60.76	63.18	60.68	63.72	63.01	62.89
RBM5	15.7055	82.6994	59.7546	20.1227	100	99.4709	98.0368	99.7546	98.2822	71.5337	13.5266		RBPMS	0.43	0.47	0.58	0.36	1	0.41	0.68	0.46	0.64	0.6	0.25		RBPMS	67.45	64.72	71.32	61.16	68.58	59.95	68.54	62.9	69.61	68.37	70.12
RBPMS	24.4898	88.7755	62.8415	38.2653	100	93.8776	97.449	80.6122	97.9592	73.9796	14.2857		RPS11	0.86	0.89	0.89	0.9	1	1	0.98	0.85	1	0.89	0.93		RPS11	88.11	88.68	88.84	88.89	88.29	88.25	88.05	88.21	88.18	88.62	88.59
RPS11	55.0633	98.1013	89.8734	67.0968	100	100	100	100	100	94.9367	63.4615		RPS3	0.2	0.93	0.96	0.9	1	0.92	0.93	0.95	0.93	0.93	0.9		RPS3	87.91	90.64	90.64	89.91	91.34	86.66	91	91.31	91.09	90.81	91.42
RPS3	12.3457	96.25	94.6502	79.4239	100	98.7654	99.5885	99.5885	99.5885	96.2963	64.1667		RTCB	0.23	1	1	1	1	1	1	1	1	1	0.17		RTCB	81.98	95.51	95.49	95.52	95.56	95.55	95.5	95.44	95.55	95.49	71.4
RTCB	9.10891	97.4257	94.0594	85.1485	100	99.4059	99.4059	100	99.4059	94.6535	10.8911		SAFB	0.13	0.27	0.23	0.19	1	0.18	0.29	0.3	0.35	0.22	0.19		SAFB	50.39	54.83	52.93	55.84	54.36	53.53	54.71	54.19	54.59	56.39	58.27
SAFB	15.1226	47.0523	36.1404	19.3548	100	74.8032	82.5137	94.2013	81.5301	40.5978	15.942		SAFB2	0.2	0.33	0.3	0.25	1	0.16	0.32	0.26	0.29	0.21	0.18		SAFB2	67.52	56.5	53.66	55.31	55.83	54.23	54.56	52.86	56.96	55.09	56.2
SAFB2	15.4173	58.9569	41.1696	19.8276	100	95.9615	68.2057	99.0556	65.9439	41.8431	12.8017		SBDS	0.67	0.95	0.85	0.65	1	0.71	0.99	0.99	0.99	0.98	0.81		SBDS	75.65	73.81	72.16	77.56	74.17	71.81	74.03	73.6	74.67	75.31	78.18
SBDS	48.8	89.2	82.684	56.4	100	86	97.2	100	97.2	86.8	38		SDAD1	0.66	0.88	0.93	0.72	1	0.84	0.95	0.8	0.96	0.96	0.67		SDAD1	75.01	77.04	78.28	77.4	78.3	76.83	78.16	76.46	77.99	78.13	75.53
SDAD1	25.6186	82.0961	76.8328	48.0349	100	98.0892	94.1776	98.9231	93.586	80.2038	27.3654		SDOS		0.76	0.91	0.26		0.92	0.97	0.98	0.94	0.85			SDOS		86.05	93.13	83.63		89.13	94.34	93.11	91.92	93.04
SERBP1	21.1268	65.75	63.0102	22.7941	100	98.7277	97.7887	98.4496	98.0344	69.509	13.2353		SERBP1	0.25	0.27	0.16	0.17	1	0.24	0.61	0.32	0.43	0.25	0.18		SERBP1	54.92	54.85	54.99	53.74	54.82	54.04	54.94	53.7	55.01	55.24	64.34
SF3A3	41.1178	97.006	91.018	62.2754	100	100	99.2016	100	98.2646	91.8164	20.1597		SF3A3	0.64	0.67	0.73	0.65	1	0.76	0.69	0.59	0.72	0.65	0.54		SF3A3	84.27	84.87	84.21	86.59	87.02	85.96	86.33	83.09	84.83	85.06	87.55
SF3B1	65.9574	98.9239	93.0982	73.773	100	99.7698	99.9233	100	99.7687	95.9356	47.4768		SF3B1	0.75	0.75	0.75	0.74	1	0.73	0.77	0.74	0.75	0.77	0.63		SF3B1	75.57	75.81	75.13	74.66	75.44	75.88	75.2	76.67	75.87	75.3	78.45
SF3B4	51.2397	88.756	67	65.1297	100	86.0849	85.6132	86.0849	85.6132	63.2242	28.6385		SF3B4	0.58	0.51	0.55	0.58	1	0.52	0.64	0.19	0.61	0.55	0.36		SF3B4	74.54	70.63	74.5	75.59	73.85	71.38	73.65	67.73	73.78	72.96	78.22
SFPQ	17.3975	72.1793	53.4733	26.1429	100	49.8084	93.133	100	91.6793	60.0605	10.5845		SFPQ	0.16	0.49	0.52	0.47	1	0.52	0.66	0.54	0.52	0.53	0.13		SFPQ	65.16	67.82	67.37	65.78	69.4	69.46	69.59	67.31	70.37	68.71	66.32
SLBP	17.4074	65.5556	44.0741	21.1111	100	98.1481	87.7778	98.1481	83.5294	47.6378	10.7407		SLBP	0.16	0.47	0.45	0.3	1	0.51	0.7	0.5	0.43	0.47	0.18		SLBP	69.03	68.4	68.08	68.86	71.7	69.76	71.7	69.46	71.04	72.16	64.79
SLTM	14.0232	76.0155	44.354	21.3362	100	99.3217	90.4947	99.5079	89.942	53.2064	11.9923		SLTM	0.12	0.29	0.32	0.19	1	0.27	0.29	0.22	0.41	0.28	0.14		SLTM	46.88	53.46	53.15	54.12	53.44	50.92	53.11	50.65	53.07	53.42	63.63
SMN	46.6667	88.75	86.6109	57.2864	100	90	90	90	90	88.5593	26.0204		SMN	0.45	0.62	0.58	0.48	1	0.72	0.68	0.65	0.78	0.5	0.39		SMN	70.54	71.62	71.89	72.55	71.67	71.62	71.89	71.42	71.71	70.03	74.01
SMNDC1	22.2689	95.7983	78.0591	39.4958	100	99.5798	99.5798	99.5798	99.1597	82.7731	15.5462		SMNDC1	0.34	0.48	0.47	0.26	1	0.47	0.49	0.53	0.52	0.4	0.23		SMNDC1	76.46	76.28	77.48	77.91	77.53	76.53	77.79	77.5	77.84	76.44	79.96
SND1	10.3352	11.5385	82.7202	45.0549	100	99.5604	97.3626	99.6703	97.1397	86.9757	9.23603		SND1	0.14	0.25	0.86	0.69	1	0.97	0.71	0.97	0.68	0.87	0.16		SND1	76.36	83.23	89.59	89.38	89.92	89.31	89.9	89.2	90.06	89.17	71.57
SRRM4	22.4223	56.3427	41.2892	18.8216	100	97.054	82.7303	98.1997	84.0532	46.1149	20.936		SRRM4	0.11	0.21	0.2	0.12	1	0.15	0.3	0.13	0.19	0.13	0.12		SRRM4	49.72	47.88	46.8	48.92	47.24	43.29	47.08	43.54	46.67	42.66	53.12
SRSF1	50	83.4677	95.5102	56.0484	100	100	100	99.5968	99.1935	96.371	16.5323		SRSF1	0.57	0.43	0.76	0.68	1	0.56	0.79	0.52	0.49	0.61	0.26		SRSF1	69.02	70.09	71.25	69.55	71.18	69.26	71.14	70.25	69.68	66.76	66.06
SRSF10	34.3511	95.4198	59.6774	33.8462	100	90.1639	100	98.8372	98.8506	75.7812	16.4122		SRSF10	0.41	0.48	0.44	0.39	1	0.43	0.49	0.4	0.61	0.4	0.27		SRSF10	59.89	59.69	60.12	62.58	60.42	60.11	60.3	57.6	60.53	57.22	61.3
SRSF3	35.3659	100	90.2439	57.7778	100	100	100	100	73.1707	96.9512	19.5122		SRSF3	0.45	0.61	0.59	0.52	1	0.62	0.63	0.65	0.63	0.56	0.3		SRSF3	60.22	58.44	60.46	61.9	59.63	58.6	60.21	58.84	63.61	59.65	60.29
SRSF7	34.874	89.916	69.1011	40.7563	100	51.2195	94.5378	100	90.367	85.9729	18.2432		SRSF7	0.34	0.45	0.48	0.4	1	0.43	0.58	0.43	0.47	0.57	0.4		SRSF7	60.13	55.57	62.84	57.22	58.43	57.99	57.26	56.01	59.27	58.72	73.94
SRSF9	44.3439	64.2534	65.6109	52.0362	100	100	98.19	100	97.2851	73.3032	19.0045		SRSF9	0.45	0.41	0.71	0.66	1	0.5	0.7	0.61	0.7	0.47	0.27		SRSF9	68.04	68.83	72.09	69.12	70.32	65.47	70.03	68.72	69.08	68.31	65.63
SSB	14.4279	73.5149	53.8653	16.3636	100	17.6471	77.6961	99.2593	77.6961	59.0686	16.7273		SSB	0.17	0.79	0.84	0.19	1	0.43	0.63	0.83	0.61	0.83	0.55		SSB	73.41	74.7	72.66	76.4	74.62	71.52	73.25	73.61	73.03	73.68	76.81
STAU1	11.6118	86.6551	64.2981	27.2097	100	99.4801	90.9651	98.9583	91.82	77.8163	10.9185		STAU1	0.17	0.38	0.27	0.21	1	0.51	0.36	0.62	0.3	0.35	0.17		STAU1	68.26	66.94	68.05	63.06	68.18	67.13	69.57	66.82	70.24	66.32	64.72
STAU2	12.2807	74.375	72.1053	25.9649	100	99.1228	93.8596	98.1211	92.9825	64.9123	10.5263		STAU2	0.2	0.48	0.54	0.32	1	0.49	0.6	0.5	0.66	0.31	0.19		STAU2	69.06	71.49	70.61	67.34	69.79	69.45	69.87	69.97	69.69	66.79	74.03
SUB1	14.9606	88.0952	69.3548	29.0909	100	97.6378	93.7008	100	93.7008	75.5906	25.9843		SUB1	0.19	0.58	0.64	0.58	1	0.53	0.86	0.88	0.86	0.53	0.4		SUB1	80.27	77.37	76.97	77.66	77.13	73.45	77.38	77.16	77.11	72.76	72.15
SUGP2	14.2212	44.085	21.3068	12.0192	100	97.3109	72.4461	98.5213	70.2347	27.6795	11.2125		SUGP2	0.19	0.23	0.2	0.15	1	0.36	0.32	0.27	0.25	0.34	0.14		SUGP2	61.16	54.83	64.32	55.85	55.38	55.12	55.14	51.9	55.11	58.44	59.58
SUPV3L1	29.1237	67.3028	65.5308	54.3906	100	96.6879	87.4198	99.1094	87.1134	67.6129	23.4735		SUPV3L1	0.66	0.86	0.86	0.83	1	0.85	0.85	0.86	0.84	0.84	0.65		SUPV3L1	81.47	82.5	83.34	83.27	83.8	82.86	84.01	83.36	84.09	82.6	81.33
TAF15	25	58.2627	47.4699	34.3662	100	73.1922	93.5185	75.0557	72.3894	48.2402	9.27644		TAF15	0.24	0.28	0.36	0.27	1	0.29	0.28	0.31	0.3	0.37	0.13		TAF15	57.49	49.51	54.1	54.83	50.74	48.67	60.4	50.9	51	52.41	59.98
TARBP2	12.8415	68.0441	67.6301	29.7814	100	99.4536	93.9726	99.7268	92.3288	67.8063	0		TARBP2	0.17	0.56	0.5	0.38	1	0.61	0.7	0.71	0.94	0.57			TARBP2	72.01	75.38	76.06	70.37	75.68	74.64	75.74	75.63	75.49	75.78
TARDBP	18.8406	95.1691	70.1456	42.5121	100	99.7585	96.1353	100	95.8937	80.1453	19.3237		TARDBP	0.24	0.53	0.31	0.39	1	0.39	0.31	0.59	0.58	0.44	0.28		TARDBP	64.21	66.82	65.09	64.78	66.64	65.12	66.22	66.68	67.1	65.46	64.39
TBRG4	13.7876	45.7661	37.2425	16.3121	100	84.4691	74.2857	96.0317	75.8347	45.6418	0		TBRG4	0.51	0.48	0.82	0.65	1	0.88	0.86	0.89	0.92	0.79			TBRG4	76.63	79.41	83.3	80.95	83.22	79.3	82.62	82.02	82.78	83.51
TDP43	18.8406	95.1691	72.7273	42.5121	100	99.7585	96.1353	99.7585	95.8937	80.1453	19.3237		TDP43	0.24	0.53	0.54	0.39	1	0.39	0.31	0.52	0.58	0.46	0.28		TDP43	64.21	66.82	67.4	64.78	66.64	65.12	66.22	66.81	67.1	66.78	64.39
TIA1	26.4249	92.4731	76.2463	35.4922	100	94.0415	96.6321	100	94.1645	85.7513	25.3886		TIA1	0.27	0.45	0.37	0.37	1	0.41	0.79	0.49	0.41	0.47	0.31		TIA1	73.35	72.94	75.86	66.84	73.57	69.53	73.57	71.68	74.41	71.54	72.23
TIAL1	25.0667	97.035	83.7333	40.2667	100	100	98.4	99.2	98.4	84.0456	26.1333		TIAL1	0.38	0.64	0.4	0.33	1	0.49	0.66	0.56	0.53	0.36	0.41		TIAL1	72.94	73.81	74.73	70.5	75.24	73.68	74.34	72.56	74.31	71.06	73.07
TNRC6A	11.6531	77.1296	23.4468	16.3295	100	98.9297	89.9262	98.8787	92.108	51.8987	12.7371		TNRC6A	0.12	0.19	0.16	0.17	1	0.22	0.17	0.27	0.18	0.22	0.11		TNRC6A	44.22	38.74	39.88	40.89	38.22	38.37	38.48	38.56	38.46	38.02	45.15
TNRC6B	11.7209	88.0499	23.3497	16.136	100	94.7471	93.2597	99.7272	95.2537	63.1751	17.734		TNRC6B	0.15	0.19	0.19	0.15	1	0.19	0.24	0.11	0.26	0.23	0.14		TNRC6B	45.58	39.66	39.23	41.65	39.74	41.43	39.69	68.1	39.79	40.16	49.37
TNRC6C	10.9756	80.0422	39.8163	15.9682	100	95.6077	90.1183	98.7567	89.3652	68.1675	12.938		TNRC6C	0.14	0.24	0.23	0.18	1	0.16	0.24	0.3	0.34	0.22	0.14		TNRC6C	46.4	41.19	41.41	42.36	41.17	40.98	41.07	41.28	41.11	41.37	45.73
TRA2A	33.0544	94.5652	80.4965	37.5	100	97.479	95.7295	95.7447	85.2713	82.6241	24.4681		TRA2A	0.39	0.53	0.4	0.45	1	0.48	0.48	0.4	0.45	0.47	0.28		TRA2A	60.34	57.19	57.02	59.42	57.25	57.75	57.78	56.26	57.18	56.9	59.72
TROVE2	12.9386	80.855	51.6854	14.1264	100	99.6283	89.777	99.8141	89.5911	78.4387	11.1524		TROVE2	0.16	0.98	0.77	0.66	1	0.99	1	0.97	1	0.78	0.21		TROVE2	86.64	92.18	91.28	88.88	93.36	91.09	91.99	90.29	92.82	91.62	78.39
U2AF1	52.0833	98.7342	93.3333	72.9167	100	97.0833	26.25	100	92.5	97.0833	13.75		U2AF1	0.76	0.84	0.83	0.75	1	0.83	0.5	0.83	0.83	0.81	0.23		U2AF1	76.16	78.62	78.49	76.79	79.6	77.32	76.3	78.08	79.76	76.97	80.49
U2AF2	34.9474	16.2105	83.9323	65.1054	100	98.0769	99.7895	99.3631	97.8355	91.8455	14.527		U2AF2	0.37	0.23	0.69	0.46	1	0.47	0.52	0.44	0.71	0.47	0.27		U2AF2	69.46	68.53	73.56	72.96	74.41	71.78	73.55	75.41	73.65	71.18	73.46
U2AF65	34.9474	16.2105	83.9323	65.1054	100	98.0769	99.7895	99.3631	97.8355	91.8455	14.527		U2AF65	0.37	0.23	0.69	0.46	1	0.47	0.52	0.44	0.71	0.47	0.27		U2AF65	69.46	68.53	73.56	72.96	74.41	71.78	73.55	75.41	73.65	71.18	73.46
UCHL5	43.1611	87.8419	88.7538	57.4074	100	86.9301	96.9605	98.7842	88.4498	86.3222	16.9492		UCHL5	0.9	0.96	0.99	0.95	1	0.8	0.95	0.91	0.88	0.99	0.67		UCHL5	90.55	85.89	88.98	90.18	89.97	77.09	90.21	85.23	85.74	89.03	89.81
UPF1	55.3587	96.3393	93.6364	58.9017	100	98.3871	98.6655	100	98.6655	95.9927	47.5798		UPF1	0.72	0.71	0.79	0.71	1	0.34	0.84	0.69	0.9	0.78	0.78		UPF1	71.74	74.35	74.19	72.61	73.43	69.21	73.48	71.4	73.52	73.25	76.18
UTP18	29.6703	56.8359	47.9371	25.4941	100	97.4775	79.3478	97.8417	78.9568	52.3992	18.8849		UTP18	0.73	0.8	0.82	0.74	1	0.79	0.81	0.74	0.74	0.81	0.69		UTP18	78.02	80.16	78.08	80.2	78.06	76.41	78.12	75.77	75.43	78.34	76.86
UTP3	21.0856	45.5115	45.1064	32.7103	100	96.8619	85.0746	98.9562	84.2553	54.6116	14.8225		UTP3	0.26	0.31	0.27	0.34	1	0.35	0.35	0.33	0.37	0.3	0.2		UTP3	66.88	67.09	70.27	70.14	69.44	68.9	69.69	68.21	69.43	70.67	69.07
WDR3	35.1007	79.2513	70.1493	38.1779	100	98.4093	90.1274	93.4252	88.6873	71.9745	30.0106		WDR3	0.88	0.95	0.95	0.93	1	0.97	0.97	0.93	0.96	0.94	0.88		WDR3	83.99	83.22	83.46	83.68	84.42	82.53	84.08	81.81	83.9	83.09	84.66
WDR33	38.4252	76.9408	62.3402	41.5118	100	99.476	95.5639	99.7006	80.8492	59.3563	28.172		WDR33	0.45	0.51	0.41	0.42	1	0.44	0.48	0.45	0.4	0.34	0.53		WDR33	63.27	72.37	60.22	62.95	56.55	56.44	56.51	56.66	58.21	52.82	68.17
WDR43	18.374	66.878	50.3077	19.8387	100	97.6366	84.9335	99.4092	85.1351	58.8146	18.196		WDR43	0.52	0.53	0.62	0.58	1	0.59	0.57	0.55	0.56	0.56	0.45		WDR43	70.3	71.91	69.05	73.6	70.3	69.48	70.03	68.15	70.07	71.23	75.51
WRN	19.3913	51.3268	41.0959	25.2137	100	93.7588	69.4504	96.2291	66.9836	48.1844	15.0838		WRN	0.43	0.51	0.54	0.56	1	0.52	0.56	0.58	0.4	0.51	0.36		WRN	67.74	68.35	69.85	79.17	68.68	68.74	69.12	67.93	68.36	68.61	64.46
WTAP	22.4242	90.9091	73.2323	32.3232	100	98.7374	96.4646	99.7475	99.3377	82.4427	12.8788		WTAP	0.28	0.36	0.32	0.25	1	0.26	0.31	0.32	0.43	0.29	0.17		WTAP	77.12	72.89	71.64	68.64	72.95	70.32	72.46	71.31	79.95	72.32	73.38
XPO5	14.5591	82.2259	58.7209	28.5714	100	99.1694	87.7076	99.6678	87.3754	58.4718	13.4551		XPO5	0.82	0.91	0.96	0.91	1	0.91	0.97	0.9	0.95	0.94	0.8		XPO5	86.02	86.47	88.07	87.48	88.3	86.2	88.07	86.78	87.45	87.17	86.74
XRCC6	24.7947	68.9655	55.0082	17.0772	100	98.6842	82.7303	99.3432	76.1905	63.8752	12.4585		XRCC6	0.8	0.85	0.85	0.73	1	0.86	0.87	0.86	0.84	0.86	0.73		XRCC6	82.69	82.99	83.75	82.52	84.24	84.85	84.7	85.14	82.99	82.77	84.24
XRN2	36.6316	80.6112	68.1053	49.6696	100	99.6842	95.7895	99.6842	96.047	72.8249	35.2632		XRN2	0.71	0.83	0.85	0.8	1	0.85	0.94	0.86	0.83	0.82	0.74		XRN2	77.52	78.42	78.67	78.26	78.19	77.05	77.99	77.34	77.99	77.87	77.31
YBX3	21.393	67.6976	46.6019	30.9659	100	98.9247	84.2105	98.9218	85.3186	57.7689	12.3656		YBX3	0.31	0.38	0.39	0.34	1	0.37	0.48	0.36	0.51	0.38	0.19		YBX3	64.49	61.81	59.5	61.16	59.56	57.66	59.8	57.94	59.64	61.75	73.65
YTHDC1	20.4489	82.3934	58.5895	22.7462	100	99.0371	95.8735	98.8732	95.4608	72.5462	10.3164		YTHDC1	0.36	0.36	0.36	0.27	1	0.38	0.52	0.44	0.46	0.53	0.18		YTHDC1	65.69	56.3	61.61	59.46	60.65	57.05	60.07	57.27	59.95	60.05	59.87
YTHDC2	23.7875	79.0909	68.8496	26.9639	100	99.1809	96.8531	99.3706	96.9231	81.5102	24.9022		YTHDC2	0.53	0.76	0.64	0.63	1	0.74	0.76	0.65	0.66	0.64	0.6		YTHDC2	75.61	77.67	78.57	82.54	77.65	78.89	77.85	77.82	78.08	78.24	84.43
YTHDF1	24.0987	86.0254	71.1986	28.0859	100	98.39	93.9177	99.1055	91.0555	78.8909	21.8954		YTHDF1	0.4	0.51	0.43	0.33	1	0.41	0.43	0.43	0.45	0.41	0.41		YTHDF1	60.23	62.6	61.82	59.55	62.63	60.4	62.76	62.48	62.54	59.65	67.76
YTHDF2	25.731	88.0995	71.6753	25.9067	100	99.8273	99.6546	99.8273	97.9779	63.8945	23.5294		YTHDF2	0.37	0.41	0.43	0.33	1	0.56	0.62	0.25	0.41	0.41	0.39		YTHDF2	59.76	61.41	60.58	59	61.53	61.26	61.37	55.77	61.78	60.78	67.21
YTHDF3	23.2479	94.188	79.1453	26.4957	100	97.265	98.8034	100	96.6841	90.5594	22.549		YTHDF3	0.39	0.4	0.39	0.37	1	0.4	0.39	0.42	0.41	0.38	0.4		YTHDF3	57.02	60.9	58.93	58.8	61.13	59.05	60.96	61.14	61.12	59.36	67.01
YWHAG	57.8947	99.5951	95.9514	71.6599	100	100	100	100	100	87.0445	59.5142		YWHAG	0.91	1	1	0.96	1	0.87	1	1	1	0.92	0.93		YWHAG	92.91	94.53	94.6	94.14	94.5	86.59	94.55	94.6	94.53	88.76	93.22
ZC3H11A	14.3472	56.9848	29.2191	14.9383	100	98.1481	78.7879	97.9012	77.5536	36.272	10.153		ZC3H11A	0.12	0.27	0.23		1	0.26	0.28	0.31	0.26	0.2	0.14		ZC3H11A	47.41	58.13	58.1		57.47	52.49	57.68	57.06	57.46	53.13	56.2
ZC3H7B	11.5774	78.0962	42.4779	9.92835	100	99.2835	95.8035	99.2835	95.4964	51.6793	12.2078		ZC3H7B	0.18	0.54	0.47	0.2	1	0.52	0.7	0.53	0.46	0.4	0.23		ZC3H7B	71.9	69.53	69.25	64.72	70.45	67.64	70.26	68.05	70.22	68.18	81.23
ZC3H8	16.8385	43.6426	34.0206	17.5258	100	94.8454	74.2268	95.189	60.9319	45.7045	14.4231		ZC3H8	0.2	0.28	0.28	0.16	1	0.43	0.44	0.42	0.35	0.28	0.23		ZC3H8	59.27	59.64	59.92	60.89	67.48	63.78	66.55	63.69	64.69	54.7	74.25
ZNF622	26.7327	66.9136	58.4989	38.1418	100	97.2746	80.4622	98.1132	83.4197	67.4468	25.6997		ZNF622	0.42	0.44	0.49	0.43	1	0.49	0.49	0.33	0.37	0.53	0.4		ZNF622	75.08	72.67	75.33	76.91	74.93	73.18	75.38	71.39	73.03	75.81	77.77
ZNF800	11.5385	84.6386	37.8012	14.3072	100	99.6988	93.3535	99.8494	93.8253	51.3554	13.2867		ZNF800	0.2	0.27	0.23	0.16	1	0.31	0.47	0.49	0.56	0.3	0.19		ZNF800	54.47	61.89	58.18	59.37	62.47	58.13	62.51	59.06	62.84	57.32	63.4
ZRANB2	25.1773	91.2121	62.4204	40.4255	100	100	96.9697	96.5625	96.9697	76.6667	17.8788		ZRANB2	0.18	0.46	0.43	0.27	1	0.26	0.61	0.56	0.55	0.22	0.12		ZRANB2	56.95	56.42	56.97	59.67	56.67	53.48	57.18	57.07	56.81	53.39	57.84
[truncated: 25 more columns]

## Sheet: Figure 2f
Figure 2f
	train	test	only sequence101nt	+ length 200nt	+ label smooth	+ predicted structure	+ protein feature	+ RNA feature
AGO2_HITS-CLIP	human	mouse	0.69	0.601	0.787	0.808	0.862	0.926
AGO2_iCLIP	human	mouse	0.745	0.851	0.866	0.861	0.887	0.937
AGO2_MiClip	human	mouse	0.77	0.876	0.873	0.833	0.812	0.91
AGO2_PAR-CLIP	human	mouse	0.556	0.858	0.83	0.818	0.842	0.955
AGO2_PureCLIP	human	mouse	0.72	0.831	0.862	0.872	0.883	0.954
CELF2_HITS-CLIP	human	mouse	0.75	0.634	0.823	0.801	0.833	0.941
ELAVL1_HITS-CLIP	human	mouse	0.63	0.674	0.831	0.828	0.811	0.938
FUS_HITS-CLIP	human	mouse	0.775	0.765	0.856	0.851	0.862	0.94
HNRNPA1_iCLIP	human	zebrafish	0.607	0.681	0.679	0.697	0.699	0.855
HNRNPA1_PureCLIP	human	zebrafish	0.571	0.692	0.729	0.733	0.747	0.877
LIN28A_HITS-CLIP	human	mouse	0.551	0.628	0.816	0.827	0.846	0.953
MBNL2_HITS-CLIP	human	mouse	0.64	0.577	0.931	0.92	0.816	0.926
PTBP1_HITS-CLIP	human	mouse	0.735	0.638	0.889	0.884	0.952	0.915
SRRM4_iCLIP	human	mouse	0.673	0.864	0.908	0.902	0.91	0.969
TAF15_HITS-CLIP	human	mouse	0.657	0.739	0.873	0.901	0.932	0.999
TARDBP_iCLIP	human	mouse	0.63	0.881	0.933	0.94	0.938	0.969
U2AF2_iCLIP	human	mouse	0.674	0.925	0.87	0.909	0.948	0.991
UPF1_HITS-CLIP	human	mouse	0.545	0.9	0.866	0.87	0.818	0.923
YTHDC2_PAR-CLIP	human	mouse	0.532	0.605	0.894	0.887	0.951	0.953

## Sheet: Supplementary Figure3
Supplementary Figure3c,d
			cross-species									within-speices
	train	test	101nt	200nt	320nt	400nt	500nt	1000nt	2000nt			101nt	200nt	320nt	400nt	500nt	1000nt	2000nt
seq_4_AGO2_HITS-CLIP	human	mouse	0.69	0.601	0.568	0.573	0.908	0.557	0.5505		seq_4_AGO2_HITS-CLIP	0.9529	0.85	0.7573	0.7291	0.9318	0.7685	0.9382
seq_4_AGO2_iCLIP	human	mouse	0.745	0.851	0.833	0.5	0.612	0.5565	0.5381		seq_4_AGO2_iCLIP	0.874	0.8816	0.6887	0.5	0.7013	0.6441	0.8075
seq_4_AGO2_MiClip	human	mouse	0.77	0.876	0.681	0.618	0.79	0.715	0.7011		seq_4_AGO2_MiClip	0.8707	0.8865	0.6878	0.6576	0.6892	0.6303	0.8552
seq_4_AGO2_PAR-CLIP	human	mouse	0.556	0.858	0.522	0.728	0.57	0.892	0.5		seq_4_AGO2_PAR-CLIP	0.855	0.8998	0.6113	0.6735	0.6354	0.7484	0.5
seq_4_AGO2_PureCLIP	human	mouse	0.72	0.831	0.905	0.499	0.577	0.733	0.6823		seq_4_AGO2_PureCLIP	0.7644	0.8266	0.7525	0.5458	0.8371	0.6098	0.8183
seq_4_CELF2_HITS-CLIP	human	mouse	0.75	0.634	0.609	0.651	0.807	0.573	0.56		seq_4_CELF2_HITS-CLIP	0.9734	0.909	0.8175	0.8527	0.8885	0.7876	0.7848
seq_4_ELAVL1_HITS-CLIP	human	mouse	0.63	0.674	0.568	0.589	0.634	0.749	0.791		seq_4_ELAVL1_HITS-CLIP	0.9386	0.8952	0.9235	0.658	0.9282	0.8516	0.8684
seq_4_FUS_HITS-CLIP	human	mouse	0.775	0.765	0.767	0.684	0.768	0.7165	0.6945		seq_4_FUS_HITS-CLIP	0.8412	0.8472	0.6594	0.6095	0.7499	0.6539	0.6538
seq_4_HNRNPA1_iCLIP	human	zebrafish	0.607	0.681	0.64	0.645	0.646	0.661	0.569		seq_4_HNRNPA1_iCLIP	0.9097	0.8315	0.721	0.7344	0.7541	0.7199	0.8219
seq_4_HNRNPA1_PureCLIP	human	zebrafish	0.571	0.692	0.648	0.648	0.58	0.596	0.5652		seq_4_HNRNPA1_PureCLIP	0.865	0.8472	0.6438	0.6568	0.7181	0.8026	0.8352
seq_4_LIN28A_HITS-CLIP	human	mouse	0.551	0.628	0.764	0.759	0.819	0.83	0.88		seq_4_LIN28A_HITS-CLIP	0.7971	0.8456	0.7533	0.7312	0.7422	0.7625	0.7677
seq_4_MBNL2_HITS-CLIP	human	mouse	0.64	0.577	0.885	0.903	0.641	0.634	0.701		seq_4_MBNL2_HITS-CLIP	0.8359	0.8701	0.8298	0.8547	0.73	0.7519	0.6797
seq_4_PTBP1_HITS-CLIP	human	mouse	0.735	0.638	0.878	0.645	0.542	0.5	0.519		seq_4_PTBP1_HITS-CLIP	0.8633	0.8656	0.8148	0.676	0.6321	0.5	0.5852
seq_4_SRRM4_iCLIP	human	mouse	0.673	0.864	0.564	0.783	0.732	0.737	0.6583		seq_4_SRRM4_iCLIP	0.7735	0.7141	0.7098	0.7591	0.7013	0.627	0.6904
seq_4_TAF15_HITS-CLIP	human	mouse	0.657	0.739	0.559	0.54	0.605	0.538	0.571		seq_4_TAF15_HITS-CLIP	0.7208	0.8076	0.6395	0.6009	0.6391	0.6275	0.572
seq_4_TARDBP_iCLIP	human	mouse	0.63	0.881	0.632	0.395	0.683	0.593	0.5532		seq_4_TARDBP_iCLIP	0.9232	0.9162	0.7982	0.7983	0.7486	0.7795	0.7128
seq_4_U2AF2_iCLIP	human	mouse	0.674	0.925	0.617	0.749	0.765	0.556	0.6932		seq_4_U2AF2_iCLIP	0.833	0.7302	0.8071	0.8575	0.7546	0.7576	0.6718
seq_4_UPF1_HITS-CLIP	human	mouse	0.545	0.9	0.537	0.525	0.473	0.497	0.587		seq_4_UPF1_HITS-CLIP	0.966	0.9782	0.871	0.8957	0.7322	0.6292	0.8296
seq_4_YTHDC2_PAR-CLIP	human	mouse	0.532	0.605	0.688	0.697	0.588	0.593	0.6532		seq_4_YTHDC2_PAR-CLIP	0.8063	0.6794	0.7569	0.7502	0.7723	0.7955	0.8166
Supplementary Figure3e
	train	test	200nt only predicted structure LS	200nt only sequence LS	200nt seq+random-str SL	200nt seq+pre-str SL	200nt seq+true-str SL	200nt sequence embedding+pre-str SL
AGO2_HITS-CLIP_Human	human	mouse	0.495	0.787	0.8021	0.808	0.835	0.926
AGO2_iCLIP_Human	human	mouse	0.552	0.866	0.8394	0.861	0.823	0.937
AGO2_MiClip_Human	human	mouse	0.542	0.873	0.8099	0.833	0.803	0.91
AGO2_PAR-CLIP_Human	human	mouse	0.513	0.83	0.7799	0.818	0.837	0.955
AGO2_PureCLIP_Human	human	mouse	0.521	0.862	0.8479	0.872	0.801	0.954
CELF2_HITS-CLIP_Human	human	mouse	0.534	0.823	0.8268	0.801	0.858	0.941
ELAVL1_HITS-CLIP_Human	human	mouse	0.561	0.831	0.7888	0.828	0.984	0.938
FUS_HITS-CLIP_Human	human	mouse	0.551	0.856	0.8393	0.851	0.874	0.94
HNRNPA1_iCLIP_Human	human	zebrafish	0.552	0.679	0.672	0.697	0.757	0.855
HNRNPA1_PureCLIP_Human	human	zebrafish	0.532	0.729	0.7183	0.733	0.744	0.877
LIN28A_HITS-CLIP_Human	human	mouse	0.527	0.816	0.8332	0.827	0.843	0.953
MBNL2_HITS-CLIP_Human	human	mouse	0.562	0.931	0.7955	0.92	0.932	0.926
PTBP1_HITS-CLIP_Human	human	mouse	0.508	0.889	0.8888	0.884	0.903	0.915
SRRM4_iCLIP_Human	human	mouse	0.55	0.908	0.8699	0.902	0.955	0.969
TAF15_HITS-CLIP_Human	human	mouse	0.567	0.873	0.9162	0.901	0.909	0.999
TARDBP_iCLIP_Human	human	mouse	0.571	0.933	0.8993	0.94	0.955	0.969
U2AF2_iCLIP_Human	human	mouse	0.568	0.87	0.9405	0.909	0.937	0.991
UPF1_HITS-CLIP_Human	human	mouse	0.522	0.866	0.8095	0.87	0.867	0.923
YTHDC2_PAR-CLIP_Human	human	mouse	0.506	0.894	0.8323	0.887	0.782	0.953
Supplementary Figure3f-h
	Input	SE block	1D Residual block	learning interaction model
AGO2_HITS-CLIP_Human	72.9459	68.3007	102.352	169.219
AGO2_HITS-CLIP_Mouse	16.7808	14.7339	46.4431	65.1183
AGO2_iCLIP_Human	12.5894	14.4906	63.0531	173.72
AGO2_iCLIP_Mouse	11.5426	14.1658	33.2624	66.1203
AGO2_MiClip_Human
AGO2_MiClip_Mouse	8.4625	11.0647	34.1114	56.8265
AGO2_PAR-CLIP_Human	117.305	124.555	216.839	252.156
AGO2_PAR-CLIP_Mouse	13.7362	17.324	26.1655	50.2026
AGO2_PureCLIP_Human	20.0733	24.3022	62.2756	322.627
AGO2_PureCLIP_Mouse	14.0032	15.8283	38.3755	76.973
CELF2_HITS-CLIP_Human	36.9645	38.3384	91.9193	111.832
CELF2_HITS-CLIP_Mouse	9.25655	14.9904	26.2826	65.6541
ELAVL1_HITS-CLIP_Human
ELAVL1_HITS-CLIP_Mouse	29.6696	25.8862	53.5179	84.701
FUS_HITS-CLIP_Human	10.8926	13.6521	64.6471	97.8621
FUS_HITS-CLIP_Mouse	8.63556	9.42902	30.6694	60.0747
HNRNPA1_iCLIP_Human	11.4833	11.3411	33.2689	88.0084
HNRNPA1_iCLIP_Zebrafish	7.11759	7.44353	18.7288	60.9079
HNRNPA1_PureCLIP_Human	11.5555	11.271	25.7184	79.6378
HNRNPA1_PureCLIP_Zebrafish	11.3109	8.79548	16.1451	66.5664
LIN28A_HITS-CLIP_Human	59.3304	73.926	102.141	148.982
LIN28A_HITS-CLIP_Mouse	12.4675	13.3296	31.8672	64.4428
MBNL2_HITS-CLIP_Human	205.045	217.467	245.762	242.897
MBNL2_HITS-CLIP_Mouse	6.55003	9.49254	34.2134	56.9253
PTBP1_HITS-CLIP_Human
PTBP1_HITS-CLIP_Mouse	8.88008	8.40348	17.1879	44.2398
SRRM4_iCLIP_Human	13.086	12.6188	49.736	101.668
SRRM4_iCLIP_Mouse	12.2045	13.95	40.3321	76.376
TAF15_HITS-CLIP_Human	214.346	212.137	226.235	219.862
TAF15_HITS-CLIP_Mouse	57.786	54.4233	67.1078	92.4114
TARDBP_iCLIP_Human	13.6972	19.1141	97.3438	141.006
TARDBP_iCLIP_Mouse	15.3099	17.415	47.8126	73.1918
U2AF2_iCLIP_Human	15.6214	20.0112	41.2661	99.6286
U2AF2_iCLIP_Mouse	17.3042	19.7563	65.1129	84.6578
UPF1_HITS-CLIP_Human
UPF1_HITS-CLIP_Mouse	10.6294	12.2247	29.3447	67.4288
YTHDC2_PAR-CLIP_Human	12.8679	17.7782	44.973	95.6875
YTHDC2_PAR-CLIP_Mouse	25.3315	20.4496	39.5836	73.3715
Supplementary Figure3i
	MuSIC	MuSIC_CLS	MuSIC_DANN	MuSIC_ADDA_UDA	MuSIC_ADDA_UDA_reverse
AGO2_HITS-CLIP_Human	0.926	0.844	0.636	0.769	0.784
AGO2_HITS-CLIP_Mouse	0.876	0.447	0.504	0.605	0.511
AGO2_iCLIP_Human	0.937	0.894	0.872	0.473	0.366
AGO2_iCLIP_Mouse	0.878	0.733	0.724	0.711	0.48
AGO2_MiClip_Human	0.91	0.721	0.58	0.831	0.808
AGO2_MiClip_Mouse	0.827	0.54	0.558	0.729	0.733
AGO2_PAR-CLIP_Human	0.955	0.752	0.72	0.802	0.717
AGO2_PAR-CLIP_Mouse	0.903	0.544	0.491	0.644	0.633
AGO2_PureCLIP_Human	0.954	0.813	0.753	0.662	0.473
AGO2_PureCLIP_Mouse	0.891	0.758	0.718	0.535	0.553
CELF2_HITS-CLIP_Human	0.941	0.702	0.672	0.823	0.808
CELF2_HITS-CLIP_Mouse	0.858	0.52	0.464	0.705	0.704
ELAVL1_HITS-CLIP_Human	0.938	0.703	0.653	0.722	0.827
ELAVL1_HITS-CLIP_Mouse	0.861	0.701	0.844	0.814	0.745
FUS_HITS-CLIP_Human	0.94	0.857	0.876	0.595	0.439
FUS_HITS-CLIP_Mouse	0.839	0.693	0.7	0.483	0.522
HNRNPA1_iCLIP_Human	0.855	0.724	0.731	0.545	0.58
HNRNPA1_iCLIP_Zebrafish	0.779	0.655	0.652	0.58	0.384
HNRNPA1_PureCLIP_Human	0.877	0.739	0.726	0.479	0.556
HNRNPA1_PureCLIP_Zebrafish	0.825	0.688	0.701	0.624	0.58
LIN28A_HITS-CLIP_Human	0.953	0.808	0.807	0.463	0.538
LIN28A_HITS-CLIP_Mouse	0.905	0.751	0.679	0.606	0.45
MBNL2_HITS-CLIP_Human	0.926	0.797	0.637	0.761	0.833
MBNL2_HITS-CLIP_Mouse	0.834	0.5	0.644	0.672	0.716
PTBP1_HITS-CLIP_Human	0.915	0.508	0.567	0.821	0.888
PTBP1_HITS-CLIP_Mouse	0.823	0.486	0.547	0.605	0.667
SRRM4_iCLIP_Human	0.969	0.913	0.942	0.642	0.525
SRRM4_iCLIP_Mouse	0.835	0.687	0.673	0.695	0.513
TAF15_HITS-CLIP_Human	1	0.926	0.682	0.921	0.875
TAF15_HITS-CLIP_Mouse	0.812	0.592	0.599	0.687	0.696
TARDBP_iCLIP_Human	0.969	0.948	0.952	0.721	0.637
TARDBP_iCLIP_Mouse	0.812	0.715	0.723	0.62	0.499
U2AF2_iCLIP_Human	0.991	0.941	0.906	0.419	0.404
U2AF2_iCLIP_Mouse	0.843	0.746	0.744	0.728	0.502
UPF1_HITS-CLIP_Human	0.923	0.691	0.635	0.815	0.777
UPF1_HITS-CLIP_Mouse	0.827	0.547	0.56	0.604	0.658
YTHDC2_PAR-CLIP_Human	0.953	0.856	0.708	0.453	0.345
YTHDC2_PAR-CLIP_Mouse	0.812	0.639	0.659	0.514	0.526
Supplementary Figure3j
	MuSIC_RiNALMo	MuSIC_RNAFM	RiNALMo	RNAFM
AGO2_HITS-CLIP_Human	0.926	0.908	0.807	0.783
AGO2_HITS-CLIP_Mouse	0.876	0.805	0.731	0.699
AGO2_iCLIP_Human	0.937	0.875	0.821	0.798
AGO2_iCLIP_Mouse	0.878	0.813	0.704	0.682
AGO2_MiClip_Human	0.91	0.947	0.772	0.738
AGO2_MiClip_Mouse	0.827	0.81	0.715	0.694
AGO2_PAR-CLIP_Human	0.955	0.912	0.819	0.796
AGO2_PAR-CLIP_Mouse	0.903	0.812	0.739	0.718
AGO2_PureCLIP_Human	0.954	0.916	0.814	0.778
AGO2_PureCLIP_Mouse	0.891	0.842	0.73	0.704
CELF2_HITS-CLIP_Human	0.941	0.898	0.803	0.767
CELF2_HITS-CLIP_Mouse	0.858	0.787	0.732	0.701
ELAVL1_HITS-CLIP_Human	0.938	0.849	0.619	0.585
ELAVL1_HITS-CLIP_Mouse	0.861	0.843	0.766	0.727
FUS_HITS-CLIP_Human	0.94	0.906	0.815	0.779
FUS_HITS-CLIP_Mouse	0.839	0.764	0.703	0.667
HNRNPA1_iCLIP_Human	0.855	0.727	0.703	0.679
HNRNPA1_iCLIP_Zebrafish	0.779	0.754	0.659	0.636
HNRNPA1_PureCLIP_Human	0.877	0.799	0.765	0.754
HNRNPA1_PureCLIP_Zebrafish	0.825	0.79	0.703	0.671
LIN28A_HITS-CLIP_Human	0.953	0.876	0.81	0.838
LIN28A_HITS-CLIP_Mouse	0.905	0.726	0.773	0.645
MBNL2_HITS-CLIP_Human	0.926	0.859	0.792	0.816
MBNL2_HITS-CLIP_Mouse	0.834	0.803	0.701	0.599
PTBP1_HITS-CLIP_Human	0.915	0.867	0.876	0.829
PTBP1_HITS-CLIP_Mouse	0.823	0.771	0.677	0.695
SRRM4_iCLIP_Human	0.969	0.932	0.843	0.814
SRRM4_iCLIP_Mouse	0.835	0.435	0.638	0.609
TAF15_HITS-CLIP_Human	1	0.99	0.862	0.831
TAF15_HITS-CLIP_Mouse	0.812	0.79	0.721	0.664
TARDBP_iCLIP_Human	0.969	0.828	0.845	0.786
TARDBP_iCLIP_Mouse	0.812	0.72	0.649	0.691
U2AF2_iCLIP_Human	0.991	0.863	0.854	0.774
U2AF2_iCLIP_Mouse	0.843	0.747	0.687	0.657
UPF1_HITS-CLIP_Human	0.923	0.855	0.813	0.786
UPF1_HITS-CLIP_Mouse	0.827	0.747	0.717	0.691
YTHDC2_PAR-CLIP_Human	0.953	0.879	0.813	0.774
YTHDC2_PAR-CLIP_Mouse	0.812	0.791	0.677	0.657
Supplementary Figure3k-l
				machine learning model							deep learning model
dataset_name	training species	testing species	MuSIC	KNN	Random Forest	SVM	XGBoost	Decision Tree	Logistic Regression	Naive Bayes	BiGRU	BiLSTM	GRU	LSTM	ResNet	RNN	Transformer	VGG16	Xception
AGO2_HITS-CLIP_Mouse	Human	Mouse	0.926	0.522	0.486	0.473	0.487	0.494	0.477	0.455	0.743	0.741	0.758	0.76	0.777	0.486	0.568	0.818	0.8
AGO2_iCLIP_Mouse	Human	Mouse	0.937	0.538	0.555	0.573	0.558	0.508	0.549	0.576	0.842	0.842	0.856	0.847	0.795	0.516	0.5	0.854	0.804
AGO2_MiClip_Mouse	Human	Mouse	0.91	0.561	0.548	0.554	0.566	0.48	0.509	0.559	0.832	0.831	0.851	0.841	0.805	0.565	0.608	0.817	0.799
AGO2_PAR-CLIP_Mouse	Human	Mouse	0.955	0.536	0.527	0.5	0.503	0.527	0.473	0.498	0.798	0.809	0.761	0.775	0.734	0.51	0.559	0.793	0.753
AGO2_PureCLIP_Mouse	Human	Mouse	0.954	0.532	0.561	0.565	0.586	0.518	0.545	0.565	0.827	0.823	0.832	0.828	0.813	0.551	0.566	0.861	0.811
CELF2_HITS-CLIP_Mouse	Human	Mouse	0.941	0.527	0.53	0.538	0.537	0.494	0.522	0.539	0.786	0.776	0.75	0.792	0.77	0.522	0.596	0.813	0.817
ELAVL1_HITS-CLIP_Mouse	Human	Mouse	0.938	0.605	0.646	0.642	0.632	0.58	0.596	0.643	0.627	0.601	0.696	0.577	0.596	0.587	0.5	0.79	0.628
FUS_HITS-CLIP_Mouse	Human	Mouse	0.94	0.53	0.558	0.577	0.567	0.502	0.546	0.614	0.805	0.841	0.817	0.815	0.789	0.528	0.557	0.83	0.784
HNRNPA1_iCLIP_Danre	Human	Zebrafish	0.855	0.545	0.612	0.622	0.602	0.533	0.527	0.629	0.676	0.665	0.664	0.644	0.71	0.572	0.608	0.708	0.705
HNRNPA1_PureCLIP_Danre	Human	Zebrafish	0.877	0.536	0.581	0.587	0.593	0.527	0.575	0.616	0.653	0.654	0.671	0.67	0.664	0.536	0.5	0.727	0.672
LIN28A_HITS-CLIP_Mouse	Human	Mouse	0.953	0.527	0.534	0.555	0.558	0.505	0.541	0.559	0.787	0.803	0.795	0.785	0.762	0.581	0.595	0.806	0.758
MBNL2_HITS-CLIP_Mouse	Human	Mouse	0.926	0.545	0.559	0.583	0.586	0.503	0.558	0.587	0.753	0.824	0.805	0.784	0.803	0.608	0.593	0.815	0.788
PTBP1_HITS-CLIP_Mouse	Human	Mouse	0.915	0.569	0.551	0.554	0.553	0.542	0.552	0.562	0.871	0.845	0.852	0.8	0.851	0.591	0.532	0.866	0.774
SRRM4_iCLIP_Mouse	Human	Mouse	0.969	0.543	0.515	0.534	0.529	0.503	0.515	0.521	0.853	0.788	0.86	0.866	0.847	0.528	0.583	0.884	0.804
TAF15_HITS-CLIP_Mouse	Human	Mouse	0.999	0.494	0.515	0.508	0.501	0.52	0.512	0.455	0.808	0.484	0.813	0.485	0.686	0.493	0.486	0.854	0.659
TARDBP_iCLIP_Mouse	Human	Mouse	0.969	0.536	0.552	0.545	0.545	0.501	0.528	0.567	0.856	0.804	0.867	0.816	0.843	0.572	0.5	0.903	0.763
U2AF2_iCLIP_Mouse	Human	Mouse	0.991	0.509	0.513	0.51	0.524	0.506	0.509	0.503	0.853	0.826	0.861	0.848	0.904	0.543	0.517	0.917	0.887
UPF1_HITS-CLIP_Mouse	Human	Mouse	0.923	0.524	0.484	0.528	0.556	0.489	0.504	0.544	0.723	0.79	0.718	0.754	0.774	0.536	0.513	0.797	0.743
YTHDC2_PAR-CLIP_Mouse	Human	Mouse	0.953	0.528	0.514	0.507	0.515	0.509	0.494	0.489	0.804	0.841	0.843	0.864	0.774	0.495	0.5	0.889	0.765
Supplementary Figure3m			Supplementary Figure3n
Positive_GC_Content(%)	Negative_GC_Content(%)			Positive_GC_mean(%)	Negative_GC_mean(%)
32.5	49.5		AGO2_HITS-CLIP_Human_test_gc_content_distribution.tsv	47.969	47.0226
57	45		AGO2_HITS-CLIP_Human_train_gc_content_distribution.tsv	47.2458	46.9624
45	67.5		AGO2_HITS-CLIP_Mouse_test_gc_content_distribution.tsv	45.5712	46.5944
37	41.5		AGO2_HITS-CLIP_Mouse_train_gc_content_distribution.tsv	46.3267	46.5268
32	31.5		AGO2_MiClip_Human_test_gc_content_distribution.tsv	51.1912	53.0583
51	53.5		AGO2_MiClip_Human_train_gc_content_distribution.tsv	49.1245	47.6891
22.5	50		AGO2_MiClip_Mouse_test_gc_content_distribution.tsv	46.9276	48.2772
49	54		AGO2_MiClip_Mouse_train_gc_content_distribution.tsv	50.1593	49.0708
43	40		AGO2_PAR-CLIP_Human_test_gc_content_distribution.tsv	49.401	49.4315
37.5	49.5		AGO2_PAR-CLIP_Human_train_gc_content_distribution.tsv	54.005	53.1702
50.5	34		AGO2_PAR-CLIP_Mouse_test_gc_content_distribution.tsv	51.3548	52.856
54	38		AGO2_PAR-CLIP_Mouse_train_gc_content_distribution.tsv	48.3722	50.0274
64.5	43		AGO2_PureCLIP_Human_test_gc_content_distribution.tsv	48.989	47.3784
46	50		AGO2_PureCLIP_Human_train_gc_content_distribution.tsv	48.3247	49.2966
37	28.5		AGO2_PureCLIP_Mouse_test_gc_content_distribution.tsv	48.5104	48.1852
56	60		AGO2_PureCLIP_Mouse_train_gc_content_distribution.tsv	48.5899	48.0159
43	53.5		AGO2_iCLIP_Human_test_gc_content_distribution.tsv	49.8884	48.6272
50.5	32.5		AGO2_iCLIP_Human_train_gc_content_distribution.tsv	47.2458	46.9624
44.5	32.5		AGO2_iCLIP_Mouse_test_gc_content_distribution.tsv	45.8996	46.254
45	47		AGO2_iCLIP_Mouse_train_gc_content_distribution.tsv	48.6783	48.3173
56.5	43		CELF2_HITS-CLIP_Human_test_gc_content_distribution.tsv	48.645	47.9323
68	68.5		CELF2_HITS-CLIP_Human_train_gc_content_distribution.tsv	45.2812	43.924
55	57		CELF2_HITS-CLIP_Mouse_test_gc_content_distribution.tsv	43.494	45.3536
28.5	52		CELF2_HITS-CLIP_Mouse_train_gc_content_distribution.tsv	48.2612	48.545
42	51.5		ELAVL1_HITS-CLIP_Human_test_gc_content_distribution.tsv	46.7917	46.0116
44	40.5		ELAVL1_HITS-CLIP_Human_train_gc_content_distribution.tsv	40.5333	41.2069
54.5	69.5		ELAVL1_HITS-CLIP_Mouse_test_gc_content_distribution.tsv	41.5922	39.9548
64	39		ELAVL1_HITS-CLIP_Mouse_train_gc_content_distribution.tsv	48.7296	49.7778
62.5	59.5		FMR1_Fly_test_gc_content_distribution.tsv	48.0968	49.8956
63.5	43.5		FMR1_Fly_train_gc_content_distribution.tsv	47.3103	48.663
47	76.5		FMR1_Human_test_gc_content_distribution.tsv	48.886	48.5868
61	45		FMR1_Human_train_gc_content_distribution.tsv	49.9379	48.276
35	47		FUS_HITS-CLIP_Human_test_gc_content_distribution.tsv	45.8292	45.288
42.5	55.5		FUS_HITS-CLIP_Human_train_gc_content_distribution.tsv	43.8329	42.2237
43	38		FUS_HITS-CLIP_Mouse_test_gc_content_distribution.tsv	44.7564	43.358
49.5	39.5		FUS_HITS-CLIP_Mouse_train_gc_content_distribution.tsv	46.1131	44.4864
49.5	46.5		HNRNPA1_PureCLIP_Human_test_gc_content_distribution.tsv	44.6872	46.4444
40.5	66		HNRNPA1_PureCLIP_Human_train_gc_content_distribution.tsv	40.2434	40.9177
48.5	41.5		HNRNPA1_PureCLIP_Zebrafish_test_gc_content_distribution.tsv	41.361	41.0396
28.5	36.5		HNRNPA1_PureCLIP_Zebrafish_train_gc_content_distribution.tsv	44.208	45.9991
59	37.5		HNRNPA1_iCLIP_Human_test_gc_content_distribution.tsv	44.4768	43.76
50	30		HNRNPA1_iCLIP_Human_train_gc_content_distribution.tsv	40.5891	41.0284
39	57.5		HNRNPA1_iCLIP_Zebrafish_test_gc_content_distribution.tsv	41.0144	39.442
36.5	38		HNRNPA1_iCLIP_Zebrafish_train_gc_content_distribution.tsv	43.4616	43.9063
40	58		LIN28A_HITS-CLIP_Human_test_gc_content_distribution.tsv	47.8359	47.9698
31.5	43.5		LIN28A_HITS-CLIP_Human_train_gc_content_distribution.tsv	45.235	43.4684
45	39		LIN28A_HITS-CLIP_Mouse_test_gc_content_distribution.tsv	43.6944	45.6288
45	48.5		LIN28A_HITS-CLIP_Mouse_train_gc_content_distribution.tsv	48.1108	49.7043
53.5	44.5		MBNL2_HITS-CLIP_Human_test_gc_content_distribution.tsv	49.1667	47.7768
34	39.5		MBNL2_HITS-CLIP_Human_train_gc_content_distribution.tsv	41.3318	41.1861
33.5	33.5		MBNL2_HITS-CLIP_Mouse_test_gc_content_distribution.tsv	41.5856	41.4904
26	47.5		MBNL2_HITS-CLIP_Mouse_train_gc_content_distribution.tsv	48.8506	47.5998
67.5	30		PTBP1_HITS-CLIP_Human_test_gc_content_distribution.tsv	46.6034	48.2
53.5	53.5		PTBP1_HITS-CLIP_Human_train_gc_content_distribution.tsv	47.4115	46.299
50	41		PTBP1_HITS-CLIP_Mouse_test_gc_content_distribution.tsv	48.0008	46.4328
60	42.5		PTBP1_HITS-CLIP_Mouse_train_gc_content_distribution.tsv	46.6164	48.5842
71.5	45.5		RPS3_Fly_test_gc_content_distribution.tsv	56.144	54.396
59.5	45		RPS3_Fly_train_gc_content_distribution.tsv	47.6682	47.293
48.5	30		RPS3_Human_test_gc_content_distribution.tsv	47.4864	47.5852
33	36.5		RPS3_Human_train_gc_content_distribution.tsv	53.8882	55.8559
41	52		SRRM4_iCLIP_Human_test_gc_content_distribution.tsv	50.434	48.3736
49	45.5		SRRM4_iCLIP_Human_train_gc_content_distribution.tsv	47.962	46.8856
53.5	45.5		SRRM4_iCLIP_Mouse_test_gc_content_distribution.tsv	46.9568	48.8388
47.5	60		SRRM4_iCLIP_Mouse_train_gc_content_distribution.tsv	50.5557	49.275
54	30.5		TAF15_HITS-CLIP_Human_test_gc_content_distribution.tsv	47.8413	47.5101
43	62		TAF15_HITS-CLIP_Human_train_gc_content_distribution.tsv	48.5136	46.9739
50	62		TAF15_HITS-CLIP_Mouse_test_gc_content_distribution.tsv	46.7943	46.9013
37.5	36		TAF15_HITS-CLIP_Mouse_train_gc_content_distribution.tsv	46.5138	47.9607
39.5	59.5		TARDBP_iCLIP_Human_test_gc_content_distribution.tsv	49.4744	49.4252
45	42.5		TARDBP_iCLIP_Human_train_gc_content_distribution.tsv	43.3576	43.9964
27.5	67.5		TARDBP_iCLIP_Mouse_test_gc_content_distribution.tsv	43.1049	43.9932
50	76		TARDBP_iCLIP_Mouse_train_gc_content_distribution.tsv	49.5222	47.8227
34	47		U2AF2_iCLIP_Human_test_gc_content_distribution.tsv	48.6768	47.7116
60	44.5		U2AF2_iCLIP_Human_train_gc_content_distribution.tsv	44.2632	42.2767
66	37		U2AF2_iCLIP_Mouse_test_gc_content_distribution.tsv	43.0844	43.578
44.5	58.5		U2AF2_iCLIP_Mouse_train_gc_content_distribution.tsv	47.3604	48.6713
27.5	45		UPF1_Fly_test_gc_content_distribution.tsv	51.8844	52.406
39	49		UPF1_Fly_train_gc_content_distribution.tsv	44.0533	44.5163
70	42.5		UPF1_HITS-CLIP_Human_test_gc_content_distribution.tsv	49.6806	48.0703
48	50		UPF1_HITS-CLIP_Human_train_gc_content_distribution.tsv	41.9172	43.6358
56.5	32.5		UPF1_HITS-CLIP_Mouse_test_gc_content_distribution.tsv	42.6824	43.7408
43.5	53		UPF1_HITS-CLIP_Mouse_train_gc_content_distribution.tsv	46.2674	47.5945
57	31.5		UPF1_Human_test_gc_content_distribution.tsv	44.4124	44.8372
41	50.5		UPF1_Human_train_gc_content_distribution.tsv	51.6523	52.7903
29	41.5		YTHDC2_PAR-CLIP_Human_test_gc_content_distribution.tsv	49.3236	50.0208
43.5	32.5		YTHDC2_PAR-CLIP_Human_train_gc_content_distribution.tsv	56.6162	54.7893
55.5	59		YTHDC2_PAR-CLIP_Mouse_test_gc_content_distribution.tsv	55.3743	54.5164
54.5	42.5		YTHDC2_PAR-CLIP_Mouse_train_gc_content_distribution.tsv	50.0367	49.6135
41.5	37
47	54		Supplementary Figure3o
56.5	43.5		RBP_Clip	2500	5000	10000	20000	40000
45	48		AGO2_HITS-CLIP_Human	0.901	0.901	0.901	0.901	0.901
45	54		AGO2_HITS-CLIP_Mouse	0.884	0.886	0.903	0.901	0.9
49	47		AGO2_iCLIP_Human	0.943	0.939	0.937	0.937	0.937
61.5	36		AGO2_iCLIP_Mouse	0.871	0.881	0.881	0.878	0.878
31.5	77.5		AGO2_MiClip_Human	0.89	0.89	0.89	0.89	0.89
33.5	44.5		AGO2_MiClip_Mouse	0.822	0.821	0.825	0.829	0.813
68	43		AGO2_PAR-CLIP_Human	0.939	0.939	0.939	0.939	0.939
36	32		AGO2_PAR-CLIP_Mouse	0.897	0.895	0.893	0.892	0.893
53.5	38.5		AGO2_PureCLIP_Human	0.955	0.951	0.95	0.95	0.95
50	54.5		AGO2_PureCLIP_Mouse	0.893	0.89	0.894	0.892	0.892
55	40.5		CELF2_HITS-CLIP_Human	0.92	0.92	0.92	0.92	0.92
31.5	55		CELF2_HITS-CLIP_Mouse	0.894	0.887	0.883	0.888	0.878
47	56		ELAVL1_HITS-CLIP_Human	0.894	0.894	0.894	0.894	0.894
41	57		ELAVL1_HITS-CLIP_Mouse	0.87	0.87	0.87	0.87	0.87
43	52.5		FUS_HITS-CLIP_Human	0.925	0.932	0.931	0.932	0.929
54	54.5		FUS_HITS-CLIP_Mouse	0.832	0.829	0.845	0.848	0.857
44.5	36.5		HNRNPA1_iCLIP_Human	0.846	0.847	0.85	0.847	0.849
55	39		HNRNPA1_iCLIP_Zebrafish	0.808	0.8	0.799	0.805	0.798
67.5	37		HNRNPA1_PureCLIP_Human	0.883	0.877	0.878	0.877	0.88
43.5	65.5		HNRNPA1_PureCLIP_Zebrafish	0.806	0.805	0.811	0.809	0.805
54.5	26		LIN28A_HITS-CLIP_Human	0.953	0.953	0.953	0.953	0.953
57.5	44.5		LIN28A_HITS-CLIP_Mouse	0.894	0.9	0.896	0.901	0.9
62.5	42.5		MBNL2_HITS-CLIP_Human	0.937	0.937	0.937	0.937	0.937
53.5	36		MBNL2_HITS-CLIP_Mouse	0.851	0.859	0.861	0.859	0.859
62.5	51.5		PTBP1_HITS-CLIP_Human	0.937	0.937	0.937	0.937	0.937
53.5	31		PTBP1_HITS-CLIP_Mouse	0.799	0.801	0.818	0.817	0.821
51	36		SRRM4_iCLIP_Human	0.937	0.935	0.937	0.935	0.936
72	54.5		SRRM4_iCLIP_Mouse	0.807	0.82	0.818	0.838	0.801
44	63		TAF15_HITS-CLIP_Human	0.965	0.965	0.965	0.965	0.965
48.5	48.5		TAF15_HITS-CLIP_Mouse	0.819	0.819	0.819	0.819	0.833
21.5	60.5		TARDBP_iCLIP_Human	0.92	0.928	0.925	0.927	0.927
41	54		TARDBP_iCLIP_Mouse	0.834	0.833	0.828	0.8	0.765
42.5	66		U2AF2_iCLIP_Human	0.934	0.933	0.931	0.931	0.931
53.5	51.5		U2AF2_iCLIP_Mouse	0.88	0.887	0.878	0.825	0.833
50.5	28		UPF1_HITS-CLIP_Human	0.938	0.938	0.938	0.938	0.938
42	63		UPF1_HITS-CLIP_Mouse	0.797	0.798	0.804	0.804	0.784
36	35		YTHDC2_PAR-CLIP_Human	0.914	0.917	0.918	0.916	0.917
50	27		YTHDC2_PAR-CLIP_Mouse	0.803	0.817	0.821	0.822	0.824
41.5	49.5
54	50
39.5	50.5
52.5	33.5
37	59.5
51.5	33
49	49.5
41	51
58	41.5
35	46
50	38
64.5	38.5
54.5	54
45.5	38
52	45.5
45.5	47
51.5	30
29	58.5
38	57
56	68
40	38
40.5	40.5
43	32
46.5	61
50	31
64.5	44.5
47	70.5
45	27
37.5	44.5
52.5	44
40	60.5
42.5	72
34	33.5
46.5	30.5
50.5	70
40.5	46
31	30.5
43.5	34
63	55
40	45
64	55.5
54	32.5
62	65.5
44.5	50.5
53	49.5
58	39
54.5	60.5
27.5	48.5
29.5	42
47.5	47.5
36	37
34.5	43
54.5	56
39.5	39.5
64.5	51
30.5	46
67	40
43	45.5
66	50
58.5	40.5
31	58
37.5	44
52.5	38.5
59	61
47	48
51.5	50
39	66.5
45.5	54.5
42.5	44
56.5	33.5
63.5	33.5
67.5	45
55.5	44
51.5	64
43	55.5
44	54
56	35
54.5	51.5
59	66.5
54	55.5
51.5	55.5
55	33
58.5	48.5
44.5	45
47	49.5
43.5	44.5
46.5	47.5
56.5	48
56	55
60.5	34
36.5	51
28.5	39
51	45.5
41.5	47
31.5	54.5
59	41
48	63.5
42.5	51.5
37.5	51.5
56	56
61	39
45.5	43.5
39	59
34.5	43
41.5	40
47.5	62.5
56.5	38.5
39	41.5
59.5	43
40.5	65
43	48.5
27.5	46
38.5	60.5
46	46.5
44	49.5
37	53
38.5	54.5
43	65
44	50.5
49.5	43.5
48	59
68.5	36.5
44	51
41.5	60.5
64	39
37.5	63.5
35.5	47
33.5	52.5
41	34.5
38.5	41.5
49.5	31
25	54.5
31.5	47.5
33	40.5
61	55
49.5	53.5
40	59
57.5	42
60.5	59.5
49	51
27.5	45
31	58
38	51.5
46	64.5
45.5	39.5
50	65
33.5	30.5
46	48
30.5	55.5
36.5	32.5
51	47.5
55	43.5
33.5	49
36	61.5
35.5	33.5
55	51.5
37.5	54
44.5	43
58.5	53.5
37.5	31.5
49	35.5
53	48
50	41.5
45.5	47.5
31	49.5
40	43
41	42
55	36
45	27.5
49	33
39	44.5
53	59.5
35	39
53.5	39.5
53.5	39
40	31
43	61
62	51.5
38.5	38.5
44.5	57
42	36.5
36.5	33.5
51	46.5
64	46.5
53.5	33.5
45	35
51	32.5
65	33
37.5	47
52.5	43.5
40	50
30.5	30
70.5	44
34	47.5
51.5	51
36	60.5
59	53.5
39	51
77.5	54.5
66	63.5
55	31
50	35
39.5	47
40.5	49.5
39	46.5
65.5	35
39	52
44	33
41.5	28
42	40.5
40	65.5
22	48
46.5	45.5
35.5	49.5
53.5	42.5
36.5	51.5
38.5	60
48.5	42
49.5	30
53.5	53.5
50.5	61
38.5	36.5
40	56
36	46
33	49
38.5	39
52.5	50
42	35
46	37.5
40	42.5
50.5	46
41	48.5
35.5	56
53.5	37.5
66	58
46.5	37.5
53.5	36
47	49.5
57.5	27.5
41.5	51
43	36.5
64.5	40
48	49
57	40.5
33.5	50.5
44	47
47	37.5
61	56
59	51.5
47.5	42
49	43.5
37.5	40
40.5	55.5
30.5	51.5
24	41
58.5	50
39	48.5
48.5	51
64	36
40.5	48.5
42.5	48.5
53	39
54	40.5
46	52
56.5	62.5
56	48.5
52.5	39
46.5	56
39.5	51
44.5	62.5
47.5	49.5
46	30.5
54	39
60.5	63.5
47	53.5
30.5	56
61	31.5
59	31.5
40.5	41
56.5	39
50	24
68.5	63.5
40	67
42.5	45
48	66
63	71
48	50.5
41	51.5
49.5	32.5
61.5	38
49	38
34.5	39
36	48.5
51.5	58
64	46.5
65.5	49
66	59
36	53
64.5	38
40	50.5
68.5	48.5
42	34.5
39	37
28.5	57
58.5	36
42	37
48.5	33.5
46	37.5
49	37.5
43	59.5
58.5	61.5
43.5	31.5
68	48
42.5	39
65.5	54.5
45.5	68
55.5	28
54	54.5
43	55.5
38	43
40	67
41	41.5
54	53
36.5	44.5
46	34.5
46	41.5
41	37
38.5	57.5
37	45
43	45.5
32.5	64.5
34	53.5
54	33.5
44.5	45
60	61.5
62.5	59
62.5	36.5
51.5	69
51	65
59	56
55.5	34
34.5	57.5
54.5	34
40.5	44.5
36	34.5
35.5	56.5
53	42.5
62.5	37
64.5	45
58.5	64.5
31	40
32.5	37
44.5	56
38.5	36.5
45.5	34
54	63
45	47.5
52	42.5
53.5	29.5
57	58.5
45	45
49	49.5
34.5	44.5
46.5	52.5
34	46.5
61.5	40
45	54.5
65	40
61.5	44
45.5	32.5
40.5	61.5
31	49.5
35.5	44
57	64
32.5	49.5
69.5	57
44.5	37.5
59	56.5
36	37.5
39	62.5
32.5	71
59	43
58.5	48
53	65
41	53
40.5	48.5
34.5	49
34	35
60	52.5
34.5	60
58	60.5
34.5	64
44.5	33
59	47
64.5	45
57	42
43.5	46
34	46
40	54
23	66.5
47.5	47
34	47
55	46
44	46.5
49	42
34	52
55	40.5
70.5	40.5
59	46
38.5	55
29.5	58
69	60
57.5	43
46	41.5
32	31
63.5	32.5
56.5	63.5
64	46.5
52.5	49
58.5	50.5
48	46.5
36	47
30	39
61	60.5
64.5	49
41.5	54.5
43.5	43.5
32.5	49.5
60	34.5
60	42
23.5	47
33	37
36	68
33.5	45
53.5	67
45.5	29
54.5	32.5
33.5	46
35	26.5
54	57
30.5	62.5
57	47.5
40.5	42
41	47.5
42.5	55
63	63
67.5	56.5
33.5	57
33	62.5
51	39
33	50
46	54.5
45	39
39	46.5
51.5	53
41	49
65.5	46.5
52.5	41.5
65.5	44.5
64	50
38	44.5
42	41
52	52.5
54.5	45
51	57.5
44.5	45.5
37.5	65.5
60	33.5
42.5	32
57.5	46.5
31	49.5
52	33
51.5	39.5
62.5	31.5
44.5	33.5
46.5	36.5
64.5	40.5
40.5	43
43.5	47
66.5	35.5
41	49
54.5	39.5
27.5	58.5
58.5	45
51	56
43.5	55.5
44	43.5
45	37
41	32.5
42	40.5
40.5	45
49.5	27
39.5	44.5
56.5	47
50.5	35.5
49.5	53.5
54	46
65	41.5
42	60
34	47.5
60	46
52.5	48.5
61.5	51.5
53	36.5
34.5	45.5
53.5	41
56	57.5
36.5	56
54	36.5
38	42
69	43
37.5	36
42.5	43.5
60	46
27.5	34.5
71.5	36.5
55.5	47
43	49.5
49	44.5
44.5	65
48.5	53
59	39
33.5	42
70.5	43.5
43.5	45
43	40.5
40	35
62.5	50
57.5	52.5
37	33.5
38	44.5
58.5	41
35.5	48
64	40.5
58	50.5
44	59
64.5	35
44	64.5
64.5	46.5
51.5	43.5
35.5	44
37.5	54
53	46
44	62.5
35.5	41
29.5	50.5
31	59
64	38
33.5	67
72.5	48.5
60.5	68.5
71	43
46	55
35	57.5
59.5	50
47	41.5
28.5	35.5
38.5	58
50	42
53	47
27.5	41.5
70	54
70	32.5
45.5	35
36	73
45.5	59.5
55.5	52
42.5	48.5
38.5	48.5
60	41
39.5	28
45.5	48
52.5	51.5
46	47.5
40.5	49.5
65	40
55	35
64	51.5
61.5	48
47	38.5
44	41.5
52	60.5
39	52.5
34.5	48.5
43	59.5
49.5	52
60	51.5
63.5	47
37	43.5
69	42
58	30.5
54.5	39
48.5	34
28	40
52	49
37	41
42.5	48
57.5	37
38	59
38	56.5
70.5	36.5
42.5	38.5
37.5	55.5
46	40
36	37
32.5	35.5
64.5	54
41.5	52
50.5	70.5
63.5	51
60.5	52.5
62.5	52.5
46	44.5
34.5	24.5
48	42
42.5	48
42	56
46	43.5
41.5	39.5
53.5	60.5
58.5	63.5
52.5	42.5
34.5	44.5
52.5	37.5
56.5	55.5
46	41
33	38.5
59.5	49
46	38
50	55.5
45	43
46.5	58
40	55.5
43	39.5
52	58
38.5	70.5
38	46.5
49.5	38
34	55.5
31.5	61
34.5	42
44.5	48
51	58
45	55
30	60
56.5	78
33	41
64	40.5
62	40.5
44	39
53.5	52
58.5	53.5
57.5	32
53	45
65.5	31.5
29.5	29
71	46
43	41
49	33
40	59.5
43	48
36.5	42
70	46
42	35.5
32	33.5
37	56.5
51	43.5
38	67.5
61	35
54	38.5
40	42.5
42	44
40.5	48
49.5	53.5
41.5	40
51.5	49.5
43.5	49
47	29.5
31.5	45
48.5	50
47	59
46.5	61
36	29.5
46	54
47	46
46	42
34.5	38
45	39.5
40	37
50	42.5
39	46.5
53.5	47.5
44	58.5
41.5	66
51.5	27
34.5	46
46	45
35.5	44.5
35.5	44
40	68.5
61.5	33.5
40	57.5
61.5	57.5
34.5	32.5
47	39.5
62	50
43	54
48.5	35.5
46.5	58.5
56.5	41.5
47.5	41.5
27	42.5
55	42
34	55.5
36	51.5
51	57.5
52	34
34	39.5
64.5	48.5
61	54.5
64.5	46
33.5	62.5
38.5	44.5
33.5	45.5
45.5	61
64	52.5
59	39
40.5	55
43.5	38.5
44	52.5
58.5	43.5
48	48.5
54.5	50.5
56.5	49
45.5	39.5
29	52
44	49
52.5	50
36	46
48	71.5
44.5	38.5
51.5	54.5
51.5	59.5
49	45.5
68	33.5
62	35.5
35	52
44	62
46	48
41.5	66.5
48	63.5
60	46
59	51
49.5	41.5
71	34
60	51.5
39.5	37
53.5	46
48	34.5
60	56.5
38	38
55	56.5
46	39
47.5	34.5
48.5	43
48.5	31
36.5	50
49.5	41.5
52	48.5
42.5	43.5
67.5	55
55.5	52.5
49.5	41
37.5	56
59	63
36.5	37
32.5	55
60.5	26.5
44	44
33.5	68
33.5	37
47.5	70.5
54.5	34
36.5	38.5
28.5	46
72.5	33.5
51.5	30.5
31.5	43
44	45
39	42
44	36.5
33	32.5
57.5	42
57.5	65
38.5	46
43.5	59
38.5	42
40.5	36
40	24
30.5	47.5
18	48.5
71	42
61	59
47.5	39
51	58.5
38	54
46.5	50.5
31	31
48.5	64
34	60.5
55	68.5
45	55
51.5	43
45	46
23	30
28.5	44
56.5	43
44	55
52.5	52.5
36	37
42.5	35.5
54.5	50
49.5	54
42.5	48.5
39.5	44.5
41	57.5
61	42
42	40
56	38
40.5	47
57.5	35
49	61
54.5	58.5
36	35
40	67
34	42
36	32.5
60.5	55.5
56.5	48
63	40.5
61	49.5
50	49
59.5	50
41.5	40.5
33.5	46
46.5	50
56.5	46
57	41
50.5	72
51	62.5
56	39.5
63	50.5
51.5	52
45.5	55
39	45
44.5	44
59.5	45.5
44.5	63
53	49.5
38	64
41.5	46.5
49.5	40
47.5	38
41.5	42
63.5	64
52	37
63.5	39
38	54.5
36.5	46.5
29.5	52.5
48.5	47.5
41	41.5
29.5	31.5
54	38.5
60.5	48.5
35	41.5
36	54
37	41.5
50	53
67.5	39
44.5	44.5
55.5	42.5
31	48
48	58
59.5	42
35.5	52
56	39
70.5	53.5
61.5	65.5
22.5	39
40.5	64
39	44.5
31.5	61.5
35	56.5
40.5	43
29	55
48	20.5
47	50
58	40.5
43.5	56.5
35	60.5
40	32.5
38.5	54.5
41	35.5
33	60
44	55.5
31.5	50
35	39.5
52.5	38
43	36
58.5	22.5
53.5	37.5
65	43.5
59.5	47
59.5	44
64.5	66
53	58.5
49	47.5
38	36.5
60	38
41	48.5
39.5	45
50	33
63	52.5
38.5	39
41.5	52
72	46.5
49	60
63	42.5
51	43.5
44	39
56	45.5
42	49.5
48.5	60
61.5	39.5
61.5	63
53	28.5
44	35
48.5	43.5
42.5	58
41	32
41.5	41
68	40
52	40
50	45.5
57	49
50.5	71.5
35.5	36.5
54.5	54.5
60	57.5
50.5	49.5
25	41.5
51	47
42	34
45	41.5
55.5	57.5
34	38
41	68.5
64.5	73.5
54.5	48.5
59	42
51.5	57
42.5	62
31	41.5
35	44
41.5	67.5
76	48
46.5	46
25.5	40
44	51.5
34.5	71
53.5	53
70.5	50.5
49	49.5
41.5	34
53	60.5
50.5	39.5
37	28
48	55.5
61	62
56.5	42
44	54.5
66	37
41	40
64	62
45	70
49	38.5
54	42.5
36	49
43	49.5
44.5	39.5
59	54
61	60.5
71.5	48
38	62.5
77	48.5
33.5	51.5
39	61.5
52	40
64.5	51
68.5	69
50.5	41
29	75
33.5	32
48.5	58
56	40.5
45	58.5
51	59
57	65
42.5	51
40.5	37
51.5	36
45.5	39
41	41.5
69.5	46
53.5	41
36.5	67.5
69.5	72
48.5	39.5
42.5	41.5
32.5	56.5
43	40.5
69.5	46
38.5	62.5
48.5	38.5
41	49.5
47	50.5
59.5	41
48	58.5
32	35
38.5	44
48.5	37.5
40	44.5
55	49.5
53.5	64
39.5	41.5
38.5	50.5
48.5	57.5
36.5	67.5
45	42.5
54	54
36	50.5
30.5	47
36	45
53.5	55.5
63.5	46.5
56	45.5
37.5	48
29.5	60
33.5	46.5
41	41
47	47.5
31	30
48.5	52
47	42.5
34.5	38.5
36.5	34.5
45.5	55.5
37	34
46.5	48
57	64.5
44.5	49.5
59	65.5
40.5	63
42	57
34	45.5
42	63.5
41	36
52.5	35.5
45.5	59
53	67.5
41	58
44	46.5
51.5	34
36.5	56
42	52
52.5	50.5
44.5	56
49.5	44
50.5	49.5
52.5	34.5
42	45
52	52.5
46.5	51.5
54	49
47	44
31	37
35.5	30.5
31.5	42
42.5	46
48	52.5
54.5	68.5
61.5	52
35.5	56.5
45	50
43.5	35.5
41	43.5
55	52
34	30.5
48.5	25.5
51	48.5
49.5	58.5
33	44
54.5	35
38	42
40	47
34.5	48.5
21.5	46.5
56	53.5
70.5	44
55.5	52
54	56
44	48
41	68.5
65	35
45	64.5
39	70.5
53	58.5
61.5	54.5
36	64
63	47.5
32.5	69
53	54.5
42.5	66
46	53
29	49
36	56
43	55
50	53.5
52.5	42.5
59.5	38
37.5	39.5
53	34.5
44.5	39
31	42
44	45.5
52.5	30.5
60	44
44	29
62	44.5
59	37
59.5	36
61	51.5
36.5	54.5
35.5	51
47.5	59.5
49.5	49.5
54	37.5
52	54.5
47	51
67	35
54	38
33	51.5
48.5	42
52.5	54.5
66.5	39.5
58.5	46.5
37	42
48	42.5
46	41.5
57.5	32
54.5	47.5
65.5	43.5
47	29.5
39.5	38
46.5	39
40.5	40.5
47	40.5
60	55.5
34	52.5
55	39
43.5	52.5
40.5	49
57.5	46
37.5	42.5
61	48.5
41	46
56	49
66.5	30
54	48.5
42	55.5
55.5	70.5
43	48
47	37.5
36.5	37
41.5	57
39.5	51.5
40.5	43
42.5	44
35	61
48	51
46	35.5
38.5	37.5
56	51
58.5	43
56	44
54	60.5
65.5	40
33	60
58.5	36
57	42.5
52.5	36
34	42
50.5	47
35.5	45.5
69	53.5
49.5	51
44.5	38
54.5	34
34	51.5
42.5	44.5
51	36
62	41.5
35	41.5
48	63.5
49.5	51
59	53.5
56	63
51.5	50
53.5	67
47	47.5
33	48
44.5	38
38.5	49.5
44	58
47.5	52.5
62	31
39.5	48
61.5	37
49.5	49
44	62
73	37
63	60
40	45
32	60
72	60.5
47.5	46.5
64	39.5
54.5	59
43.5	45
61	56
53.5	60.5
44	36.5
38.5	43
37.5	51
62.5	36
54	46
45.5	60.5
53	45.5
62	50.5
53.5	40
74	46.5
39.5	53
43	52
27	44
45.5	39.5
66.5	46
34.5	40.5
42	49.5
34.5	47.5
31	39
39.5	44.5
42	40
43.5	45
69	27.5
42	62.5
68	51.5
52	53
54.5	32.5
31.5	65
55	62.5
31	53.5
42	51
45	60
40.5	38.5
67.5	51
48.5	30.5
35.5	49
48.5	47
48.5	47.5
25.5	58.5
65	40.5
33.5	33
63	53
32	39
50	36.5
41.5	45.5
34.5	37.5
64.5	41
51	49
30.5	40.5
65	40.5
53.5	48
45.5	65
33	43
65.5	35.5
48.5	44
49.5	48
50	43
45	66.5
31.5	36
34.5	39.5
39	45
28.5	35
51.5	82
34	53.5
27.5	62
35.5	36.5
67	38.5
38	80.5
60	74.5
40	59.5
40	47.5
38.5	45
50	43.5
45	62
30.5	53
58.5	35
68.5	36
46.5	42
37	31.5
37	45.5
51	58.5
71	31
43	49.5
60.5	18.5
40.5	76
35	33.5
43	53.5
64.5	50.5
48	36
52	47
61.5	37.5
55.5	73.5
48	67
42.5	27.5
55	57.5
46.5	53.5
45.5	32.5
29.5	32
47	48
34.5	43
65	64
40.5	40.5
41	58.5
45.5	59.5
41.5	58
47	52
37.5	34.5
51.5	45
36	36
44	46.5
38	47
39.5	64
51	39
38	44
50	53.5
33.5	31.5
57.5	37.5
54	52
51	29
58	52.5
73.5	35.5
51.5	42.5
51.5	67
54	37.5
65.5	44
35.5	49
45	63
48	51.5
56.5	63.5
41.5	52.5
56	46.5
32	38
53	65.5
78	32
67	35.5
41	62.5
43	51.5
31	52.5
59	41
44	31.5
55	47
48	64
36	54
64.5	50
51	45.5
51.5	50.5
44.5	40.5
39.5	52
46	46
44.5	63
41.5	76.5
51	44
42	37
42.5	64
63.5	42.5
38.5	55
53	52
51	49
51	44
47.5	38.5
40.5	37
41	33
26	39
48	44.5
55.5	34.5
30.5	46.5
42	32.5
52.5	41.5
57	49
68	49.5
56	39
44.5	24.5
72.5	45
38	51
46	41.5
45	52.5
37.5	65.5
22.5	43.5
50.5	43.5
43	55
40	50
45	42
43	40
41.5	39
58	41
55.5	56.5
57.5	38.5
73	44
61	51
36.5	54.5
59	75
59.5	57
52	49.5
46.5	36
29	40.5
56.5	53
52	42
40	51.5
61.5	48.5
48	31.5
64.5	48.5
33.5	65.5
33.5	43
48.5	41
57	40
64.5	49.5
68	66.5
45.5	40.5
57	31
32.5	27.5
42	52.5
63	48
34.5	39
50	44.5
42.5	50
46.5	46
45.5	53
35	41.5
42	48.5
54.5	52.5
36.5	44.5
40.5	39
34	46.5
45	43.5
61	52
37	42
52.5	39
40	59
55.5	59
31.5	33
35.5	49
37	43
47.5	38
41.5	58
49.5	53
44	39
28.5	56.5
50.5	37.5
50	38.5
62.5	49.5
43	37.5
52	52.5
44	48.5
58	74
29.5	34
51	60
39	45
39.5	61.5
35	61.5
36.5	56.5
50	34.5
45.5	47
58.5	43.5
55	52.5
52	48
41.5	42.5
36.5	41.5
48	38.5
32.5	49
35.5	31
41	40
45	30
57.5	61.5
48	49
55	36
63.5	79
43	32
43	32
34	47
34.5	35.5
34	57
47.5	41
46	56.5
49	55
40.5	26.5
60	32
44	44.5
60	45
46.5	31.5
41	53
28	34.5
48.5	44.5
50	38.5
42	44.5
38.5	67
37.5	42.5
59	45.5
54	37.5
39	32
51.5	67.5
59	25.5
31	45.5
50	50.5
38	44.5
61.5	31.5
47.5	35.5
49.5	35.5
66.5	54
62	49.5
46.5	54.5
52	59
43	46.5
45	44.5
34	48
33.5	34
48.5	40
35.5	35.5
40.5	44.5
45.5	46
45	33
59	49
40	42.5
40.5	72.5
71.5	51.5
62.5	36.5
42.5	45.5
54.5	44
38	52.5
34	49
42	47.5
30	44
23	37
36.5	38
55	66
64.5	50
56.5	49.5
36	43
60.5	50.5
38.5	55
44	48.5
55.5	35.5
52	31.5
46.5	54.5
51	32.5
43.5	64.5
57.5	41.5
40.5	46.5
48.5	37.5
61	57.5
36.5	38.5
51	42
50	66
50.5	65.5
51	76.5
54	48.5
38.5	40
28.5	41.5
57	54
53	34.5
40	47.5
38	43.5
67	60
57.5	56
66.5	59
58	46.5
54.5	65.5
46	56
34	41
55.5	32.5
43	49
53	49.5
49	51
54.5	54.5
59.5	47.5
40.5	60
55	58.5
37.5	58
61	33.5
45.5	43.5
55.5	63.5
33.5	48
41.5	51
45	47.5
37	40.5
52.5	45.5
59.5	49
47.5	37
61.5	48
37.5	37.5
53.5	47
41.5	48
43	54
46.5	52.5
40	40
28	39.5
29	63.5
42	60.5
34	54.5
42.5	45
52.5	34.5
52	39.5
42.5	33
51.5	59
68.5	56.5
71.5	39.5
31.5	29
56.5	32
64.5	44
38	47.5
47.5	56.5
54.5	42
62.5	46.5
38	45
51	28.5
27	57.5
52.5	38.5
47	53.5
56.5	65.5
53.5	54.5
73	51
51	41.5
66.5	31.5
43	38.5
43	51.5
30	48.5
58.5	46.5
63	53
50.5	58.5
42.5	55
47.5	40
46	46.5
41.5	38
49	44
51.5	39.5
33	55
70.5	45.5
38	37
73.5	43
42.5	38.5
50.5	40
39.5	42
56	48
39.5	68.5
37.5	51.5
40.5	36
38.5	45.5
57.5	52
48	34.5
28	35.5
49.5	46
42.5	36
44	42.5
[truncated: 3,188 more rows]

## Sheet: Figure 3a
Figure 3a
			AUC
	training species	testing species	MuSIC	PaRPI	HDRNet	PrismNet	DeepBind	GraphProt
AGO2_HITS-CLIP_Human	Human	Mouse	0.926	0.576	0.6698	0.6	0.74203	0.6697
AGO2_iCLIP_Human	Human	Mouse	0.937	0.5574	0.8084	0.755	0.78473	0.7785
AGO2_MiClip_Human	Human	Mouse	0.91	0.4334	0.7831	0.604	0.72823	0.8612
AGO2_PAR-CLIP_Human	Human	Mouse	0.955	0.5486	0.7904	0.744	0.74346	0.6263
AGO2_PureCLIP_Human	Human	Mouse	0.954	0.5592	0.7809	0.747	0.75433	0.8199
CELF2_HITS-CLIP_Human	Human	Mouse	0.941	0.5997	0.7315	0.707	0.76177	0.6573
ELAVL1_HITS-CLIP_Human	Human	Mouse	0.938	0.6886	0.6714	0.72	0.49444	0.8086
FUS_HITS-CLIP_Human	Human	Mouse	0.94	0.6227	0.7442	0.749	0.76073	0.7365
HNRNPA1_iCLIP_Human	Human	Zebrafish	0.855	0.5792	0.6619	0.644	0.6567	0.7057
HNRNPA1_PureCLIP_Human	Human	Zebrafish	0.877	0.5775	0.6568	0.672	0.64877	0.6919
LIN28A_HITS-CLIP_Human	Human	Mouse	0.953	0.5926	0.7732	0.717	0.76604	0.6948
MBNL2_HITS-CLIP_Human	Human	Mouse	0.926	0.5961	0.8488	0.823	0.74471	0.7624
PTBP1_HITS-CLIP_Human	Human	Mouse	0.915	0.6616	0.5563	0.714	0.71895	0.7695
SRRM4_iCLIP_Human	Human	Mouse	0.969	0.6084	0.7004	0.665	0.73692	0.7151
TAF15_HITS-CLIP_Human	Human	Mouse	1	0.6617	0.7547	0.759	0.50407	0.7235
TARDBP_iCLIP_Human	Human	Mouse	0.969	0.5921	0.716	0.664	0.75143	0.7009
U2AF2_iCLIP_Human	Human	Mouse	0.991	0.6087	0.7234	0.674	0.758	0.7148
UPF1_HITS-CLIP_Human	Human	Mouse	0.923	0.6188	0.7723	0.723	0.73153	0.6495
YTHDC2_PAR-CLIP_Human	Human	Mouse	0.953	0.4576	0.6984	0.681	0.71211	0.6726
FMR1_Human	Human	Fly	0.693	0.7294	0.6805	0.568	0.3076	0.606
RPS3_Human	Human	Fly	0.815	0.3749	0.6909	0.7187	0.7521	0.6984
UPF1_Human	Human	Fly	0.643	0.4133	0.6844	0.4267	0.3971	0.527

## Sheet: Figure 3c&S. Figure5b,c
Figure 3c&Supplementary Figure5b,c
	MuSIC_FID	PaRPI_FID	HDRNet_FID	PrismNet_FID	DeepBind_FID	GraphProt_FID
AGO2_HITS-CLIP_Human	222.282	83.5364	26.301	0.0797491	0.205996	0.0316058
AGO2_HITS-CLIP_Mouse	551.477	34.604	10.735	0.998597	0.00367967	0.00165476
AGO2_iCLIP_Human	108.31	86.5507	205.796	1.19949	0.200978	0.00216982
AGO2_iCLIP_Mouse	151.388	40.7598	52.8165	0.641967	0.0674027	0.0016745
AGO2_MiClip_Human	595.908	54.9092	497.332	0.525268	0.442373	0.714532
AGO2_MiClip_Mouse	202.319	68.1357	4.03562	7.18141	0.00273075	0.00186661
AGO2_PAR-CLIP_Human	992.15	98.164	35.649	0.462795	0.250999	0.0609378
AGO2_PAR-CLIP_Mouse	950.379	19.1751	38.5576	4.41543	0.00440149	0.00178267
AGO2_PureCLIP_Human	1049.33	51.5486	57.9626	0.725502	0.166666	0.00182031
AGO2_PureCLIP_Mouse	810.682	55.7555	47.3171	0.794407	0.0501802	0.00150991
CELF2_HITS-CLIP_Human	654.35	66.8015	51.5215	0.393634	0.18386	0.0103639
CELF2_HITS-CLIP_Mouse	414.596	148.848	48.9565	5.12616	0.0220236	0.00203445
ELAVL1_HITS-CLIP_Human	175.388	267.244	54.1516	1.2273	0.436389	1.29432
ELAVL1_HITS-CLIP_Mouse	345.104	938.949	29.3689	84.9079	0.107526	0.0113848
FUS_HITS-CLIP_Human	227.265	81.6274	141.318	2.35279	0.226661	0.00210926
FUS_HITS-CLIP_Mouse	447.888	21.9661	40.1371	1.17771	0.0790812	0.00152195
HNRNPA1_iCLIP_Human	26.5939	46.4332	114.793	0.227821	0.0881855	0.00205223
HNRNPA1_iCLIP_Zebrafish	99.8513	139.632	121.124	0.820468	0.0264861	0.00219847
HNRNPA1_PureCLIP_Human	43.8483	30.7147	7.29995	0.618171	0.0659544	0.00203234
HNRNPA1_PureCLIP_Zebrafish	36.4732	94.8118	123.529	0.907647	0.0319326	0.00172257
LIN28A_HITS-CLIP_Human	406.969	41.3011	62.7868	0.504957	0.227034	0.00380555
LIN28A_HITS-CLIP_Mouse	521.543	22.879	29.0886	1.01853	0.0271226	0.00153727
MBNL2_HITS-CLIP_Human	86.3343	80.4779	178.909	4.13677	0.23141	0.195347
MBNL2_HITS-CLIP_Mouse	34.2475	105.451	20.3588	7.09636	0.00471991	0.00188697
PTBP1_HITS-CLIP_Human	549.689	124.107	269.261	1.41718	0.370334	0.955523
PTBP1_HITS-CLIP_Mouse	495.703	50.5117	8.62712	2.43251	0.00261707	0.00179029
SRRM4_iCLIP_Human	68.8814	104.119	33.4789	0.196741	0.186592	0.00215449
SRRM4_iCLIP_Mouse	4.92565	139.215	19.9911	2.42226	0.0330958	0.00256214
TAF15_HITS-CLIP_Human	45.692	175.858	90.7933	16.0935	0.0252669	0.196046
TAF15_HITS-CLIP_Mouse	79.0375	16.8987	26.864	5.27252	0.00445235	0.0166631
TARDBP_iCLIP_Human	42.1139	62.4993	82.8076	0.303419	0.26689	0.00212942
TARDBP_iCLIP_Mouse	139.915	371.409	293.565	0.597226	0.100214	0.0023688
U2AF2_iCLIP_Human	579.833	64.1995	18.3227	0.15919	0.229954	0.00181135
U2AF2_iCLIP_Mouse	25.9402	71.0513	48.0153	0.268294	0.0614727	0.00185294
UPF1_HITS-CLIP_Human	722.385	69.5563	143.873	0.535718	0.237614	0.619596
UPF1_HITS-CLIP_Mouse	692.005	32.4728	4.21274	0.907669	0.00261393	0.00173683
YTHDC2_PAR-CLIP_Human	84.581	40.3849	17.5226	0.49863	0.0919459	0.00175536
YTHDC2_PAR-CLIP_Mouse	433.271	20.1072	45.4306	0.430037	0.0427959	0.00154157
FMR1_Fly	177.09	108.578	37.586	0.314186	0.0530304	0.00228826
FMR1_Human	111.053	173.767	257.697	0.259848	0.122843	0.00291829
RPS3_Fly	325.421	42.7864	120.253	1.15273	0.0532495	0.0015417
RPS3_Human	1763.78	68.1132	443.272	0.64962	0.617226	0.00219783
UPF1_Fly	0.00328011	790.788	14.8929	2.66718	0.434645	0.00564855
UPF1_Human	175.888	46.6838	30.2278	0.320335	0.117916	0.00606932

## Sheet: Supplementary Figure4
Supplementary Figure4a
			AUC
	training species	testing species	MuSIC	PaRPI	HDRNet	PrismNet	DeepBind	GraphProt
AGO2_HITS-CLIP_Human	Human	Human	0.9706	0.93254	0.8821	0.891	0.762813	0.7431
AGO2_HITS-CLIP_Mouse	Mouse	Mouse	0.9588	0.92969	0.7968	0.837	0.54549	0.7571
AGO2_iCLIP_Human	Human	Human	0.9419	0.923884	0.7891	0.811	0.733101	0.7449
AGO2_iCLIP_Mouse	Mouse	Mouse	0.9687	0.936598	0.8866	0.885	0.72507	0.808
AGO2_MiClip_Human	Human	Human	0.9552	0.912033	0.8174	0.854	0.776435	0.7481
AGO2_MiClip_Mouse	Mouse	Mouse	0.924	0.880331	0.6902	0.823	0.56662	0.8438
AGO2_PAR-CLIP_Human	Human	Human	0.9621	0.922529	0.8315	0.844	0.775897	0.7729
AGO2_PAR-CLIP_Mouse	Mouse	Mouse	0.9288	0.914006	0.8973	0.838	0.58992	0.7849
AGO2_PureCLIP_Human	Human	Human	0.9464	0.917614	0.7826	0.776	0.7767	0.7434
AGO2_PureCLIP_Mouse	Mouse	Mouse	0.9671	0.927516	0.8786	0.865	0.77147	0.8395
CELF2_HITS-CLIP_Human	Human	Human	0.9261	0.897798	0.9054	0.94	0.811501	0.8974
CELF2_HITS-CLIP_Mouse	Mouse	Mouse	0.9205	0.881077	0.8791	0.813	0.57434	0.7928
ELAVL1_HITS-CLIP_Human	Human	Human	0.9859	0.970963	0.9884	0.976	0.738107	0.9539
ELAVL1_HITS-CLIP_Mouse	Mouse	Mouse	0.985	0.942481	0.7639	0.752	0.53084	0.8667
FUS_HITS-CLIP_Human	Human	Human	0.8972	0.862441	0.7913	0.768	0.708523	0.735
FUS_HITS-CLIP_Mouse	Mouse	Mouse	0.9684	0.936951	0.8636	0.835	0.76416	0.8031
HNRNPA1_iCLIP_Human	Human	Human	0.9388	0.919289	0.8567	0.885	0.769208	0.8036
HNRNPA1_iCLIP_Zebrafish	Zebrafish	Zebrafish	0.9508	0.910883	0.8368	0.799	0.64638	0.7402
HNRNPA1_PureCLIP_Human	Human	Human	0.9205	0.881695	0.8899	0.848	0.741638	0.7483
HNRNPA1_PureCLIP_Zebrafish	Zebrafish	Zebrafish	0.9563	0.926243	0.8442	0.79	0.6811	0.7725
LIN28A_HITS-CLIP_Human	Human	Human	0.9426	0.920879	0.8273	0.828	0.779481	0.7599
LIN28A_HITS-CLIP_Mouse	Mouse	Mouse	0.9364	0.899045	0.8721	0.859	0.72074	0.7562
MBNL2_HITS-CLIP_Human	Human	Human	0.9309	0.904258	0.8118	0.828	0.76571	0.7895
MBNL2_HITS-CLIP_Mouse	Mouse	Mouse	0.8841	0.851683	0.8462	0.734	0.57402	0.6296
PTBP1_HITS-CLIP_Human	Human	Human	0.9304	0.886283	0.7935	0.791	0.776894	0.745
PTBP1_HITS-CLIP_Mouse	Mouse	Mouse	0.9692	0.946663	0.7625	0.828	0.51344	0.7595
SRRM4_iCLIP_Human	Human	Human	0.9557	0.931211	0.7767	0.84	0.754358	0.7535
SRRM4_iCLIP_Mouse	Mouse	Mouse	0.999	0.964672	0.8708	0.848	0.75503	0.8195
TAF15_HITS-CLIP_Human	Human	Human	0.8845	0.862486	0.8111	0.775	0.633052	0.7519
TAF15_HITS-CLIP_Mouse	Mouse	Mouse	0.9722	0.946241	0.8176	0.755	0.49847	0.7377
TARDBP_iCLIP_Human	Human	Human	0.9558	0.920438	0.8566	0.885	0.75583	0.8572
TARDBP_iCLIP_Mouse	Mouse	Mouse	0.9993	0.971935	0.8927	0.872	0.77825	0.8264
U2AF2_iCLIP_Human	Human	Human	0.9579	0.925974	0.8978	0.911	0.757427	0.8597
U2AF2_iCLIP_Mouse	Mouse	Mouse	0.999	0.972665	0.8793	0.866	0.75008	0.8318
UPF1_HITS-CLIP_Human	Human	Human	0.9307	0.912146	0.9156	0.935	0.755088	0.9081
UPF1_HITS-CLIP_Mouse	Mouse	Mouse	0.925	0.890305	0.7784	0.792	0.55303	0.7714
YTHDC2_PAR-CLIP_Human	Human	Human	0.945	0.925643	0.8563	0.878	0.758907	0.7461
YTHDC2_PAR-CLIP_Mouse	Mouse	Mouse	0.9987	0.962774	0.8812	0.851	0.75505	0.8164
FMR1_Fly	Fly	Fly	0.9956	0.982832	1	1	0.9017	0.9689
FMR1_Human	Human	Human	0.9632	0.941072	0.8978	0.832	0.6374	0.7788
RPS3_Fly	Fly	Fly	0.9999	0.998555	0.9927	1	0.9436	0.9874
RPS3_Human	Human	Human	0.9818	0.938794	0.9568	0.946	0.7624	0.8462
UPF1_Fly	Fly	Fly	1	0.980001	0.9712	1	0.951	0.998
UPF1_Human	Human	Human	0.9806	0.967839	0.9444	0.96	0.6712	0.9549
AARS	Human	Human	0.949	0.818761	0.8192	0.789	0.64552	0.6774
AATF	Human	Human	0.946	0.870977	0.8667	0.881	0.62834	0.6593
ACI	Human	Human		0.84471	0.8869	0.84	0.65171	0.7027
AGGF1	Human	Human	0.972	0.886122	0.8916	0.908	0.61803	0.7544
AGO2	Human	Human	0.967	0.903014	0.9143	0.875	0.64135	0.7396
AKAP1	Human	Human	0.957	0.904158	0.8831	0.885	0.74317	0.7823
AKAP8L	Human	Human	0.946	0.893062	0.8555	0.868	0.64737	0.6758
ALKBH1	Human	Human	0.955	0.887521	0.8793	0.79	0.6545	0.6904
ALKBH5	Human	Human	0.915	0.807098	0.7839	0.727	0.61084	0.5692
ALYREF	Human	Human	0.955	0.908499	0.8007	0.766	0.60506	0.5749
APOBEC3C	Human	Human	0.968	0.949395	0.8545	0.869	0.69282	0.6809
AQR	Human	Human	0.979	0.859404	0.9275	0.892	0.72499	0.6469
ATXN2	Human	Human	0.966	0.82306	0.9228	0.886	0.59485	0.7183
BCLAF1	Human	Human	0.993	0.928051	0.89	0.941	0.72585	0.8303
BUD13	Human	Human	0.988	0.902158	0.9063	0.882	0.72653	0.7114
CAPRIN1	Human	Human	0.943	0.860184	0.8422	0.795	0.62389	0.6289
CDC40	Human	Human	0.971	0.788824	0.8435	0.857	0.67808	0.6155
CELF2	Human	Human	0.978	0.939137	0.901	0.939	0.58906	0.8165
CHTOP	Human	Human	0.928	0.876402	0.8227	0.744	0.64705	0.5927
CNBP	Human	Human	0.93	0.899117	0.8513	0.86	0.5856	0.5881
CPEB4	Human	Human	0.942	0.821275	0.8457	0.835	0.60428	0.615
CPSF1	Human	Human	0.93	0.789104	0.7663	0.754	0.62874	0.652
CPSF2	Human	Human	0.913	0.906974	0.8571	0.787	0.6196	0.6346
CPSF3	Human	Human	0.924	0.829574	0.7718	0.711	0.61526	0.5891
CPSF4	Human	Human	0.918	0.821734	0.7476	0.721	0.6252	0.5368
CPSF6	Human	Human	0.973	0.96124	0.9287	0.883	0.60295	0.7025
CPSF7	Human	Human	0.976	0.93273	0.9265	0.901	0.61443	0.7431
CSTF2	Human	Human	0.957	0.931309	0.8754	0.866	0.61763	0.7443
CSTF2T	Human	Human	0.964	0.931885	0.9153	0.927	0.65264	0.7412
DDX24	Human	Human	0.985	0.869805	0.919	0.881	0.7516	0.6936
DDX3	Human	Human	0.98	0.918958	0.8866	0.903	0.66408	0.72
DDX3X	Human	Human	0.988	0.957501	0.9006	0.92	0.67335	0.744
DDX51	Human	Human	0.953	0.872542	0.8614	0.871	0.60546	0.6969
DDX55	Human	Human	0.948	0.95006	0.8921	0.85	0.68416	0.7024
DDX59	Human	Human	0.95	0.807624	0.856	0.852	0.67469	0.6968
DDX6	Human	Human	0.922	0.947733	0.8721	0.843	0.66712	0.7015
DGCR8	Human	Human	0.957	0.946814	0.8648	0.818	0.6541	0.6966
DHX30	Human	Human	0.944	0.907036	0.82	0.83	0.62871	0.7034
DICER1	Human	Human	0.915	0.876039	0.7739	0.718	0.6019	0.5935
DIS3L2	Human	Human	0.932	0.907687	0.855	0.817	0.67293	0.6033
DKC1	Human	Human	0.978	0.820859		0.942	0.75077	0.6596
DROSHA	Human	Human	0.939	0.945046	0.8743	0.868	0.6326	0.744
EFTUD2	Human	Human	0.973	0.856356	0.9092	0.9	0.5943	0.7632
EIF3A	Human	Human	0.961	0.896485	0.8824	0.849	0.63788	0.7382
EIF3B	Human	Human	0.943	0.90958	0.8809	0.845	0.59527	0.7262
EIF3D	Human	Human	0.959	0.823462	0.8857	0.862	0.6096	0.734
EIF3G	Human	Human	0.954	0.928932	0.8317	0.815	0.60372	0.6916
EIF3H	Human	Human	0.977	0.835564	0.8558	0.831	0.69886	0.694
EIF4A3	Human	Human	0.951	0.892621	0.7648	0.756	0.64888	0.5702
EIF4G2	Human	Human	0.952	0.970022	0.9007	0.907	0.69661	0.7129
ELAVL1	Human	Human	0.986	0.95479	0.975	0.981	0.63802	0.9088
EWSR1	Human	Human	0.91	0.951449	0.8703	0.892	0.68575	0.6924
FAM120A	Human	Human	0.942	0.943449	0.8594	0.854	0.71089	0.7607
FASTKD2	Human	Human	0.972	0.894704	0.8296	0.802	0.64774	0.6793
FBL	Human	Human	0.958	0.897167	0.8265	0.856	0.68512	0.7083
FIP1L1	Human	Human	0.957	0.739922	0.8528	0.809	0.60788	0.6387
FMR1	Human	Human	0.966	0.934473	0.8922	0.843	0.62611	0.7262
FTO	Human	Human	0.958	0.889744	0.9066	0.891	0.66933	0.748
FUBP3	Human	Human	0.962	0.926083	0.9318	0.93	0.63237	0.8449
FUS	Human	Human	0.954	0.954965	0.932	0.904	0.63289	0.6684
FXR1	Human	Human	0.952	0.973852	0.9301	0.908	0.67629	0.6971
FXR2	Human	Human	0.989	0.917021	0.8487	0.884	0.69903	0.7021
G3BP1	Human	Human	0.99	0.872338	0.9404	0.919	0.77565	0.7239
GEMIN5	Human	Human	0.964	0.951103	0.9368	0.91	0.62112	0.7627
GPKOW	Human	Human	0.955	0.911703	0.8382	0.871	0.69371	0.6618
GRSF1	Human	Human	0.967	0.942166	0.9198	0.935	0.63977	0.7389
GRWD1	Human	Human	0.993	0.947931	0.9516	0.934	0.76608	0.7786
GTF2F1	Human	Human	0.978	0.955491	0.9385	0.928	0.65986	0.7813
HLTF	Human	Human	0.964	0.946486	0.8591	0.824	0.7285	0.7178
HNRNPA1	Human	Human	0.918	0.954155	0.8345	0.862	0.67834	0.7428
HNRNPC	Human	Human	0.987	0.942991	0.9035	0.938	0.61974	0.834
HNRNPD	Human	Human	0.899	0.95659	0.9148	0.894	0.68036	0.7109
HNRNPF	Human	Human	0.921	0.942072	0.7425	0.704	0.58982	0.5393
HNRNPH	Human	Human	0.958	0.938704	0.8969	0.932	0.69606	0.7873
HNRNPK	Human	Human	0.975	0.94499	0.9384	0.936	0.6905	0.846
HNRNPL	Human	Human	0.979	0.957192	0.9579	0.951	0.71998	0.7875
HNRNPM	Human	Human	0.93	0.946367	0.9007	0.885	0.63421	0.766
HNRNPU	Human	Human	0.908	0.938188	0.8138	0.753	0.67181	0.6807
IGF2BP1	Human	Human	0.96	0.954094	0.908	0.887	0.67543	0.7623
IGF2BP2	Human	Human	0.971	0.940683	0.94	0.939	0.66424	0.8195
IGF2BP3	Human	Human	0.946	0.958312	0.924	0.918	0.63664	0.8135
ILF3	Human	Human	0.961	0.954463	0.8889	0.879	0.73087	0.6066
KHSRP	Human	Human	0.945	0.913882	0.9282	0.923	0.65767	0.7967
LARP4	Human	Human	0.961	0.913808	0.8218	0.903	0.68303	0.7383
LARP7	Human	Human	0.945	0.958686	0.8568	0.88	0.70052	0.5749
LIN28A	Human	Human	0.917	0.897151	0.811	0.769	0.67679	0.6196
LIN28B	Human	Human	0.972	0.913357	0.9423	0.935	0.69809	0.7783
LSM11	Human	Human	0.966	0.948461	0.8777	0.823	0.70299	0.6882
MATR3	Human	Human	0.958	0.931458	0.9183	0.89	0.56862	0.7619
MBNL2	Human	Human	0.899	0.853044	0.8263	0.824	0.66491	0.7252
METAP2	Human	Human	0.984	0.944386	0.9474	0.92	0.77084	0.7703
METTL14	Human	Human	0.964	0.921969	0.7931	0.889	0.69003	0.5329
METTL3	Human	Human	0.963	0.868905	0.9267	0.875	0.62565	0.647
MKRN1	Human	Human	0.964	0.887462	0.8161	0.832	0.67095	0.6417
MOV10	Human	Human	0.934	0.920593	0.879	0.865	0.67548	0.7933
MTPAP	Human	Human	0.98	0.884832	0.8152	0.825	0.66716	0.711
NCBP2	Human	Human	0.981	0.927278	0.9495	0.954	0.64801	0.7894
NCBP3	Human	Human	0.949	0.923714	0.8573	0.8	0.65646	0.696
NIP7	Human	Human	0.962	0.824449	0.829	0.839	0.64651	0.5126
NIPBL	Human	Human	0.953	0.905955	0.8052	0.784	0.67317	0.6884
NKRF	Human	Human	0.935	0.891448	0.8964	0.893	0.59869	0.7102
NOL12	Human	Human	0.976	0.889213	0.8718	0.854	0.72421	0.7191
NOLC1	Human	Human	0.971	0.887761	0.9138	0.874	0.68518	0.7129
NONO	Human	Human	0.923	0.925244	0.843	0.82	0.61467	0.7291
NOP58	Human	Human	0.966	0.966082	0.9447	0.919	0.73607	0.7506
NUDT21	Human	Human	0.96	0.730123	0.8029	0.812	0.63962	0.6823
NXF1	Human	Human	0.912	0.867658	0.7783	0.793	0.56182	0.528
PABPC4	Human	Human	0.936	0.949074	0.8118	0.905	0.67484	0.6993
PABPN1	Human	Human	0.974	0.816054				0.728
PCBP1	Human	Human	0.975	0.947771	0.9399	0.937	0.70455	0.7871
PCBP2	Human	Human	0.973	0.953191	0.9318	0.939	0.6963	0.8461
PHF6	Human	Human	0.94	0.894894	0.8483	0.831	0.62545	0.6143
PPIG	Human	Human	0.988	0.90149	0.9577	0.932	0.77725	0.7418
PPIL4	Human	Human	0.984	0.925091	0.8852	0.901	0.63833	0.6544
PRPF4	Human	Human	0.972	0.857201	0.9191	0.918	0.65403	0.7913
PRPF8	Human	Human	0.929	0.87469	0.9197	0.876	0.65143	0.7113
PTBP1	Human	Human	0.957	0.942776	0.9557	0.93	0.67519	0.8163
PUM1	Human	Human	0.978	0.923744	0.8662	0.884	0.73985	0.7329
PUM2	Human	Human	0.96	0.977192	0.946	0.95	0.84054	0.7267
QKI	Human	Human	0.897	0.859752	0.8928	0.851	0.599	0.6378
RBFOX1	Human	Human	0.946	0.927415	0.9503	0.924	0.7142	0.814
RBFOX2	Human	Human	0.935	0.893453	0.8756	0.87	0.66788	0.7003
RBM10	Human	Human	0.975	0.927173	0.9336	0.871	0.68689	0.5457
RBM15	Human	Human	0.935	0.809851	0.8628	0.768	0.63558	0.6227
RBM15B	Human	Human	0.952	0.835844	0.8558	0.798	0.64451	0.6669
RBM22	Human	Human	0.924	0.929439	0.8311	0.788	0.59873	0.5804
RBM47	Human	Human	0.904	0.824081	0.8311	0.794	0.65739	0.6979
RBPMS	Human	Human	0.954	0.974488	0.9358	0.938	0.68443	0.7392
RPS3	Human	Human	0.99	0.939399	0.9621	0.926	0.78837	0.7777
RTCB	Human	Human	0.937	0.773809	0.7986	0.755	0.62973	0.6715
SAFB	Human	Human	0.966	0.914809	0.8654	0.914	0.6224	0.6182
SAFB2	Human	Human	0.963	0.959848	0.8529	0.881	0.55246	0.6238
SDAD1	Human	Human	0.974	0.905268	0.8909	0.84	0.71029	0.7265
SDOS	Human	Human	0.915	0.883771	0.8289	0.77	0.57063	0.5907
SERBP1	Human	Human	0.987	0.910011	0.9155	0.893	0.64965	0.6955
SF3A3	Human	Human	0.924	0.844618	0.8119	0.826	0.67816	0.6691
SF3B1	Human	Human	0.938	0.742251	0.8585	0.809	0.65313	0.6863
SF3B4	Human	Human	0.963	0.861262	0.9221	0.87	0.65469	0.7095
SLTM	Human	Human	0.956	0.929215	0.8648	0.829	0.6438	0.712
SMN	Human	Human	0.963	0.866894	0.9544	0.921	0.70971	0.758
SMNDC1	Human	Human	0.949	0.908608	0.8733	0.86	0.68273	0.6258
SND1	Human	Human	0.991	0.94825	0.9054	0.96	0.7962	0.8065
SRRM4	Human	Human	0.959	0.855086	0.8644	0.81	0.63335	0.6625
SRSF1	Human	Human	0.975	0.932196	0.874	0.947	0.65514	0.7828
SRSF10	Human	Human	0.948	0.899283	0.8876	0.854	0.68166	0.6998
SRSF3	Human	Human	0.965	0.914116	0.9187	0.915	0.73084	0.7018
SRSF7	Human	Human	0.938	0.880421	0.8761	0.854	0.70761	0.6672
SRSF9	Human	Human	0.95	0.916189	0.8688	0.888	0.66123	0.6617
SSB	Human	Human	0.945	0.905842	0.8486	0.859	0.65936	0.7327
STAU1	Human	Human	0.958	0.856207	0.8732	0.83	0.70278	0.6804
SUB1	Human	Human	0.963	0.883246	0.8562	0.914	0.66338	0.7609
SUPV3L1	Human	Human	0.951	0.851048	0.8325	0.806	0.67685	0.6903
TAF15	Human	Human	0.943	0.986304	0.919	0.921	0.70314	0.6321
TARDBP	Human	Human	0.98	0.954463	0.9372	0.95	0.67014	0.8503
TBRG4	Human	Human	0.923	0.829437	0.8367	0.762	0.67143	0.6535
TDP43	Human	Human	0.932	0.845745	0.899	0.861	0.71414	0.7355
TIA1	Human	Human	0.933	0.962413	0.921	0.903	0.68092	0.7703
TIAL1	Human	Human	0.929	0.930971	0.9165	0.899	0.66702	0.7665
TRA2A	Human	Human	0.979	0.955634	0.9317	0.928	0.73908	0.8372
TROVE2	Human	Human	0.96	0.957171	0.8635	0.88	0.70353	0.6199
U2AF1	Human	Human	0.943	0.910444	0.8513	0.878	0.70114	0.6371
U2AF2	Human	Human	0.967	0.916254	0.9537	0.887	0.74478	0.7628
U2AF65	Human	Human	0.95	0.92911	0.9006	0.832	0.68837	0.7125
UCHL5	Human	Human	0.991	0.955057	0.9143	0.953	0.76418	0.8208
UNR	Human	Human		0.853299	0.8668	0.831	0.68036	0.701
UPF1	Human	Human	0.968	0.983385	0.9632	0.926	0.60975	0.8183
UTP18	Human	Human	0.958	0.867614	0.839	0.837	0.68244	0.623
UTP3	Human	Human	0.949	0.767324	0.8384	0.846	0.67932	0.6822
WDR33	Human	Human	0.941	0.913846	0.9051	0.91	0.7138	0.6926
WDR43	Human	Human	0.959	0.860839	0.8595	0.827	0.71517	0.6831
WRN	Human	Human	0.929	0.842704	0.8089	0.807	0.65385	0.6563
WTAP	Human	Human	0.926	0.909705	0.7256	0.864	0.59913	0.5038
XPO5	Human	Human	0.926	0.921675	0.8736	0.894	0.71089	0.6357
XRCC6	Human	Human	0.944	0.891745	0.852	0.799	0.64767	0.6428
XRN2	Human	Human	0.94	0.94599	0.8961	0.884	0.65355	0.7234
YBX3	Human	Human	0.991	0.945332	0.9925	0.988	0.80671	0.8131
YTHDC1	Human	Human	0.962	0.909374	0.9091	0.859	0.62413	0.6948
YTHDC2	Human	Human	0.928	0.87864	0.783	0.789	0.62639	0.5826
YTHDF1	Human	Human	0.949	0.860386	0.9075	0.807	0.65384	0.6946
YTHDF2	Human	Human	0.929	0.78977	0.8031	0.755	0.64197	0.6874
YTHDF3	Human	Human	0.926	0.896051	0.849	0.771	0.6811	0.6627
ZC3H11A	Human	Human	0.927	0.891631	0.8718	0.852	0.70626	0.7495
ZC3H7B	Human	Human	0.944	0.94053	0.9054	0.91	0.60813	0.8116
ZNF622	Human	Human	0.991	0.916639	0.9495	0.937	0.76974	0.7867
ZNF800	Human	Human	0.98	0.956247	0.886	0.905	0.73587	0.7283
ZRANB2	Human	Human	0.929	0.856896	0.8483	0.845	0.64126	0.6714
Supplementary Figure4b
			ACC
	training species	testing species	MuSIC	PaRPI	HDRNet	PrismNet	DeepBind	GraphProt
AGO2_HITS-CLIP	Human	Mouse	0.851	0.665	0.3348	0.7066	0.6853	0.6253
AGO2_iCLIP	Human	Mouse	0.709	0.5404	0.5	0.5153	0.6699	0.5992
AGO2_MiClip	Human	Mouse	0.872	0.6146	0.430353	0.7398	0.684	0.6858
AGO2_PAR-CLIP	Human	Mouse	0.859	0.6667	0.327393	0.6932	0.6197	0.6593
AGO2_PureCLIP	Human	Mouse	0.805	0.5601	0.5	0.7172	0.6742	0.5997
CELF2_HITS-CLIP	Human	Mouse	0.871	0.6461	0.679944	0.7172	0.6832	0.6652
ELAVL1_HITS-CLIP	Human	Mouse	0.701	0.6667	0.653614	0.7098	0.6216	0.6249
FUS_HITS-CLIP	Human	Mouse	0.858	0.53	0.5	0.6021	0.6842	0.6054
HNRNPA1_iCLIP	Human	Zebrafish	0.648	0.5544	0.5742	0.5798	0.5813	0.569
HNRNPA1_PureCLIP	Human	Zebrafish	0.77	0.5464	0.5006	0.5909	0.5707	0.5409
LIN28A_HITS-CLIP	Human	Mouse	0.903	0.661	0.673129	0.7355	0.6752	0.6826
MBNL2_HITS-CLIP	Human	Mouse	0.884	0.6802	0.343023	0.6698	0.6902	0.7085
PTBP1_HITS-CLIP	Human	Mouse	0.899	0.6795	0.657289	0.7348	0.7552	0.6398
SRRM4_iCLIP	Human	Mouse	0.832	0.5916	0.5	0.6157	0.6441	0.5352
TAF15_HITS-CLIP	Human	Mouse	0.957	0.6415	0.672956	0.7211	0.6146	0.6375
TARDBP_iCLIP	Human	Mouse	0.794	0.5308	0.5023	0.5432	0.6217	0.5156
U2AF2_iCLIP	Human	Mouse	0.95	0.5808	0.5	0.6501	0.6517	0.5906
UPF1_HITS-CLIP	Human	Mouse	0.83	0.6701	0.347648	0.688	0.6721	0.5509
YTHDC2_PAR-CLIP	Human	Mouse	0.695	0.486	0.5471	0.5202	0.6566	0.5661
FMR1	Human	Fly	0.818	0.6368	0.636	0.529	0.5932	0.4472
RPS3	Human	Fly	0.838	0.5016	0.7084	0.698	0.6712	0.6756
UPF1	Human	Fly	0.76	0.4988	0.6612	0.435	0.5064	0.5
Supplementary Figure4c
			AUPRC
	training species	testing species	MuSIC	PaRPI	HDRNet	PrismNet	DeepBind	GraphProt
AGO2_HITS-CLIP	Human	Mouse	0.851	0.4054	0.593018	0.5455	0.5507	0.5916
AGO2_iCLIP	Human	Mouse	0.709	0.5798	0.822231	0.7791	0.7772	0.804
AGO2_MiClip	Human	Mouse	0.872	0.2926	0.662479	0.6203	0.5917	0.6227
AGO2_PAR-CLIP	Human	Mouse	0.859	0.401	0.652368	0.5925	0.529	0.5604
AGO2_PureCLIP	Human	Mouse	0.805	0.5382	0.851236	0.7913	0.7405	0.7889
CELF2_HITS-CLIP	Human	Mouse	0.868	0.4627	0.586548	0.5465	0.5203	0.593
ELAVL1_HITS-CLIP	Human	Mouse	0.701	0.6065	0.597779	0.5776	0.493	0.6731
FUS_HITS-CLIP	Human	Mouse	0.858	0.6335	0.782462	0.7517	0.7441	0.7319
HNRNPA1_iCLIP	Human	Zebrafish	0.645	0.5889	0.655298	0.6488	0.615	0.6683
HNRNPA1_PureCLIP	Human	Zebrafish	0.764	0.5913	0.677731	0.626	0.642	0.6762
LIN28A_HITS-CLIP	Human	Mouse	0.903	0.4094	0.623228	0.5733	0.5742	0.595
MBNL2_HITS-CLIP	Human	Mouse	0.895	0.4379	0.661651	0.6484	0.5508	0.6413
PTBP1_HITS-CLIP	Human	Mouse	0.899	0.4786	0.640821	0.6036	0.7011	0.5566
SRRM4_iCLIP	Human	Mouse	0.83	0.6516	0.763113	0.6824	0.7258	0.5992
TAF15_HITS-CLIP	Human	Mouse	0.994	0.5292	0.663745	0.6425	0.4465	0.6372
TARDBP_iCLIP	Human	Mouse	0.772	0.6074	0.754384	0.7063	0.7129	0.6663
U2AF2_iCLIP	Human	Mouse	0.954	0.6155	0.721599	0.7187	0.7175	0.6903
UPF1_HITS-CLIP	Human	Mouse	0.81	0.4761	0.633121	0.5338	0.5832	0.4708
YTHDC2_PAR-CLIP	Human	Mouse	0.686	0.4822	0.725509	0.6593	0.7128	0.6142
FMR1	Human	Fly	0.822	0.7117	0.7212	0.631	0.6231	0.4278
RPS3	Human	Fly	0.841	0.4362	0.774	0.797	0.7709	0.8193
UPF1	Human	Fly	0.756	0.4821	0.7045	0.504	0.5612	0.5477
Supplementary Figure4d-f
			AUC
	training species	testing species	MuSIC	PaRPI	HDRNet	PrismNet	DeepBind	GraphProt
AGO2_HITS-CLIP_Human	Human	Mouse	0.926	0.576	0.6698	0.6	0.74203	0.6697
AGO2_HITS-CLIP_Mouse	Mouse	Human	0.876	0.4558	0.6669	0.583	0.49795	0.6027
AGO2_iCLIP_Human	Human	Mouse	0.937	0.5574	0.8084	0.755	0.78473	0.7785
AGO2_iCLIP_Mouse	Mouse	Human	0.878	0.5984	0.7342	0.697	0.62919	0.7311
AGO2_MiClip_Human	Human	Mouse	0.91	0.4334	0.7831	0.604	0.72823	0.8612
AGO2_MiClip_Mouse	Mouse	Human	0.827	0.5521	0.6622	0.662	0.48132	0.7238
AGO2_PAR-CLIP_Human	Human	Mouse	0.955	0.5486	0.7904	0.744	0.74346	0.6263
AGO2_PAR-CLIP_Mouse	Mouse	Human	0.903	0.5547	0.6908	0.669	0.53535	0.5794
AGO2_PureCLIP_Human	Human	Mouse	0.954	0.5592	0.7809	0.747	0.75433	0.8199
AGO2_PureCLIP_Mouse	Mouse	Human	0.891	0.5704	0.7501	0.712	0.63575	0.7507
CELF2_HITS-CLIP_Human	Human	Mouse	0.941	0.5997	0.7315	0.707	0.76177	0.6573
CELF2_HITS-CLIP_Mouse	Mouse	Human	0.858	0.6744	0.7216	0.725	0.61327	0.8022
ELAVL1_HITS-CLIP_Human	Human	Mouse	0.938	0.6886	0.6714	0.72	0.49444	0.8086
ELAVL1_HITS-CLIP_Mouse	Mouse	Human	0.861	0.8218	0.833	0.895	0.45238	0.9041
FUS_HITS-CLIP_Human	Human	Mouse	0.94	0.6227	0.7442	0.749	0.76073	0.7365
FUS_HITS-CLIP_Mouse	Mouse	Human	0.839	0.5801	0.7176	0.684	0.64862	0.7238
HNRNPA1_iCLIP_Human	Human	Zebrafish	0.855	0.5792	0.6619	0.644	0.6567	0.7057
HNRNPA1_iCLIP_Zebrafish	Zebrafish	Human	0.779	0.6925	0.695	0.648	0.51558	0.7153
HNRNPA1_PureCLIP_Human	Human	Zebrafish	0.877	0.5775	0.6568	0.672	0.64877	0.6919
HNRNPA1_PureCLIP_Zebrafish	Zebrafish	Human	0.825	0.6655	0.7094	0.635	0.57891	0.7156
LIN28A_HITS-CLIP_Human	Human	Mouse	0.953	0.5926	0.7732	0.717	0.76604	0.6948
LIN28A_HITS-CLIP_Mouse	Mouse	Human	0.905	0.5776	0.7469	0.683	0.56229	0.7724
MBNL2_HITS-CLIP_Human	Human	Mouse	0.926	0.5961	0.8488	0.823	0.74471	0.7624
MBNL2_HITS-CLIP_Mouse	Mouse	Human	0.834	0.675	0.7433	0.668	0.42519	0.7686
PTBP1_HITS-CLIP_Human	Human	Mouse	0.915	0.6616	0.5563	0.714	0.71895	0.7695
PTBP1_HITS-CLIP_Mouse	Mouse	Human	0.823	0.6096	0.6815	0.607	0.50529	0.6967
SRRM4_iCLIP_Human	Human	Mouse	0.969	0.6084	0.7004	0.665	0.73692	0.7151
SRRM4_iCLIP_Mouse	Mouse	Human	0.835	0.6589	0.713	0.709	0.59273	0.715
TAF15_HITS-CLIP_Human	Human	Mouse	1	0.6617	0.7547	0.759	0.50407	0.7235
TAF15_HITS-CLIP_Mouse	Mouse	Human	0.812	0.492	0.6776	0.608	0.554925	0.6388
TARDBP_iCLIP_Human	Human	Mouse	0.969	0.5921	0.716	0.664	0.75143	0.7009
TARDBP_iCLIP_Mouse	Mouse	Human	0.812	0.6191	0.739	0.717	0.61088	0.8217
U2AF2_iCLIP_Human	Human	Mouse	0.991	0.6087	0.7234	0.674	0.758	0.7148
U2AF2_iCLIP_Mouse	Mouse	Human	0.843	0.5117	0.7269	0.64	0.64957	0.7439
UPF1_HITS-CLIP_Human	Human	Mouse	0.923	0.6188	0.7723	0.723	0.73153	0.6495
UPF1_HITS-CLIP_Mouse	Mouse	Human	0.827	0.6045	0.605	0.615	0.55667	0.6189
YTHDC2_PAR-CLIP_Human	Human	Mouse	0.953	0.4576	0.6984	0.681	0.71211	0.6726
YTHDC2_PAR-CLIP_Mouse	Mouse	Human	0.812	0.5506	0.725	0.634	0.63239	0.6558
FMR1_Fly	Fly	Human	0.906	0.3648	0.4561	0.4134	0.3434	0.5514
FMR1_Human	Human	Fly	0.693	0.7294	0.6805	0.568	0.3076	0.606
RPS3_Fly	Fly	Human	0.859	0.4522	0.6841	0.6753	0.662	0.6189
RPS3_Human	Human	Fly	0.815	0.3749	0.6909	0.7187	0.7521	0.6984
UPF1_Fly	Fly	Human	0.831	0.858	0.424	0.3884	0.2569	0.6198
UPF1_Human	Human	Fly	0.643	0.4133	0.6844	0.4267	0.3971	0.527

## Sheet: Figure 3d-e&S. Figure5d
Figure 3d-e&Supplementary Figure5d
RBP	species	MuSIC_0.9	MuSIC_0.8	MuSIC_0.7	MuSIC_0.6	PrismNet_0.9	PrismNet_0.8	PrismNet_0.7	PrismNet_0.6	DeepBind_0.9	DeepBind_0.8	DeepBind_0.7	DeepBind_0.6	GraphProt_0.9	GraphProt_0.8	GraphProt_0.7	GraphProt_0.6	motif
AGO2	Mouse	0.116728	0.146024	0.153833	0.160701	0.0110801	0.0127444	0.0139338	0.0150103	0.0030488	0.00581863	0.0109713	0.0152084	0.00935031	0.0120234	0.0134299	0.014496	0.00748151
CELF2	Mouse	0.194347	0.29107	0.313578	0.327228
CPSF6	Mouse	0.152578	0.229686	0.247177	0.262661	0.00754625	0.00974751	0.0115498	0.0126521	0.00980777	0.019875	0.0300246	0.038809	0.00558387	0.0088791	0.010912	0.0124229
ELAVL1	Mouse	0.00931613	0.160146	0.187872	0.200706	0.00475729	0.00577257	0.00577057	0.00678736	0.00476234	0.00780476	0.0149104	0.0196451	0.00340141	0.00577416	0.00577144	0.00678806	0.0453909
FAM120A	Mouse		0.119112	0.140314	0.156869	0.0154805	0.0181358	0.020152	0.0219859	0.00374768	0.00951783	0.0184984	0.0247329	0.0119021	0.016853	0.0194197	0.0213449
FMR1	Mouse	0.180997	0.265448	0.274882	0.28506	0.0102472	0.0143834	0.0143818	0.0146249	0.00806602	0.0126752	0.0253129	0.033328	0.00540566	0.0138982	0.0143823	0.0143815	0.0854736
FUS	Mouse	0.30738	0.360524	0.373379	0.383514	0.0130658	0.0151283	0.0164203	0.0174656	0.0058588	0.00868697	0.0134473	0.0169347	0.0113006	0.0142688	0.0158576	0.0169867	0.0411484
LIN28A	Mouse	0.153088	0.193176	0.199336	0.204742	0.0145451	0.0194876	0.0223079	0.0244547	0.0125679	0.0159377	0.0201226	0.022726	0.0106622	0.0174649	0.0210899	0.0235161	0.0370893
MBNL2	Mouse	0.229587	0.273193	0.283019	0.294113
PTBP1	Mouse	0.165068	0.254254	0.279244	0.301316	0.0394486	0.0522884	0.0642507	0.070565	0.0304228	0.0426	0.0540914	0.0656036	0.0232027	0.0459745	0.0572499	0.0674071	0.0766209
RBFOX1	Mouse	0.00167109	0.0683	0.093726	0.117366													0.0213875
RBFOX2	Mouse		0.195011	0.226536	0.25245	0.0528383	0.0676349	0.084536	0.0948886	0.0464732	0.0558007	0.0727151	0.0859981	0.0392802	0.060469	0.0774598	0.0892663
RBM10	Mouse	0.0164584	0.086659	0.145303	0.180784	0.158101	0.162776	0.165865	0.168287	0.154231	0.159281	0.163375	0.166259	0.151698	0.160944	0.164544	0.166685
SRRM4	Mouse	0.208542	0.243402	0.259014	0.273287	0.0613254	0.0810058	0.0917639	0.097536	0.0106449	0.0176366	0.0287893	0.0366405	0.0425334	0.0733411	0.0877546	0.0948625
SRSF1	Mouse	0.155292	0.262497	0.29322	0.318131	0.0401996	0.0580354	0.0737811	0.0866742	0.00860365	0.0165411	0.0307288	0.0408858	0.0252864	0.0510964	0.0655114	0.0788476	0.246378
SRSF3	Mouse	0.196846	0.276569	0.28882	0.300444	0.0310712	0.0394331	0.0472182	0.0575866	0.0276066	0.0324561	0.0404102	0.0484168	0.0245118	0.0350369	0.0431302	0.0507756	0.12259
SRSF7	Mouse	0.170165	0.259962	0.269719	0.278511	0.021404	0.0322947	0.0449327	0.0566682	0.0176097	0.0236011	0.03457	0.0470044	0.0141206	0.0266203	0.0384064	0.0500567	0.0705055
TAF15	Mouse	0	0.138859	0.184483	0.199416	0.0191328	0.0264811	0.0329872	0.0424775	0.00274027	0.00654581	0.0137785	0.018781	0.0155127	0.0226661	0.0298278	0.0389476
TARDBP	Mouse		0.1976	0.251491	0.281211	0.126398	0.157753	0.170934	0.184132					0.0957503	0.143775	0.164307	0.1791	0.0587319
U2AF2	Mouse	0.0696666	0.255441	0.287397	0.303821	0.0472511	0.0671267	0.0816651	0.0931307	0.0370726	0.0533341	0.070632	0.0836663	0.0309197	0.0595552	0.075261	0.0876037	0.0163227
UPF1	Mouse	0.189297	0.249169	0.261405	0.269994	0.00770395	0.0152785	0.0259992	0.0301502	0.00561724	0.00953731	0.0157924	0.0273011	0.00350879	0.0108316	0.0234025	0.0291232
YTHDC2	Mouse			0.341274	0.34151	0.193397	0.217899	0.232177	0.240229	0.179491	0.200608	0.221258	0.234402	0.165806	0.207764	0.225835	0.236649
Hnrnpa1	Zebrafish	0.0197852	0.117842	0.197724	0.291368	0.0723015	0.0822566	0.0915173	0.0972496	0.00291307	0.00905243	0.0270666	0.0514182	0.0640458	0.0777902	0.0870376	0.0944739
Fmr1	Fly	0.219821	0.261293	0.259324	0.271768	0.247278	0.251795	0.252392	0.252583	0.223319	0.221095	0.228009	0.238954	0.230848	0.250689	0.252536	0.252439	0.349974
Upf1	Fly	0.157161	0.17163	0.184655	0.199641	0.185456	0.188236	0.181977	0.187993	0.222266	0.20576	0.210664	0.212967	0.171586	0.179039	0.185079	0.182737
Rps3	Fly	0.183274	0.183263	0.183336	0.183336	0.149773	0.161075	0.166601	0.169987	0.14609	0.153453	0.162354	0.167168	0.141837	0.15686	0.164186	0.168357

## Sheet: Figure 4a&S. Figure7b
Figure 4d&Supplementary Figure7b
protein	RBP conservation score	AUC	species
AGO2	98.4423	0.9057	mouse
CELF2	95.6343	0.8995	mouse
ELAVL1	96.086	0.8995	mouse
FUS	92.1153	0.8895	mouse
LIN28A	96.2125	0.834	mouse
MBNL2	89.5349	0.929	mouse
PTBP1	93.4111	0.88	mouse
SRRM4	87.5294	0.869	mouse
TAF15	90.4701	0.902	mouse
TARDBP	91.4262	0.906	mouse
U2AF2	95.5049	0.8905	mouse
UPF1	96.6165	0.917	mouse
YTHDC2	94.3873	0.875	mouse
HNRNPA1	77.274	0.8825	zebrafish
FMR1	61.3589	0.7995	fly
RPS3	87.0497	0.837	fly
UPF1	78.5724	0.737	fly
protein	RBP conservation score	predicted AUC
AGO2_ARATH	47.2688	0.739446
AGO2_CHICK	97.6193	0.899469
AGO2_DANRE	94.1505	0.888445
AGO2_DROME	51.0727	0.751536
AGO2_MACFA	98.0611	0.900873
AGO2_MOUSE	98.4423	0.902085
AGO2_PONAB	90.984	0.878381
AGO2_RAT	98.0034	0.90069
AGO2_XENLA	96.9874	0.897461
AKAP1_ARATH	43.1925	0.726491
AKAP1_CHICK	72.8026	0.820597
AKAP1_DANRE	71.0011	0.814872
AKAP1_DROME	45.4652	0.733714
AKAP1_MACFA	90.7064	0.877499
AKAP1_MOUSE	83.3322	0.854062
AKAP1_PONAB	92.3192	0.882625
AKAP1_RAT	82.5234	0.851492
AKAP1_XENLA	68.5893	0.807207
AKAP8L_CHICK	75.7657	0.830015
AKAP8L_DANRE	60.1241	0.780303
AKAP8L_MACFA	89.6616	0.874178
AKAP8L_MOUSE	91.1913	0.87904
AKAP8L_PONAB	93.7312	0.887112
AKAP8L_RAT	90.8154	0.877845
AKAP8L_XENLA	64.6247	0.794607
ALYREF_ARATH	55.8315	0.76666
ALYREF_CHICK	80.1513	0.843953
ALYREF_DANRE	76.2517	0.831559
ALYREF_DROME	60.9095	0.782799
ALYREF_MACFA	81.0838	0.846917
ALYREF_MOUSE	88.5151	0.870534
ALYREF_PONAB	85.2451	0.860142
ALYREF_RAT	86.4855	0.864084
ALYREF_XENLA	75.6656	0.829697
ALYREF_YEAST	42.891	0.725533
ATXN2_CHICK	82.8009	0.852374
ATXN2_DANRE	66.4197	0.800311
ATXN2_DROME	43.1937	0.726495
ATXN2_MACFA	91.2103	0.8791
ATXN2_MOUSE	86.4694	0.864033
ATXN2_PONAB	85.5877	0.861231
ATXN2_RAT	88.9701	0.871981
ATXN2_XENLA	75.6671	0.829701
CELF2_ARATH	53.388	0.758894
CELF2_CHICK	94.313	0.888961
CELF2_DANRE	90.4919	0.876817
CELF2_DROME	64.7296	0.79494
CELF2_MACFA	94.0879	0.888246
CELF2_MOUSE	95.6343	0.893161
CELF2_PONAB	95.5435	0.892872
CELF2_RAT	95.4563	0.892595
CELF2_XENLA	92.4851	0.883152
CELF2_YEAST	44.5637	0.730849
CNBP_ARATH	40.8937	0.719185
CNBP_CHICK	84.1302	0.856599
CNBP_DANRE	75.3021	0.828541
CNBP_DROME	41.2748	0.720396
CNBP_MACFA	89.0673	0.87229
CNBP_MOUSE	87.7948	0.868245
CNBP_PONAB	90.0924	0.875548
CNBP_RAT	93.2464	0.885571
CNBP_XENLA	83.0698	0.853228
CNBP_YEAST	46.6206	0.737386
CPEB4_ARATH	40.4513	0.717779
CPEB4_CHICK	93.2907	0.885712
CPEB4_DANRE	85.8839	0.862172
CPEB4_DROME	76.1014	0.831082
CPEB4_MACFA	94.5246	0.889634
CPEB4_MOUSE	94.6926	0.890168
CPEB4_PONAB	77.6606	0.836037
CPEB4_RAT	94.0013	0.887971
CPEB4_XENLA	92.1594	0.882117
CPEB4_YEAST	39.7195	0.715453
CPSF2_ARATH	60.9932	0.783065
CPSF2_CHICK	92.6836	0.883783
CPSF2_DANRE	90.9889	0.878397
CPSF2_DROME	71.9927	0.818023
CPSF2_MACFA	96.4628	0.895794
CPSF2_MOUSE	96.8043	0.896879
CPSF2_PONAB	87.0391	0.865843
CPSF2_RAT	96.472	0.895823
CPSF2_XENLA	92.4391	0.883006
CPSF2_YEAST	43.8915	0.728713
CPSF6_CHICK	93.4167	0.886113
CPSF6_DANRE	84.3137	0.857182
CPSF6_DROME	61.974	0.786182
CPSF6_MOUSE	94.464	0.889441
CPSF6_PONAB	94.0228	0.888039
CPSF6_RAT	93.6837	0.886961
CPSF6_XENLA	88.3224	0.869922
CPSF7_CHICK	83.8706	0.855773
CPSF7_DANRE	60.5778	0.781745
CPSF7_MOUSE	93.8221	0.887401
CPSF7_PONAB	93.3937	0.886039
CPSF7_RAT	93.4362	0.886175
CPSF7_XENLA	65.9516	0.798824
CSTF2_ARATH	61.7541	0.785483
CSTF2_CHICK	86.0026	0.862549
CSTF2_DANRE	80.4071	0.844766
CSTF2_DROME	69.7903	0.811024
CSTF2_MACFA	90.8002	0.877797
CSTF2_MOUSE	92.5862	0.883473
CSTF2_PONAB	94.3658	0.889129
CSTF2_RAT	89.9746	0.875173
CSTF2_XENLA	82.5376	0.851537
CSTF2_YEAST	51.2228	0.752013
CSTF2T_ARATH	60.9545	0.782942
CSTF2T_CHICK	84.1459	0.856648
CSTF2T_DANRE	80.4157	0.844793
CSTF2T_DROME	69.3222	0.809536
CSTF2T_MACFA	83.368	0.854176
CSTF2T_MOUSE	89.85	0.874777
CSTF2T_PONAB	91.9765	0.881536
CSTF2T_RAT	89.913	0.874977
CSTF2T_XENLA	79.8768	0.84308
CSTF2T_YEAST	50.2491	0.748918
DDX21_ARATH	48.3405	0.742852
DDX21_CHICK	70.8384	0.814355
DDX21_DANRE	72.0573	0.818229
DDX21_MACFA	92.9912	0.88476
DDX21_MOUSE	85.7728	0.861819
DDX21_PONAB	94.3085	0.888947
DDX21_RAT	85.388	0.860596
DDX21_XENLA	60.4265	0.781264
DDX24_ARATH	51.5534	0.753064
DDX24_CHICK	65.9857	0.798932
DDX24_DANRE	70.049	0.811846
DDX24_DROME	61.6529	0.785162
DDX24_MACFA	92.8638	0.884355
DDX24_MOUSE	87.1198	0.8661
DDX24_PONAB	95.0923	0.891438
DDX24_RAT	88.2466	0.869681
DDX24_XENLA	72.6356	0.820067
DDX24_YEAST	47.6492	0.740655
DDX3_ARATH	66.0795	0.79923
DDX3_CHICK	92.733	0.88394
DDX3_DANRE	84.3088	0.857166
DDX3_DROME	71.3802	0.816077
DDX3_MACFA	92.5505	0.88336
DDX3_MOUSE	95.6599	0.893242
DDX3_PONAB	96.1385	0.894763
DDX3_RAT	90.8722	0.878026
DDX3_XENLA	89.6843	0.87425
DDX3_YEAST	68.8654	0.808084
DDX3X_ARATH	66.0795	0.79923
DDX3X_CHICK	92.463	0.883082
DDX3X_DANRE	84.6825	0.858354
DDX3X_DROME	71.3802	0.816077
DDX3X_MACFA	95.0166	0.891197
DDX3X_MOUSE	95.6599	0.893242
DDX3X_PONAB	96.1385	0.894763
DDX3X_RAT	86.6354	0.864561
DDX3X_XENLA	89.5151	0.873713
DDX3X_YEAST	68.8654	0.808084
DDX42_ARATH	60.3518	0.781026
DDX42_CHICK	88.4533	0.870338
DDX42_DANRE	81.6522	0.848723
DDX42_DROME	68.9632	0.808395
DDX42_MACFA	93.943	0.887785
DDX42_MOUSE	93.3422	0.885876
DDX42_PONAB	94.7684	0.890409
DDX42_RAT	92.8739	0.884388
DDX42_YEAST	55.6151	0.765972
DDX51_ARATH	54.4851	0.762381
DDX51_CHICK	71.5838	0.816724
DDX51_DANRE	68.013	0.805375
DDX51_DROME	54.0782	0.761088
DDX51_MACFA	92.1504	0.882088
DDX51_MOUSE	83.6788	0.855164
DDX51_PONAB	94.9998	0.891144
DDX51_RAT	75.9836	0.830707
DDX51_XENLA	70.3734	0.812877
DDX51_YEAST	48.0227	0.741842
DDX55_ARATH	60.9439	0.782908
DDX55_CHICK	89.2963	0.873017
DDX55_DANRE	83.0506	0.853167
DDX55_DROME	63.0855	0.789715
DDX55_MACFA	95.7323	0.893472
DDX55_MOUSE	92.5624	0.883397
DDX55_PONAB	93.8077	0.887355
DDX55_RAT	91.1769	0.878994
DDX55_XENLA	84.6762	0.858334
DDX55_YEAST	54.3432	0.76193
DDX6_ARATH	79.8675	0.843051
DDX6_CHICK	97.6457	0.899553
DDX6_DANRE	93.7337	0.88712
DDX6_DROME	81.7766	0.849118
DDX6_MACFA	96.9282	0.897273
DDX6_MOUSE	96.9913	0.897473
DDX6_PONAB	97.3508	0.898616
DDX6_RAT	97.2354	0.898249
DDX6_XENLA	95.564	0.892937
DDX6_YEAST	76.7384	0.833106
DGCR8_CHICK	87.1868	0.866313
DGCR8_DANRE	82.5306	0.851515
DGCR8_DROME	57.6587	0.772467
DGCR8_MACFA	92.5874	0.883477
DGCR8_MOUSE	93.4367	0.886176
DGCR8_PONAB	93.2904	0.885711
DGCR8_RAT	91.6608	0.880532
DGCR8_XENLA	84.557	0.857955
DHX30_ARATH	57.1187	0.770751
DHX30_CHICK	84.1584	0.856688
DHX30_DANRE	67.9783	0.805265
DHX30_DROME	53.677	0.759813
DHX30_MACFA	95.0127	0.891185
DHX30_MOUSE	95.2312	0.891879
DHX30_PONAB	96.3544	0.895449
DHX30_RAT	95.3728	0.892329
DHX30_XENLA	71.4861	0.816413
DHX30_YEAST	52.3943	0.755736
DICER1_ARATH	41.3586	0.720663
DICER1_CHICK	91.7255	0.880738
DICER1_DANRE	85.9252	0.862303
DICER1_DROME	55.4362	0.765404
DICER1_MACFA	93.1041	0.885119
DICER1_MOUSE	92.3811	0.882821
DICER1_PONAB	94.1372	0.888403
DICER1_RAT	91.0875	0.87871
DICER1_XENLA	88.5098	0.870518
DKC1_ARATH	74.3565	0.825536
DKC1_CHICK	88.9319	0.871859
DKC1_DANRE	87.4479	0.867143
DKC1_DROME	79.0055	0.840311
DKC1_MOUSE	93.928	0.887738
DKC1_PONAB	97.2784	0.898386
DKC1_RAT	89.6541	0.874154
DKC1_XENLA	88.2329	0.869638
DKC1_YEAST	74.8769	0.82719
DROSHA_CHICK	91.2758	0.879308
DROSHA_DANRE	87.63	0.867721
DROSHA_DROME	64.7683	0.795063
DROSHA_MACFA	94.7173	0.890246
DROSHA_MOUSE	94.525	0.889635
DROSHA_PONAB	94.5653	0.889763
DROSHA_RAT	93.8582	0.887516
DROSHA_XENLA	87.7724	0.868174
EIF3B_ARATH	47.5916	0.740472
EIF3B_CHICK	88.2823	0.869795
EIF3B_DANRE	88.4039	0.870181
EIF3B_DROME	66.784	0.801469
EIF3B_MACFA	93.2493	0.885581
EIF3B_MOUSE	91.8595	0.881163
EIF3B_RAT	92.1386	0.882051
EIF3B_XENLA	87.744	0.868084
EIF3B_YEAST	49.4267	0.746305
EIF3G_ARATH	60.0308	0.780006
EIF3G_CHICK	90.439	0.876649
EIF3G_DANRE	89.0682	0.872292
EIF3G_DROME	60.2534	0.780714
EIF3G_MACFA	94.6539	0.890045
EIF3G_MOUSE	94.4993	0.889554
EIF3G_PONAB	94.3485	0.889074
EIF3G_RAT	93.3981	0.886054
EIF3G_XENLA	89.4492	0.873503
EIF3G_YEAST	51.2695	0.752161
EIF4A3_ARATH	86.2997	0.863493
EIF4A3_CHICK	97.1367	0.897935
EIF4A3_DANRE	96.1009	0.894644
EIF4A3_DROME	91.4697	0.879925
EIF4A3_MACFA	97.7645	0.899931
EIF4A3_MOUSE	97.6782	0.899657
EIF4A3_PONAB	97.1698	0.898041
EIF4A3_RAT	97.814	0.900088
EIF4A3_XENLA	95.5148	0.892781
EIF4A3_YEAST	73.9662	0.824295
ELAVL1_ARATH	50.5611	0.74991
ELAVL1_CHICK	92.7873	0.884112
ELAVL1_DANRE	86.8812	0.865342
ELAVL1_DROME	72.8967	0.820896
ELAVL1_MACFA	94.8296	0.890603
ELAVL1_MOUSE	96.732	0.896649
ELAVL1_PONAB	95.1106	0.891496
ELAVL1_RAT	96.7507	0.896709
ELAVL1_XENLA	90.7759	0.87772
ELAVL1_YEAST	50.0699	0.748349
EWSR1_ARATH	52.7078	0.756732
EWSR1_CHICK	84.6976	0.858402
EWSR1_DANRE	64.6407	0.794657
EWSR1_DROME	56.5976	0.769095
EWSR1_MACFA	81.4569	0.848102
EWSR1_MOUSE	89.1708	0.872618
EWSR1_PONAB	91.5843	0.880289
EWSR1_RAT	79.6078	0.842226
EWSR1_XENLA	69.3332	0.809571
EWSR1_YEAST	41.3345	0.720586
FMR1_CHICK	91.786	0.88093
FMR1_DANRE	80.9101	0.846364
FMR1_DROME	61.3589	0.784227
FMR1_MACFA	95.0314	0.891245
FMR1_MOUSE	94.1452	0.888428
FMR1_PONAB	95.5221	0.892804
FMR1_RAT	94.154	0.888456
FMR1_XENLA	89.5343	0.873774
FUBP3_ARATH	45.4267	0.733592
FUBP3_CHICK	85.5044	0.860966
FUBP3_DANRE	77.0824	0.834199
FUBP3_DROME	52.0343	0.754592
FUBP3_MACFA	93.0117	0.884826
FUBP3_MOUSE	89.4845	0.873616
FUBP3_PONAB	93.4166	0.886112
FUBP3_RAT	90.4856	0.876797
FUBP3_XENLA	85.1144	0.859727
FUBP3_YEAST	42.6616	0.724804
FUS_ARATH	49.798	0.747484
FUS_CHICK	71.5407	0.816587
FUS_DANRE	75.867	0.830337
FUS_MACFA	91.202	0.879074
FUS_MOUSE	92.1153	0.881977
FUS_PONAB	85.3428	0.860452
FUS_RAT	91.7358	0.88077
FUS_XENLA	78.416	0.838438
FXR1_CHICK	90.2671	0.876103
FXR1_DANRE	81.6479	0.848709
FXR1_DROME	61.6639	0.785196
FXR1_MACFA	94.0839	0.888233
FXR1_MOUSE	94.4114	0.889274
FXR1_PONAB	95.6114	0.893088
FXR1_RAT	93.361	0.885936
FXR1_XENLA	89.4039	0.873359
FXR2_CHICK	76.6555	0.832842
FXR2_DANRE	75.3253	0.828615
FXR2_DROME	61.0574	0.783269
FXR2_MACFA	95.0464	0.891292
FXR2_MOUSE	92.4859	0.883154
FXR2_PONAB	94.9014	0.890831
FXR2_RAT	94.6364	0.889989
FXR2_XENLA	76.1113	0.831113
G3BP1_ARATH	42.3246	0.723733
G3BP1_CHICK	86.4136	0.863856
G3BP1_DANRE	76.6097	0.832697
G3BP1_DROME	50.7432	0.750489
G3BP1_MACFA	91.5515	0.880185
G3BP1_MOUSE	91.2112	0.879103
G3BP1_PONAB	95.4014	0.89242
G3BP1_RAT	90.8151	0.877844
G3BP1_XENLA	81.1514	0.847131
G3BP1_YEAST	40.6561	0.71843
GRSF1_ARATH	49.1977	0.745577
GRSF1_CHICK	64.4512	0.794055
GRSF1_DANRE	57.6017	0.772286
GRSF1_DROME	50.5227	0.749788
GRSF1_MACFA	91.0336	0.878539
GRSF1_MOUSE	82.1477	0.850298
GRSF1_PONAB	83.9285	0.855957
GRSF1_RAT	86.5792	0.864382
GRSF1_XENLA	63.2872	0.790356
GRSF1_YEAST	35.0345	0.700563
HNRNPA1_ARATH	52.4725	0.755985
HNRNPA1_CHICK	89.2422	0.872845
HNRNPA1_DANRE	77.274	0.834808
HNRNPA1_DROME	64.2476	0.793408
HNRNPA1_MACFA	95.5839	0.893001
HNRNPA1_MOUSE	95.9262	0.894088
HNRNPA1_PONAB	95.624	0.893128
HNRNPA1_RAT	95.4867	0.892692
HNRNPA1_XENLA	83.4333	0.854384
HNRNPA1_YEAST	50.4821	0.749659
HNRNPA2B1_ARATH	51.1917	0.751914
HNRNPA2B1_CHICK	94.3011	0.888924
HNRNPA2B1_DANRE	75.6312	0.829587
HNRNPA2B1_DROME	63.526	0.791115
HNRNPA2B1_MACFA	95.7241	0.893446
HNRNPA2B1_MOUSE	95.8109	0.893722
HNRNPA2B1_PONAB	95.5217	0.892803
HNRNPA2B1_RAT	95.4483	0.892569
HNRNPA2B1_XENLA	83.4166	0.854331
HNRNPA2B1_YEAST	51.7982	0.753842
HNRNPC_ARATH	41.2127	0.720199
HNRNPC_CHICK	92.3209	0.88263
HNRNPC_DANRE	74.3072	0.825379
HNRNPC_DROME	55.0356	0.764131
HNRNPC_MACFA	95.1916	0.891754
HNRNPC_MOUSE	93.6243	0.886772
HNRNPC_PONAB	95.263	0.891981
HNRNPC_RAT	92.4463	0.883029
HNRNPC_XENLA	84.8578	0.858911
HNRNPC_YEAST	45.4478	0.733659
HNRNPD_ARATH	50.2518	0.748927
HNRNPD_CHICK	89.5368	0.873782
HNRNPD_DANRE	82.6716	0.851963
HNRNPD_DROME	55.1305	0.764432
HNRNPD_MACFA	93.1521	0.885272
HNRNPD_MOUSE	93.0529	0.884957
HNRNPD_PONAB	93.4555	0.886236
HNRNPD_RAT	92.6112	0.883553
HNRNPD_XENLA	84.62	0.858155
HNRNPD_YEAST	53.6836	0.759834
HNRNPF_ARATH	53.4294	0.759026
HNRNPF_CHICK	79.7724	0.842749
HNRNPF_DANRE	75.3737	0.828769
HNRNPF_DROME	55.0945	0.764318
HNRNPF_MACFA	93.3541	0.885914
HNRNPF_MOUSE	92.2156	0.882295
HNRNPF_PONAB	92.9835	0.884736
HNRNPF_RAT	92.3989	0.882878
HNRNPF_XENLA	75.6429	0.829624
HNRNPF_YEAST	41.1559	0.720018
HNRNPH1_ARATH	52.4321	0.755856
HNRNPH1_CHICK	86.3325	0.863598
HNRNPH1_DANRE	81.2236	0.847361
HNRNPH1_DROME	54.0642	0.761043
HNRNPH1_MACFA	89.2353	0.872824
HNRNPH1_MOUSE	92.9676	0.884685
HNRNPH1_PONAB	92.0908	0.881899
HNRNPH1_RAT	92.41	0.882913
HNRNPH1_XENLA	81.3241	0.84768
HNRNPH1_YEAST	38.9807	0.713105
HNRNPK_ARATH	41.3784	0.720725
HNRNPK_CHICK	91.9264	0.881376
HNRNPK_DANRE	79.4452	0.841709
HNRNPK_DROME	56.6881	0.769382
HNRNPK_MACFA	94.0556	0.888143
HNRNPK_MOUSE	94.478	0.889486
HNRNPK_PONAB	93.8141	0.887376
HNRNPK_RAT	94.4564	0.889417
HNRNPK_XENLA	89.8535	0.874788
HNRNPK_YEAST	44.8508	0.731761
HNRNPL_ARATH	50.9317	0.751088
HNRNPL_CHICK	91.9473	0.881443
HNRNPL_DANRE	81.8508	0.849354
HNRNPL_DROME	62.689	0.788454
HNRNPL_MACFA	92.6336	0.883624
HNRNPL_MOUSE	94.9421	0.890961
HNRNPL_PONAB	94.0738	0.888201
HNRNPL_RAT	93.6382	0.886817
HNRNPL_XENLA	89.5368	0.873782
HNRNPM_ARATH	46.8121	0.737995
HNRNPM_CHICK	81.7364	0.84899
HNRNPM_DANRE	70.0383	0.811812
HNRNPM_DROME	51.3773	0.752504
HNRNPM_MACFA	91.3325	0.879489
HNRNPM_MOUSE	91.6704	0.880563
HNRNPM_PONAB	91.4823	0.879965
HNRNPM_RAT	91.5299	0.880116
HNRNPM_XENLA	71.7709	0.817318
HNRNPM_YEAST	47.1182	0.738968
IGF2BP1_CHICK	90.9411	0.878245
IGF2BP1_DANRE	82.454	0.851271
IGF2BP1_MACFA	94.4871	0.889515
IGF2BP1_MOUSE	95.1002	0.891463
IGF2BP1_PONAB	94.9829	0.89109
IGF2BP1_RAT	95.567	0.892947
IGF2BP1_XENLA	81.6031	0.848567
IGF2BP2_CHICK	87.3038	0.866685
IGF2BP2_DANRE	82.1536	0.850317
IGF2BP2_MACFA	91.8642	0.881178
IGF2BP2_MOUSE	93.1457	0.885251
IGF2BP2_PONAB	94.3564	0.889099
IGF2BP2_RAT	93.2874	0.885702
IGF2BP2_XENLA	75.7187	0.829865
IGF2BP3_CHICK	85.8277	0.861993
IGF2BP3_DANRE	80.0845	0.843741
IGF2BP3_DROME	48.9249	0.74471
IGF2BP3_MACFA	86.5877	0.864409
IGF2BP3_MOUSE	91.7886	0.880938
IGF2BP3_PONAB	94.2505	0.888763
IGF2BP3_RAT	92.3399	0.88269
IGF2BP3_XENLA	83.3453	0.854104
ILF3_CHICK	87.2932	0.866651
ILF3_DANRE	79.0173	0.840349
ILF3_MACFA	93.7778	0.88726
ILF3_MOUSE	91.4674	0.879918
ILF3_PONAB	93.7881	0.887293
ILF3_RAT	91.6422	0.880473
ILF3_XENLA	79.9276	0.843242
IMP3_DROME	48.9249	0.74471
IMP3_XENLA	71.6965	0.817082
KHDRBS1_ARATH	51.1389	0.751746
KHDRBS1_CHICK	89.1088	0.872422
KHDRBS1_DANRE	74.8093	0.826975
KHDRBS1_DROME	59.6695	0.778858
KHDRBS1_MACFA	92.3357	0.882677
KHDRBS1_MOUSE	93.6692	0.886915
KHDRBS1_PONAB	94.1555	0.888461
KHDRBS1_RAT	93.8806	0.887587
KHDRBS1_XENLA	82.1917	0.850437
KHDRBS1_YEAST	44.5529	0.730815
KHSRP_ARATH	46.0851	0.735684
KHSRP_CHICK	86.0909	0.86283
KHSRP_DANRE	79.4529	0.841733
KHSRP_DROME	47.2334	0.739334
KHSRP_MACFA	87.2994	0.866671
KHSRP_MOUSE	93.5767	0.886621
KHSRP_PONAB	91.8007	0.880977
KHSRP_RAT	93.6705	0.886919
KHSRP_XENLA	81.1398	0.847094
LARP4_ARATH	45.2515	0.733035
LARP4_CHICK	80.3575	0.844608
LARP4_DANRE	72.545	0.819778
LARP4_DROME	56.8417	0.769871
LARP4_MACFA	91.4924	0.879997
LARP4_MOUSE	87.7163	0.867996
LARP4_PONAB	92.6398	0.883644
LARP4_RAT	79.0253	0.840374
LARP4_XENLA	76.7857	0.833256
LARP4_YEAST	46.6554	0.737497
LARP7_ARATH	44.0094	0.729087
LARP7_CHICK	81.6768	0.848801
LARP7_DANRE	71.9656	0.817937
LARP7_DROME	51.6315	0.753312
LARP7_MACFA	95.7131	0.893411
LARP7_MOUSE	88.6368	0.870921
LARP7_PONAB	94.4554	0.889414
LARP7_RAT	88.1678	0.869431
LARP7_XENLA	77.6422	0.835978
LARP7_YEAST	51.4937	0.752874
LIN28A_ARATH	45.7979	0.734771
LIN28A_CHICK	87.4586	0.867177
LIN28A_DANRE	79.6387	0.842324
LIN28A_DROME	56.5113	0.768821
LIN28A_MACFA	95.3852	0.892369
LIN28A_MOUSE	96.2125	0.894998
LIN28A_PONAB	95.3705	0.892322
LIN28A_RAT	96.5379	0.896033
LIN28A_XENLA	78.1876	0.837712
LIN28B_ARATH	47.034	0.7387
LIN28B_CHICK	87.3329	0.866777
LIN28B_DANRE	77.611	0.835879
LIN28B_DROME	57.5343	0.772072
LIN28B_MACFA	94.8725	0.89074
LIN28B_MOUSE	90.204	0.875902
LIN28B_PONAB	95.6458	0.893197
LIN28B_RAT	88.2702	0.869756
LIN28B_XENLA	85.2803	0.860254
LSM11_CHICK	73.0078	0.821249
LSM11_DANRE	63.2189	0.790139
LSM11_DROME	49.4764	0.746463
LSM11_MACFA	88.9945	0.872058
LSM11_MOUSE	90.5476	0.876994
LSM11_PONAB	93.277	0.885669
LSM11_RAT	89.8191	0.874679
LSM11_XENLA	67.8315	0.804798
MATR3_CHICK	81.3748	0.847841
MATR3_DANRE	48.5179	0.743416
MATR3_DROME	35.3886	0.701689
MATR3_MACFA	91.1579	0.878934
MATR3_MOUSE	92.5038	0.883211
MATR3_PONAB	91.7702	0.88088
MATR3_RAT	93.1143	0.885152
MATR3_XENLA	66.8657	0.801729
NCBP2_ARATH	76.1479	0.831229
NCBP2_CHICK	87.1223	0.866108
NCBP2_DANRE	87.9589	0.868767
NCBP2_DROME	82.9753	0.852928
NCBP2_MACFA	98.3908	0.901921
NCBP2_MOUSE	98.7251	0.902984
NCBP2_PONAB	98.6212	0.902654
NCBP2_RAT	98.7185	0.902963
NCBP2_XENLA	90.7269	0.877564
NCBP2_YEAST	69.3083	0.809492
NIP7_ARATH	77.701	0.836165
NIP7_CHICK	89.433	0.873452
NIP7_DANRE	88.1359	0.869329
NIP7_DROME	79.2651	0.841136
NIP7_MACFA	97.7682	0.899943
NIP7_MOUSE	98.0021	0.900686
NIP7_PONAB	99.3035	0.904822
NIP7_RAT	97.8169	0.900097
NIP7_XENLA	93.7554	0.887189
NIP7_YEAST	71.5082	0.816483
NONO_ARATH	43.3133	0.726875
NONO_CHICK	90.9314	0.878214
NONO_DANRE	77.8829	0.836744
NONO_DROME	57.2873	0.771287
NONO_MACFA	93.6468	0.886844
NONO_MOUSE	97.2234	0.898211
NONO_PONAB	97.4923	0.899066
NONO_RAT	96.7022	0.896555
NONO_XENLA	84.0799	0.856439
NONO_YEAST	43.6221	0.727857
NOP58_ARATH	66.4486	0.800403
NOP58_CHICK	83.0458	0.853152
NOP58_DANRE	83.9769	0.856111
NOP58_DROME	74.5132	0.826034
NOP58_MACFA	96.6984	0.896542
NOP58_MOUSE	94.6085	0.8899
NOP58_PONAB	94.6807	0.89013
NOP58_RAT	94.5163	0.889607
NOP58_XENLA	83.7416	0.855363
NOP58_YEAST	66.7546	0.801376
NXF1_CHICK	79.1442	0.840752
NXF1_DANRE	66.9504	0.801998
NXF1_DROME	45.4103	0.73354
NXF1_MACFA	93.6752	0.886934
NXF1_MOUSE	89.4553	0.873523
NXF1_PONAB	95.2819	0.892041
NXF1_RAT	89.6894	0.874267
NXF1_XENLA	63.8014	0.79199
PABPC4_ARATH	65.0609	0.795993
PABPC4_CHICK	91.541	0.880151
PABPC4_DANRE	88.9681	0.871974
PABPC4_DROME	72.9718	0.821135
PABPC4_MACFA	95.368	0.892314
PABPC4_MOUSE	93.9191	0.887709
PABPC4_PONAB	95.6574	0.893234
PABPC4_RAT	95.7364	0.893485
PABPC4_XENLA	89.0421	0.872209
PABPC4_YEAST	66.7964	0.801508
PABPN1_ARATH	64.8977	0.795474
PABPN1_CHICK	62.0921	0.786557
PABPN1_DANRE	79.5118	0.841921
PABPN1_DROME	73.3066	0.822199
PABPN1_MACFA	83.7612	0.855426
PABPN1_MOUSE	94.6622	0.890071
PABPN1_PONAB	94.9048	0.890842
PABPN1_RAT	91.0837	0.878698
PABPN1_XENLA	84.8355	0.85884
PABPN1_YEAST	51.6253	0.753292
PCBP1_ARATH	48.0786	0.74202
PCBP1_CHICK	85.1093	0.85971
PCBP1_DANRE	82.42	0.851163
PCBP1_DROME	63.1378	0.789881
PCBP1_MACFA	94.5645	0.889761
PCBP1_MOUSE	95.5767	0.892978
PCBP1_PONAB	94.5195	0.889618
PCBP1_RAT	94.5742	0.889791
PCBP1_XENLA	73.3281	0.822267
PCBP1_YEAST	49.094	0.745247
PCBP2_ARATH	47.8493	0.741291
PCBP2_CHICK	80.3973	0.844735
PCBP2_DANRE	87.8226	0.868334
PCBP2_DROME	64.3432	0.793712
PCBP2_MACFA	94.1794	0.888537
PCBP2_MOUSE	94.5952	0.889858
PCBP2_PONAB	92.5174	0.883255
PCBP2_RAT	89.1782	0.872642
PCBP2_XENLA	77.1672	0.834469
PCBP2_YEAST	48.5484	0.743513
PHF6_ARATH	48.4215	0.74311
PHF6_CHICK	88.2742	0.869769
PHF6_DANRE	80.7887	0.845979
PHF6_MACFA	95.639	0.893176
PHF6_MOUSE	94.4043	0.889251
PHF6_PONAB	97.0524	0.897668
PHF6_RAT	94.5267	0.889641
PHF6_XENLA	83.6101	0.854945
PRKRA_ARATH	45.2672	0.733085
PRKRA_CHICK	65.9144	0.798705
PRKRA_DANRE	65.6423	0.797841
PRKRA_DROME	56.9683	0.770273
PRKRA_MACFA	95.7639	0.893573
PRKRA_MOUSE	95.3173	0.892153
PRKRA_PONAB	94.8389	0.890633
PRKRA_RAT	94.834	0.890617
PRKRA_XENLA	71.7689	0.817312
PRPF8_ARATH	84.7217	0.858478
PRPF8_CHICK	97.1752	0.898058
PRPF8_DANRE	96.607	0.896252
PRPF8_DROME	92.5172	0.883254
PRPF8_MACFA	97.3429	0.898591
PRPF8_MOUSE	97.3305	0.898552
PRPF8_PONAB	97.9356	0.900475
PRPF8_RAT	96.7619	0.896744
PRPF8_XENLA	96.874	0.897101
PRPF8_YEAST	76.2829	0.831658
PTBP1_ARATH	56.9432	0.770193
PTBP1_CHICK	91.7884	0.880938
PTBP1_DANRE	82.7773	0.852299
PTBP1_DROME	68.8848	0.808146
PTBP1_MACFA	91.0349	0.878543
PTBP1_MOUSE	93.0998	0.885105
PTBP1_PONAB	92.5483	0.883353
PTBP1_RAT	93.6105	0.886728
PTBP1_XENLA	84.4689	0.857675
PTBP1_YEAST	46.1514	0.735895
PUM1_ARATH	57.5519	0.772128
PUM1_CHICK	93.6892	0.886979
PUM1_DANRE	83.4964	0.854584
PUM1_DROME	65.5883	0.797669
PUM1_MACFA	90.2508	0.876051
PUM1_MOUSE	94.0544	0.888139
PUM1_PONAB	90.8353	0.877909
PUM1_RAT	93.734	0.887121
PUM1_XENLA	91.1563	0.878929
PUM1_YEAST	52.2895	0.755403
PUM2_ARATH	57.6995	0.772597
PUM2_CHICK	92.9186	0.88453
PUM2_DANRE	71.7445	0.817235
PUM2_DROME	67.1939	0.802772
PUM2_MACFA	94.205	0.888618
PUM2_MOUSE	93.9848	0.887918
PUM2_PONAB	92.4287	0.882973
PUM2_RAT	87.3647	0.866878
PUM2_XENLA	86.0368	0.862658
PUM2_YEAST	52.6846	0.756659
QKI_ARATH	56.8555	0.769915
QKI_CHICK	94.683	0.890137
QKI_DANRE	91.7058	0.880675
QKI_DROME	71.066	0.815078
QKI_MACFA	95.1943	0.891762
QKI_MOUSE	95.662	0.893249
QKI_PONAB	93.2385	0.885546
QKI_RAT	95.491	0.892705
QKI_XENLA	92.3881	0.882844
QKI_YEAST	45.858	0.734963
RBFOX1_ARATH	45.878	0.735026
RBFOX1_CHICK	86.1744	0.863095
RBFOX1_DANRE	89.4627	0.873546
RBFOX1_DROME	70.0383	0.811812
RBFOX1_MACFA	90.9197	0.878177
RBFOX1_MOUSE	94.3341	0.889028
RBFOX1_PONAB	93.4085	0.886087
RBFOX1_RAT	83.1594	0.853513
RBFOX1_XENLA	88.9051	0.871774
RBFOX1_YEAST	41.3205	0.720542
RBFOX2_ARATH	45.1381	0.732675
RBFOX2_CHICK	90.7052	0.877495
RBFOX2_DANRE	75.3301	0.82863
RBFOX2_DROME	70.1311	0.812107
RBFOX2_MACFA	92.2391	0.88237
RBFOX2_MOUSE	94.2658	0.888811
RBFOX2_PONAB	81.3867	0.847879
RBFOX2_RAT	92.5559	0.883377
RBFOX2_XENLA	85.5959	0.861257
RBFOX2_YEAST	42.7538	0.725097
RBM10_ARATH	38.8927	0.712826
RBM10_CHICK	57.2875	0.771288
RBM10_DANRE	60.5851	0.781768
RBM10_DROME	43.685	0.728056
RBM10_MACFA	78.7826	0.839603
RBM10_MOUSE	87.6456	0.867771
RBM10_PONAB	83.1319	0.853426
RBM10_RAT	84.003	0.856194
RBM10_XENLA	59.1482	0.777201
RBM10_YEAST	39.613	0.715115
RBM15_ARATH	39.2168	0.713855
RBM15_CHICK	73.442	0.82263
RBM15_DANRE	70.1442	0.812148
RBM15_DROME	52.3635	0.755638
RBM15_MACFA	83.401	0.854281
RBM15_MOUSE	89.0081	0.872101
RBM15_PONAB	89.1472	0.872544
RBM15_RAT	88.8359	0.871554
RBM15_XENLA	65.6948	0.798007
RBM15_YEAST	36.5222	0.705292
RBM15B_ARATH	39.2358	0.713916
RBM15B_CHICK	76.6603	0.832858
RBM15B_DANRE	74.696	0.826615
RBM15B_DROME	53.7125	0.759926
RBM15B_MACFA	59.7913	0.779245
RBM15B_MOUSE	89.8649	0.874824
RBM15B_PONAB	90.7726	0.877709
RBM15B_RAT	90.5243	0.87692
RBM15B_XENLA	68.4271	0.806691
RBM15B_YEAST	35.8492	0.703153
RBM22_ARATH	58.5867	0.775417
RBM22_CHICK	94.0031	0.887976
RBM22_DANRE	86.556	0.864308
RBM22_DROME	68.8054	0.807894
RBM22_MACFA	96.4624	0.895793
RBM22_MOUSE	96.6022	0.896237
RBM22_PONAB	96.1707	0.894865
RBM22_RAT	95.9213	0.894073
RBM22_XENLA	90.4821	0.876786
RBM47_ARATH	48.2152	0.742454
RBM47_CHICK	90.6041	0.877174
RBM47_DANRE	84.437	0.857574
RBM47_DROME	60.2632	0.780745
RBM47_MACFA	69.391	0.809755
RBM47_MOUSE	92.5735	0.883433
RBM47_PONAB	95.0092	0.891174
RBM47_RAT	92.3611	0.882758
RBM47_XENLA	87.0774	0.865965
RBM47_YEAST	44.4414	0.73046
RBM5_ARATH	39.8145	0.715755
RBM5_CHICK	80.7664	0.845908
RBM5_DANRE	68.0299	0.805429
RBM5_DROME	42.8105	0.725277
RBM5_MACFA	87.3668	0.866885
RBM5_MOUSE	89.6992	0.874298
RBM5_PONAB	87.4064	0.867011
RBM5_RAT	88.9719	0.871986
RBM5_XENLA	75.0306	0.827678
RBM5_YEAST	38.0997	0.710305
RBPMS_ARATH	52.102	0.754807
RBPMS_CHICK	88.7438	0.871261
RBPMS_DANRE	79.6882	0.842481
RBPMS_DROME	63.92	0.792367
RBPMS_MACFA	91.4028	0.879712
RBPMS_MOUSE	93.8507	0.887492
RBPMS_PONAB	87.6694	0.867847
RBPMS_RAT	93.8615	0.887526
RBPMS_XENLA	84.8207	0.858793
RBPMS_YEAST	42.1251	0.723099
RPS3_CHICK	96.6801	0.896485
RPS3_DANRE	95.7526	0.893537
RPS3_DROME	87.0497	0.865877
RPS3_MACFA	89.135	0.872505
RPS3_MOUSE	98.1932	0.901293
RPS3_PONAB	97.773	0.899958
RPS3_RAT	98.2592	0.901503
RPS3_XENLA	97.2947	0.898438
RPS3_YEAST	79.0266	0.840378
SAFB_CHICK	74.1473	0.824871
SAFB_DANRE	69.3122	0.809504
SAFB_DROME	60.0104	0.779942
SAFB_MACFA	82.8614	0.852566
SAFB_MOUSE	85.433	0.860739
SAFB_PONAB	90.8716	0.878024
SAFB_RAT	85.2445	0.86014
SAFB_XENLA	71.5227	0.81653
SAFB_YEAST	40.4221	0.717686
SAFB2_CHICK	79.1832	0.840876
SAFB2_DANRE	72.973	0.821139
SAFB2_DROME	60.3928	0.781157
SAFB2_MACFA	91.829	0.881067
SAFB2_MOUSE	81.5046	0.848254
SAFB2_PONAB	92.5176	0.883255
SAFB2_RAT	80.0607	0.843665
SAFB2_XENLA	73.2829	0.822124
SERBP1_ARATH	32.4741	0.692426
SERBP1_CHICK	55.6854	0.766196
SERBP1_DANRE	58.2424	0.774323
SERBP1_DROME	37.1908	0.707416
SERBP1_MACFA	75.5959	0.829475
SERBP1_MOUSE	82.2652	0.850671
SERBP1_PONAB	73.5899	0.8231
SERBP1_RAT	79.0462	0.840441
SERBP1_XENLA	58.2576	0.774371
SF3A3_ARATH	59.3673	0.777898
SF3A3_CHICK	90.9056	0.878132
SF3A3_DANRE	89.0713	0.872302
SF3A3_DROME	77.4401	0.835336
SF3A3_MACFA	94.2741	0.888838
SF3A3_MOUSE	94.4018	0.889244
SF3A3_PONAB	91.6761	0.880581
SF3A3_RAT	93.5396	0.886503
SF3A3_XENLA	88.673	0.871037
SF3B4_ARATH	73.735	0.823561
SF3B4_CHICK	91.5373	0.88014
SF3B4_DANRE	85.8026	0.861914
SF3B4_DROME	81.3146	0.84765
SF3B4_MACFA	91.0876	0.87871
SF3B4_MOUSE	91.8442	0.881115
SF3B4_PONAB	83.5372	0.854714
SF3B4_RAT	91.7559	0.880834
SF3B4_XENLA	84.1897	0.856788
SF3B4_YEAST	53.391	0.758904
SFPQ_CHICK	85.1847	0.85995
SFPQ_DANRE	75.2965	0.828523
SFPQ_DROME	56.3028	0.768158
SFPQ_MACFA	72.4413	0.819449
SFPQ_MOUSE	94.1412	0.888415
SFPQ_PONAB	95.3545	0.892271
SFPQ_RAT	93.2042	0.885437
SFPQ_XENLA	79.5482	0.842036
SLBP_CHICK	81.6796	0.84881
SLBP_DANRE	73.7912	0.823739
SLBP_DROME	55.7513	0.766405
SLBP_MACFA	94.9658	0.891036
SLBP_MOUSE	92.3503	0.882724
SLBP_PONAB	94.886	0.890782
SLBP_RAT	89.4862	0.873621
SLBP_XENLA	73.5984	0.823127
SLBP_YEAST	28.2379	0.678963
SLTM_CHICK	83.6111	0.854949
SLTM_DANRE	71.4213	0.816207
SLTM_DROME	57.833	0.773021
SLTM_MACFA	92.655	0.883692
SLTM_MOUSE	89.7055	0.874318
SLTM_PONAB	92.5004	0.8832
SLTM_RAT	90.8179	0.877853
SLTM_XENLA	76.0353	0.830871
SMN_ARATH	60.79	0.782419
SMN_CHICK	90.0844	0.875522
SMN_DANRE	87.7006	0.867946
SMN_DROME	67.9709	0.805241
SMN_MACFA	92.228	0.882335
SMN_MOUSE	91.6339	0.880447
SMN_PONAB	91.5109	0.880056
SMN_RAT	92.1007	0.88193
SMN_XENLA	87.8839	0.868528
SMN_YEAST	51.8085	0.753874
SMNDC1_ARATH	48.0266	0.741855
SMNDC1_CHICK	90.4692	0.876745
SMNDC1_DANRE	81.6607	0.84875
SMNDC1_DROME	56.0234	0.76727
SMNDC1_MACFA	93.2698	0.885646
SMNDC1_MOUSE	92.561	0.883393
SMNDC1_PONAB	92.815	0.8842
SMNDC1_RAT	92.664	0.883721
SMNDC1_XENLA	83.6457	0.855059
SND1_CHICK	45.3796	0.733442
SND1_DANRE	85.7466	0.861736
SND1_DROME	63.6576	0.791533
SND1_MACFA	97.5102	0.899122
SND1_MOUSE	95.2332	0.891886
SND1_PONAB	97.8069	0.900065
SND1_RAT	94.5017	0.889561
SND1_XENLA	86.7908	0.865054
SRSF1_ARATH	64.8766	0.795407
SRSF1_CHICK	86.9438	0.865541
SRSF1_DANRE	92.5284	0.883289
SRSF1_DROME	70.8947	0.814534
SRSF1_MACFA	94.0637	0.888169
SRSF1_MOUSE	96.0168	0.894376
SRSF1_PONAB	92.663	0.883717
SRSF1_RAT	94.1926	0.888579
SRSF1_XENLA	92.2921	0.882539
SRSF1_YEAST	43.7442	0.728244
SRSF10_ARATH	57.6637	0.772483
SRSF10_CHICK	87.8456	0.868407
SRSF10_DANRE	77.1204	0.83432
SRSF10_DROME	56.4218	0.768536
SRSF10_MACFA	89.8685	0.874836
SRSF10_MOUSE	94.1146	0.888331
SRSF10_PONAB	87.8976	0.868572
SRSF10_RAT	94.5126	0.889596
SRSF10_XENLA	83.7699	0.855453
SRSF10_YEAST	44.7319	0.731383
SRSF3_ARATH	55.3874	0.765249
SRSF3_CHICK	92.1898	0.882213
SRSF3_DANRE	89.0523	0.872242
SRSF3_DROME	69.6932	0.810715
SRSF3_MACFA	92.1908	0.882217
SRSF3_MOUSE	93.345	0.885885
SRSF3_PONAB	92.6364	0.883633
SRSF3_RAT	84.6585	0.858278
SRSF3_XENLA	91.3881	0.879666
SRSF3_YEAST	45.5148	0.733872
SRSF7_ARATH	56.1817	0.767773
SRSF7_CHICK	88.6391	0.870929
SRSF7_DANRE	82.1128	0.850187
SRSF7_DROME	64.6718	0.794756
SRSF7_MACFA	69.7602	0.810928
SRSF7_MOUSE	91.6667	0.880551
SRSF7_PONAB	92.2123	0.882285
SRSF7_RAT	90.2932	0.876186
SRSF7_XENLA	88.5216	0.870555
SRSF7_YEAST	46.1891	0.736015
SRSF9_ARATH	63.3186	0.790456
SRSF9_CHICK	75.5342	0.829279
SRSF9_DANRE	77.3435	0.835029
SRSF9_DROME	69.6285	0.810509
SRSF9_MACFA	92.7066	0.883856
SRSF9_MOUSE	93.5427	0.886513
SRSF9_PONAB	93.6985	0.887008
SRSF9_RAT	92.6057	0.883535
SRSF9_XENLA	78.6859	0.839295
SRSF9_YEAST	44.2393	0.729818
SSB_CHICK	81.5947	0.84854
SSB_DANRE	69.6796	0.810672
SSB_MACFA	49.6027	0.746864
SSB_MOUSE	85.7339	0.861695
SSB_PONAB	96.5587	0.896099
SSB_RAT	85.757	0.861769
SSB_XENLA	72.93	0.821002
SSB_YEAST	45.0648	0.732442
STAU1_ARATH	40.4714	0.717843
STAU1_CHICK	85.2345	0.860108
STAU1_DANRE	73.3543	0.822351
STAU1_DROME	52.7966	0.757015
STAU1_MACFA	92.5895	0.883484
STAU1_MOUSE	86.3674	0.863709
STAU1_PONAB	93.0973	0.885098
STAU1_RAT	86.8583	0.865269
STAU1_XENLA	81.1385	0.84709
STAU2_ARATH	38.439	0.711383
STAU2_CHICK	83.5098	0.854627
STAU2_DANRE	80.7995	0.846013
STAU2_DROME	53.2003	0.758298
STAU2_MACFA	92.2649	0.882452
STAU2_MOUSE	91.1737	0.878984
STAU2_PONAB	92.349	0.882719
STAU2_RAT	91.2842	0.879335
STAU2_XENLA	75.3956	0.828838
SUGP2_ARATH	44.2222	0.729764
SUGP2_CHICK	67.3112	0.803145
SUGP2_DANRE	47.4381	0.739984
SUGP2_DROME	38.9601	0.71304
SUGP2_MACFA	82.622	0.851805
SUGP2_MOUSE	80.3929	0.844721
SUGP2_PONAB	90.2544	0.876062
SUGP2_RAT	79.8802	0.843091
SUGP2_XENLA	51.7691	0.753749
SUPV3L1_ARATH	56.8458	0.769884
SUPV3L1_CHICK	80.8447	0.846156
SUPV3L1_DANRE	81.3395	0.847729
SUPV3L1_DROME	73.3449	0.822321
SUPV3L1_MACFA	95.5039	0.892746
SUPV3L1_MOUSE	91.0527	0.8786
SUPV3L1_PONAB	96.6796	0.896483
SUPV3L1_RAT	91.2182	0.879125
SUPV3L1_XENLA	81.7155	0.848924
SUPV3L1_YEAST	52.183	0.755065
TAF15_ARATH	51.5905	0.753181
TAF15_CHICK	77.5543	0.835699
TAF15_DANRE	71.0876	0.815147
TAF15_DROME	56.9576	0.770239
TAF15_MACFA	84.2073	0.856844
TAF15_MOUSE	91.2138	0.879111
TAF15_PONAB	84.8997	0.859044
TAF15_RAT	83.8924	0.855843
TAF15_XENLA	71.6347	0.816886
TARBP2_ARATH	41.8024	0.722073
TARBP2_CHICK	81.457	0.848103
TARBP2_DANRE	80.9379	0.846453
TARBP2_DROME	55.1369	0.764452
TARBP2_MACFA	95.6645	0.893257
TARBP2_MOUSE	93.5296	0.886471
TARBP2_PONAB	94.7898	0.890477
TARBP2_RAT	93.9093	0.887678
TARBP2_XENLA	82.0121	0.849867
TARDBP_ARATH	38.2452	0.710768
TARDBP_CHICK	89.6997	0.8743
TARDBP_DANRE	71.2781	0.815752
TARDBP_DROME	61.7446	0.785453
TARDBP_MACFA	88.4379	0.870289
TARDBP_MOUSE	82.5387	0.85154
TARDBP_PONAB	93.3131	0.885783
TARDBP_RAT	90.0918	0.875546
TARDBP_XENLA	79.7655	0.842727
TARDBP_YEAST	41.21	0.72019
TDP43_ARATH	38.2452	0.710768
TDP43_CHICK	89.6997	0.8743
TDP43_DANRE	80.6486	0.845533
TDP43_DROME	61.7446	0.785453
TDP43_MACFA	88.4379	0.870289
TDP43_MOUSE	82.5387	0.85154
TDP43_PONAB	92.9741	0.884706
TDP43_RAT	90.0918	0.875546
TDP43_XENLA	81.4835	0.848187
TDP43_YEAST	41.21	0.72019
TIA1_ARATH	52.4686	0.755972
TIA1_CHICK	92.3142	0.882609
TIA1_DANRE	83.2684	0.85386
TIA1_DROME	58.4957	0.775128
TIA1_MACFA	91.7065	0.880677
TIA1_MOUSE	95.2937	0.892078
TIA1_PONAB	94.8081	0.890535
TIA1_RAT	92.4404	0.88301
TIA1_XENLA	88.2784	0.869782
TIA1_YEAST	51.1499	0.751781
TIAL1_ARATH	52.4288	0.755846
TIAL1_CHICK	94.849	0.890665
TIAL1_DANRE	86.177	0.863104
TIAL1_DROME	61.405	0.784374
TIAL1_MACFA	94.9814	0.891086
TIAL1_MOUSE	92.5651	0.883406
TIAL1_PONAB	92.0013	0.881614
TIAL1_RAT	91.9668	0.881505
TIAL1_XENLA	84.3901	0.857424
TIAL1_YEAST	52.2548	0.755293
TRA2A_ARATH	53.1952	0.758282
TRA2A_CHICK	91.5366	0.880137
TRA2A_DANRE	86.2378	0.863297
TRA2A_DROME	59.3362	0.777799
TRA2A_MACFA	93.4487	0.886215
TRA2A_MOUSE	92.9928	0.884765
TRA2A_PONAB	92.1888	0.88221
TRA2A_RAT	89.4474	0.873498
TRA2A_XENLA	84.3828	0.857401
TRA2A_YEAST	47.462	0.74006
TROVE2_CHICK	86.4885	0.864094
TROVE2_DANRE	66.6729	0.801116
TROVE2_DROME	40.514	0.717978
TROVE2_MACFA	97.7041	0.899739
TROVE2_MOUSE	92.4482	0.883035
TROVE2_PONAB	97.0173	0.897556
TROVE2_RAT	92.6183	0.883575
TROVE2_XENLA	82.1108	0.85018
TROVE2_YEAST	33.4402	0.695497
U2AF1_ARATH	64.6484	0.794682
U2AF1_CHICK	96.472	0.895823
U2AF1_DANRE	94.2996	0.888919
U2AF1_DROME	81.0661	0.84686
U2AF1_MACFA	95.5065	0.892754
U2AF1_MOUSE	49.9677	0.748024
U2AF1_PONAB	96.6511	0.896392
U2AF1_RAT	94.917	0.890881
U2AF1_XENLA	94.3831	0.889184
U2AF1_YEAST	42.213	0.723378
U2AF2_ARATH	57.3849	0.771597
U2AF2_CHICK	39.1541	0.713656
U2AF2_DANRE	90.0113	0.87529
U2AF2_DROME	77.9872	0.837075
U2AF2_MACFA	94.1592	0.888473
U2AF2_MOUSE	95.5049	0.892749
U2AF2_PONAB	93.167	0.885319
U2AF2_RAT	95.6759	0.893293
U2AF2_XENLA	92.0387	0.881733
U2AF2_YEAST	39.7999	0.715709
U2AF65_ARATH	57.3849	0.771597
U2AF65_CHICK	39.1541	0.713656
U2AF65_DANRE	90.0113	0.87529
U2AF65_DROME	77.9872	0.837075
U2AF65_MACFA	94.1592	0.888473
U2AF65_MOUSE	95.5049	0.892749
U2AF65_PONAB	93.167	0.885319
U2AF65_RAT	95.6759	0.893293
U2AF65_XENLA	92.0387	0.881733
U2AF65_YEAST	39.7999	0.715709
UPF1_ARATH	74.3327	0.82546
UPF1_CHICK	95.3836	0.892364
UPF1_DANRE	94.6819	0.890134
UPF1_DROME	78.5724	0.838935
UPF1_MOUSE	96.6165	0.896282
UPF1_PONAB	96.2601	0.89515
UPF1_RAT	96.8909	0.897154
UPF1_XENLA	95.2566	0.89196
UPF1_YEAST	69.6056	0.810437
WRN_ARATH	49.5713	0.746764
WRN_CHICK	70.5509	0.813441
WRN_DANRE	64.5239	0.794286
WRN_DROME	50.7574	0.750534
WRN_MACFA	90.3743	0.876443
WRN_MOUSE	79.2724	0.841159
WRN_PONAB	92.7621	0.884032
WRN_RAT	76.704	0.832997
WRN_XENLA	68.3889	0.80657
WRN_YEAST	47.4769	0.740108
XRN2_ARATH	61.433	0.784463
XRN2_CHICK	87.8932	0.868558
XRN2_DANRE	82.0313	0.849928
XRN2_DROME	71.6168	0.816829
XRN2_MACFA	95.86	0.893878
XRN2_MOUSE	95.3187	0.892158
XRN2_PONAB	96.0371	0.894441
XRN2_RAT	94.6594	0.890062
XRN2_XENLA	83.7926	0.855526
XRN2_YEAST	58.9276	0.7765
YBX3_ARATH	48.5981	0.743671
YBX3_CHICK	84.3422	0.857272
YBX3_DANRE	78.0885	0.837397
YBX3_DROME	67.6715	0.80429
YBX3_MACFA	94.0005	0.887968
YBX3_MOUSE	90.0329	0.875358
YBX3_PONAB	93.9551	0.887824
YBX3_RAT	90.486	0.876798
YBX3_XENLA	80.6506	0.84554
YTHDC1_ARATH	51.567	0.753107
YTHDC1_CHICK	88.2103	0.869566
YTHDC1_DANRE	79.6677	0.842416
YTHDC1_DROME	57.7445	0.77274
YTHDC1_MACFA	94.4261	0.889321
YTHDC1_MOUSE	94.0008	0.887969
YTHDC1_PONAB	94.6723	0.890103
YTHDC1_RAT	93.6194	0.886757
YTHDC1_XENLA	84.8435	0.858866
YTHDC2_CHICK	85.8135	0.861948
YTHDC2_MACFA	94.7179	0.890248
YTHDC2_MOUSE	94.3873	0.889198
YTHDC2_PONAB	94.8468	0.890658
YTHDC2_RAT	94.5032	0.889566
YTHDC2_XENLA	87.7647	0.86815
YTHDF1_ARATH	57.1434	0.770829
YTHDF1_CHICK	90.3415	0.876339
YTHDF1_DANRE	84.1416	0.856635
YTHDF1_DROME	62.3244	0.787296
YTHDF1_MACFA	94.2205	0.888667
YTHDF1_MOUSE	92.4723	0.883111
YTHDF1_PONAB	94.6495	0.890031
YTHDF1_RAT	91.5928	0.880316
YTHDF1_XENLA	86.6111	0.864483
YTHDF1_YEAST	52.3373	0.755555
YTHDF2_ARATH	59.3424	0.777818
YTHDF2_CHICK	91.2727	0.879299
YTHDF2_DANRE	84.4112	0.857492
YTHDF2_DROME	61.6364	0.785109
YTHDF2_MACFA	95.6146	0.893098
YTHDF2_MOUSE	95.8221	0.893758
YTHDF2_PONAB	90.4546	0.876699
YTHDF2_RAT	94.3117	0.888957
YTHDF2_XENLA	81.678	0.848805
YTHDF2_YEAST	53.0582	0.757846
YTHDF3_ARATH	58.177	0.774115
YTHDF3_CHICK	92.8674	0.884367
YTHDF3_DANRE	87.5404	0.867437
YTHDF3_DROME	61.9749	0.786185
YTHDF3_MACFA	94.0865	0.888241
YTHDF3_MOUSE	94.5987	0.889869
YTHDF3_PONAB	95.1089	0.891491
YTHDF3_RAT	94.0219	0.888036
YTHDF3_XENLA	90.9945	0.878415
YTHDF3_YEAST	52.4739	0.755989
ZC3H11A_CHICK	73.139	0.821666
ZC3H11A_DANRE	60.8581	0.782635
ZC3H11A_MACFA	89.9213	0.875004
ZC3H11A_MOUSE	83.1099	0.853356
ZC3H11A_PONAB	89.2067	0.872733
ZC3H11A_RAT	83.0263	0.85309
ZC3H11A_XENLA	63.6515	0.791514
ZC3H8_ARATH	38.9288	0.71294
ZC3H8_CHICK	51.6898	0.753497
ZC3H8_DANRE	57.6833	0.772545
ZC3H8_DROME	42.5121	0.724329
ZC3H8_MACFA	80.3212	0.844493
ZC3H8_MOUSE	68.5268	0.807008
ZC3H8_PONAB	75.9532	0.830611
ZC3H8_RAT	61.4108	0.784392
ZC3H8_XENLA	50.7354	0.750464
ZC3H8_YEAST	37.8225	0.709424
ZNF800_ARATH	41.5486	0.721266
ZNF800_CHICK	85.4791	0.860886
ZNF800_DANRE	63.6363	0.791465
ZNF800_DROME	43.7615	0.728299
ZNF800_MACFA	90.816	0.877847
ZNF800_MOUSE	91.5089	0.880049
ZNF800_PONAB	92.2463	0.882393
ZNF800_RAT	92.0353	0.881722
ZNF800_XENLA	68.2453	0.806113
ZNF800_YEAST	42.3274	0.723742

## Sheet: S. Figure6
Supplementary Figure 6a&b
	MOUSE_ELAVL1_clip	MOUSE_ELAVL1_music
5utr_1_radio	0.970874	0.324922
5utr_2_radio	0	2.57575
CDS_1_radio	7.76699	6.85291
CDS_2_radio	8.73786	12.7192
CDS_3_radio	6.79612	13.0538
CDS_4_radio	13.5922	13.8048
CDS_5_radio	18.4466	24.5804
3utr_1_radio	9.70874	5.4358
3utr_2_radio	8.73786	7.8801
3utr_3_radio	25.2427	12.7724
Supplementary Figure 6c
	clip	music
	2.69599	0.49825
	3.38178	3.12765
	7.53744	9.60766
	6.91456	16.1457
	6.61256	17.3992
	6.59683	17.6101
	9.48157	22.6579
	19.2148	2.48757
	19.9069	4.42623
	17.6576	6.03979
	4.6005	0.371262
	4.52226	5.15324
	16.015	13.2666
	15.0403	18.7481
	14.7097	18.8117
	14.8283	18.821
	15.2516	21.8189
	5.31631	0.908265
	5.11517	1.02694
	4.60083	1.07401
	4.24785	0.712011
	4.6341	7.14774
	15.2147	14.5326
	14.9316	17.7853
	14.7131	17.7204
	14.4521	17.5826
	15.1989	21.9831
	5.75302	0.790791
	5.83336	0.971874
	5.02132	0.773616
	4.54234	1.02542
	4.58306	6.83887
	15.4437	12.1562
	14.9156	15.3331
	14.7625	15.5534
	14.6967	15.4106
	15.0089	20.2971
	5.71862	2.02001
	5.39131	3.4589
	4.9373	7.90639
	2.28159	0.209671
	1.69686	4.19057
	10.0894	9.11756
	11.4767	15.1576
	11.5226	15.7494
	11.706	15.6467
	13.8615	25.2724
	10.9379	3.12534
	11.9468	4.57258
	14.4806	6.9582
	2.10444	0.35319
	2.0265	4.07747
	12.159	7.92016
	11.3796	13.0246
	13.562	13.6448
	14.7311	13.8095
	14.809	24.2382
	9.35308	4.70861
	9.43102	7.08594
	10.4443	11.1375
	2.54669	0.14537
	2.37691	4.04611
	12.3939	8.81644
	13.073	15.038
	15.7895	15.5843
	10.1868	15.574
	18.3362	26.0381
	6.62139	2.6935
	9.16808	3.90397
	9.50764	8.16015
	0.970874	0.324922
	0	2.57575
	7.76699	6.85291
	8.73786	12.7192
	6.79612	13.0538
	13.5922	13.8048
	18.4466	24.5804
	9.70874	5.4358
	8.73786	7.8801
	25.2427	12.7724
	4.94845	0.59249
	2.68041	6.97361
	14.433	10.3454
	10.9278	13.7332
	10.3093	13.9279
	9.07216	13.6234
	16.2887	23.0348
	10.1031	3.66748
	11.5464	5.83277
	9.69072	8.26893
	3.97351	0.115781
	1.98675	3.66565
	17.2185	9.28444
	12.5828	16.3692
	14.5695	17.1779
	11.2583	17.0918
	16.5563	25.7614
	5.29801	2.39065
	6.62252	3.36833
	9.93377	4.77484
	2.38647	0.161111
	2.18192	3.8919
	14.7552	8.89429
	14.4211	15.3958
	14.7007	16.0065
	14.687	15.9154
	16.2894	25.3987
	5.83663	2.82616
	6.69576	4.04149
	8.04582	7.46872
	2.06897	0.213749
	2.25287	4.84606
	11.2184	10.0092
	12.7816	15.6263
	13.6552	16.0856
	13.977	15.8269
	17.1494	25.5713
	8.78161	2.4199
	9.24138	3.69731
	8.87356	5.70359
	2.08333	0.324176
	1.04167	4.19274
	11.8056	8.22139
	7.98611	13.3368
	11.4583	13.8946
	10.7639	14.0099
	19.0972	25.1264
	10.4167	4.24895
	9.72222	6.3582
	15.625	10.2867
	2.45902	0.373644
	1.63934	4.25221
	10.6557	8.28235
	13.1148	13.4775
	9.83607	14.1295
	14.7541	14.3016
	16.3934	24.1711
	5.7377	4.43579
	13.1148	6.83769
	12.2951	9.73862
	2.95775	0.231878
	1.5493	1.60466
	12.1127	5.73479
	11.5493	12.7533
	11.2676	14.8116
	9.85915	15.4518
	18.3099	28.3698
	9.29577	3.868
	7.46479	5.77343
	15.6338	11.4007
	2.98005	0.165498
	2.24706	4.73099
	12.9296	10.2358
	12.9656	16.7046
	13.3622	17.224
	13.4223	17.0544
	15.3208	25.6813
	7.30594	1.68154
	9.39678	2.62753
	10.0697	3.89431
	3.17609	0.0467174
	2.82578	1.75877
	14.2457	8.00517
	14.199	18.305
	14.9229	19.3712
	15.1098	20.1902
	15.6002	27.1043
	5.09108	1.37679
	5.95516	1.87419
	8.87436	1.96763
	2.66754	0.206415
	2.21087	4.11742
	13.6675	8.91985
	14.0879	15.1057
	14.1677	15.7342
	14.4504	15.7627
	15.5812	25.2945
	6.44413	3.05326
	8.05335	4.63007
	8.66949	7.17585
	3.11042	0.241347
	2.38466	3.47499
	15.6558	8.107
	16.3297	14.3089
	16.1742	15.0015
	14.0487	15.2287
	16.1742	25.4026
	4.25091	3.55222
	5.54692	5.46985
	6.32452	9.21288
	2.53924	0.171287
	2.56923	4.2071
	13.246	9.52686
	13.346	16.0486
	13.456	16.7491
	13.456	16.6688
	15.7853	26.2822
	7.18784	2.16776
	8.69739	3.30014
	9.71708	4.87816
	2.60521	0.184197
	2.97261	4.17614
	12.5585	9.57804
	10.6546	16.1633
	13.2933	16.6385
	13.1931	16.5272
	17.7021	25.7173
	8.18303	2.25177
	8.01603	3.42279
	10.8216	5.3407
	3.50195	0.177534
	1.94553	1.59781
	16.3424	7.73886
	12.8405	16.3331
	14.786	18.1226
	14.3969	18.6027
	15.5642	27.2676
	4.66926	1.86814
	5.83658	3.31867
	10.1167	4.97297
	2.43018	0.163088
	2.06746	0.434901
	13.7952	2.55504
	11.8607	8.83392
	14.1337	17.3145
	15.3549	19.19
	17.507	34.5474
	5.48906	3.88693
	8.33031	4.91982
	9.03156	8.15439
	2.49274	0.220893
	1.86102	3.88528
	14.2906	8.77068
	15.1955	15.5569
	15.1101	15.9554
	14.5808	16.0055
	16.5955	25.2889
	4.95134	3.08754
	6.79529	4.70019
	8.12703	6.52877
	1.98675	0.302118
	0.662252	3.82374
	6.62252	7.70037
	10.596	13.115
	9.93377	13.8277
	13.245	13.9487
	13.9073	24.7295
	17.2185	4.57111
	16.5563	6.82799
	9.27152	11.1538

## Sheet: Figure 4c
Figure 4c
in vitro RNA pull-down assay for TRA2A and HNRNPK
	EXP.1	EXP.2	EXP.3	Average	STDEV	P value
mouse-TRA2A	0.998138	0.917181	1.08468	1	0.0837654	5.4384e-05
	0.100261	0.0481234	0.0867887	0.078391	0.0270641
mouse-HNRNPK	0.933281	1.0267	1.04002	1	0.0581628	9.99046e-06
	0.0117734	0.00644754	0.0412885	0.0198365	0.0187678
zebrafish-Tra2a	1.006	0.842886	1.15111	1	0.1542	0.000373745
	0.0174795	0.00320019	0.00951477	0.0100648	0.00715554
zebrafish-Hnrnpk	0.895995	0.809693	1.29431	1	0.258509	0.0028098
	0.0179558	0.0135171	0.0335654	0.0216794	0.0105301
uncropped scans of blots and gels

[truncated: 6 more sheets: Figure 4d&S. Figure8, Figure 5, Figure 6b, S. Figure10d, Figure 6f,g&S. Figure11b,c, Figure6 h&S. Figure12-13]
